# Supplementary material for: Dysregulation of Long Non-coding RNAs and mRNAs in Plasma of Clear Cell Renal Cell Carcinoma Patients Using Microarray and Bioinformatic Analysis
Source: Front Oncol. 2020 Nov 27;10:559730. doi: 10.3389/fonc.2020.559730 (PMC7729199; doi:10.3389/fonc.2020.559730)
Supplement: Supplementary file 3 [file Table_1.XLS]

## Sheet: up_T_vs_C
# Fold Change cut-off: 2.0 # P-value cut-off: 0.05 # Condition pairs: T_vs_C # Column A: ProbeName it represents probe name. # Column B: P-value, P-value calculated from unpaired t-test. # Column C: FDR, FDR is calculated from Benjamini Hochberg FDR. # Column D: Fold Change, the absolute ratio (no log scale) of normalized intensities between two conditions. # Column E: Regulation, it depicts whic…
T_vs_C 2.0 fold up regulated LncRNAs
	P-value and FDR		Fold change and Regulation		Annotations																				Group--Raw Intensity		Group--Normalized Intensity		Raw Intensity										Normalized Intensity
ProbeName	P-value	FDR	Fold Change	Regulation	type	transcript_type	lncRNA_level	seqname	GeneSymbol	source	RNAlength	chrom	strand	txStart	txEnd	Sequence	EntrezID	relationship	Associated_gene_acc	Associated_gene_name	Associated_protein_name	Associated_gene_strand	Associated_gene_start	Associated_gene_end	group-T(raw)	group-C(raw)	group-T(normalized)	group-C(normalized)	[T1, T](raw)	[T2, T](raw)	[T3, T](raw)	[T4, T](raw)	[T5, T](raw)	[C1, C](raw)	[C2, C](raw)	[C3, C](raw)	[C4, C](raw)	[C5, C](raw)	[T1, T](normalized)	[T2, T](normalized)	[T3, T](normalized)	[T4, T](normalized)	[T5, T](normalized)	[C1, C](normalized)	[C2, C](normalized)	[C3, C](normalized)	[C4, C](normalized)	[C5, C](normalized)
ASHGV40059431	0.0256084	0.0560956	2.67359	up	noncoding	long noncoding	Reliable	TCONS_00011483	XLOC_005706	RNA-seq: Cabili et al 2011	439	chr6	-	38130576	38131580	AGTGGGCAGGGGGCCTATGAAAAGCACCTAGCACCCACGGAAGACAATGACATCATGTGG									252.809	60.7742	7.40424	5.98546	93.2498	115.177	371.71	267.511	416.399	117.486	39.1598	23.5695	52.7341	70.922	5.98824	6.8897	8.32854	7.80604	8.00869	6.99542	5.78555	5.18338	6.09081	5.87216
ASHGV40047137	4.15074e-05	0.0016677	4.8998	up	noncoding	long noncoding	Reliable	ENST00000453525	ITPKB-AS1	GENCODE	538	chr1	+	226856597	226864046	AAATTCTAATGAAGAAAAGCCACTACCAGCAGGTCCACACACACTCACAAAGAACTCATA	100873994	intronic antisense	NM_002221	ITPKB	inositol-trisphosphate 3-kinase B	-	226819390	226926876	34239.2	3987.7	14.6981	12.4054	49374	33543.1	28836	23014.6	36428.4	5983.5	4245.01	1800.76	4802.06	3107.18	14.822	14.9034	14.9034	14.3434	14.5182	12.7949	12.8163	11.8116	12.8796	11.7243
ASHGV40037100	0.00102836	0.0065848	6.83162	up	noncoding	long noncoding	Gold	ENST00000489312	RP11-1191J2.2	GENCODE	634	chr4	-	647522	649266	TATGTCCACTCTGGATGTCCACAGTGACTCGGGCTCCTCAGCAGCCCACGTCCTCCTCAC	101928521	natural antisense	NM_000283	PDE6B	rod cGMP-specific 3',5'-cyclic phosphodiesterase subunit beta isoform 1	+	619362	664681	98.168	11.5388	6.14148	3.36925	114.828	93.3691	64.2832	175.499	42.8609	25.3529	5	5.63742	10.8293	10.8742	6.22993	6.61447	5.71911	7.16306	4.98081	4.7225	2.33744	2.88169	3.72976	3.17485
ASHGV40037100	0.00102836	0.0065848	6.83162	up	noncoding	long noncoding	Gold	ENST00000489312	RP11-1191J2.2	GENCODE	634	chr4	-	647522	649266	TATGTCCACTCTGGATGTCCACAGTGACTCGGGCTCCTCAGCAGCCCACGTCCTCCTCAC	101928521	natural antisense	NM_001145291	PDE6B	rod cGMP-specific 3',5'-cyclic phosphodiesterase subunit beta isoform 2	+	619362	664681	98.168	11.5388	6.14148	3.36925	114.828	93.3691	64.2832	175.499	42.8609	25.3529	5	5.63742	10.8293	10.8742	6.22993	6.61447	5.71911	7.16306	4.98081	4.7225	2.33744	2.88169	3.72976	3.17485
ASHGV40037100	0.00102836	0.0065848	6.83162	up	noncoding	long noncoding	Gold	ENST00000489312	RP11-1191J2.2	GENCODE	634	chr4	-	647522	649266	TATGTCCACTCTGGATGTCCACAGTGACTCGGGCTCCTCAGCAGCCCACGTCCTCCTCAC	101928521	natural antisense	NM_001145292	PDE6B	rod cGMP-specific 3',5'-cyclic phosphodiesterase subunit beta isoform 3	+	646965	664681	98.168	11.5388	6.14148	3.36925	114.828	93.3691	64.2832	175.499	42.8609	25.3529	5	5.63742	10.8293	10.8742	6.22993	6.61447	5.71911	7.16306	4.98081	4.7225	2.33744	2.88169	3.72976	3.17485
ASHGV40002274	0.0018379	0.00898825	5.08519	up	noncoding	long noncoding	Reliable	ENST00000563916	RP11-354M1.2	GENCODE	562	chr16	-	68848232	68857429	TTTTATTTAGGAGGCACAAAGATGGGGGCTTCATTCACATCCAGCACATCCACGGTGACG		natural antisense	NM_004360	CDH1	cadherin-1 preproprotein	+	68771194	68869444	587.77	54.8894	8.29081	5.94451	1168.64	1020.56	236.84	172.346	340.46	66.2284	41.8665	27.8803	44.9425	93.529	9.19959	9.69496	7.68529	7.13262	7.74159	6.16437	5.89403	5.45077	5.85271	6.36067
ASHGV40053595	0.0121093	0.0321329	2.22608	up	noncoding	long noncoding	Gold	ENST00000446184	RP11-473E2.3	GENCODE	280	chr9	+	137444583	137445743	GACCTGAAAACAGGACCAGTAACCCCAGATCAACCGCCAGCCACACCCTGGGCACCATCT		intergenic							3350.18	702.838	11.0782	9.92369	4471.08	4124.49	3986.74	2218.23	1950.35	1168.38	695.503	518.228	606.143	525.936	11.039	11.5805	11.6983	10.9696	10.1036	10.443	10.1943	10.0038	9.82935	9.14801
ASHGV40037560	7.98768e-05	0.00218007	9.83894	up	noncoding	long noncoding	Reliable	T265443	G061343	RNA-seq: Iyer et al 2015	2664	chr4	-	63579719	63645534	GTTCAGATACACATCACTCAATTACCACCCTGCAAATTCATCCTCTTTAAATTGTAAGCA									776.769	44.2013	8.92756	5.62905	848.678	482.024	288.152	836.572	1428.42	47.4826	21.7546	64.8044	40.5163	46.4485	8.77726	8.76184	7.95991	9.45924	9.67955	5.65716	4.84619	6.79733	5.67578	5.16881
ASHGV40028973	0.00604715	0.0197634	2.74567	up	noncoding	long noncoding	Reliable	T191134	G044029	RNA-seq: Iyer et al 2015	1350	chr2	+	69072182	69076037	CCAGGTCCCTCCAATTGCTACTATAATTAGCTCAGGAGATTAAATTCTGTTTTGTTAAAT									65.9765	19.5257	5.72179	4.26463	38.6597	71.2866	79.8634	97.7912	42.2817	29.7914	12.4265	8.54007	14.7059	32.1646	4.98081	6.28026	6.05647	6.33205	4.95935	4.95521	4.00829	3.55865	4.17887	4.62213
ASHGV40026574	0.00720871	0.0222097	10.1668	up	noncoding	long noncoding	Reliable	T187394	G043012	RNA-seq: Iyer et al 2015	2769	chr2	-	32537564	32541657	GCTGTTTCTTCTCAATGTTTTATTATTCAGGCCACCACTAGCACAATCCTTTGAAAATAA									163.703	19.5404	6.71277	3.36698	214.886	200.325	287.314	70.8709	45.117	73.3976	5	5	8.51893	5.78545	7.02164	7.62714	7.95347	5.91117	5.05045	6.31351	2.33744	2.34218	3.37968	2.46209
ASHGV40044296	0.000129288	0.00262482	10.2757	up	noncoding	long noncoding	Reliable	T314130	G073673	RNA-seq: Iyer et al 2015	469	chr6	-	157073305	157089116	AATTCAGGAATACAGTATCAGCAAGCTCATCTGTCCACAGATCTAAAATCTCTCTCTGCA									119.652	8.43175	6.38122	3.02006	199.965	37.735	100.485	108.005	152.068	14.807	5	12.3518	5	5	6.93338	5.457	6.41238	6.47073	6.63261	3.934	2.33744	4.16684	2.33708	2.32495
ASHGV40030947	2.12945e-06	0.000366181	13.7297	up	noncoding	long noncoding	Reliable	T219212	G050673	RNA-seq: Iyer et al 2015	6246	chr20	-	46674670	46686279	CCAACAGTTTTTAAAGTAGAGGAAAACCAGAGCACCCAATCCAGCATCAACGTCCTAATT									2705.86	105.608	10.7504	6.97118	2535.17	3813.38	3188.46	1321.56	2670.73	170.397	72.6025	60.2992	82.52	142.221	10.2489	11.4649	11.3448	10.1802	10.5133	7.53822	6.78895	6.69789	6.76077	7.07007
ASHGV40018440	0.00612523	0.0199323	7.96864	up	noncoding	long noncoding	Reliable	T138508	G032414	RNA-seq: Iyer et al 2015	12658	chr16	-	89176097	89188755	CACCGCGGAGCAGCACCCACAACACTGCCATCGAGGGAGGGAGGGGAACAGATAAGCGGG									24391.6	2662.6	14.1176	11.1232	29398.2	28369.9	22097.5	13371.8	28720.4	1615.6	497.336	5303.63	394.431	5501.99	13.9054	14.6094	14.3633	13.6352	14.0745	10.9077	9.693	13.3078	9.18434	12.5234
ASHGV40047025	0.00175609	0.00873839	2.58079	up	noncoding	long noncoding	Reliable	ENST00000456270	AC000111.6	GENCODE	376	chr7	-	117244844	117287469	TCCCCTGCCTTCTGTGGGTCTCAGATTTCCATAAAAAATAAAATCAATGGATCAACTTAA		intronic antisense	NM_000492	CFTR	cystic fibrosis transmembrane conductance regulator	+	117120016	117308718	122.327	34.8627	6.57641	5.2086	94.2865	106.426	126.635	181.784	102.503	57.5656	23.3727	18.9734	28.9102	45.4917	6.00013	6.78045	6.75517	7.2185	6.12779	5.94414	4.95388	4.83872	5.1683	5.13794
ASHGV40044103	0.000470317	0.00451037	3.34998	up	noncoding	pseudogene	Gold	NR_037938	HMGA1P7	RefSeq	2200	chr6	-	134435110	134438818	TTGCTTCAGCCCTCACTCCTCAGCCACTTCCACTGCTCCTGTGGTTAGTGACCGCCTCTG	387065								887.429	132.157	9.12369	7.37954	1075.17	428.828	460.236	843.907	1629	184.645	90.2484	135.982	92.6264	157.282	9.07425	8.61326	8.60521	9.47025	9.85551	7.67922	7.11358	7.9465	6.93338	7.22503
ASHGV40028281	0.00576831	0.0191768	7.59207	up	noncoding	long noncoding	Reliable	T210757	G048772	RNA-seq: Iyer et al 2015	3341	chr2	-	239383844	239391937	CTGTAGGTACCATGTACCTGCTAGACTAAACAAAGGTTTGTAACCACACACACCCCAAAC									17850.7	1591.14	13.5256	10.6011	28655.2	26561	14194.1	8751.42	11091.7	3486.74	1573.86	210.918	2156.76	527.441	13.8463	14.4949	13.7296	13.0147	12.5426	12.0183	11.3967	8.64551	11.7896	9.15555
ASHGV40051073	0.0109345	0.0299569	2.41576	up	noncoding	long noncoding	Reliable	T349454	G082443	RNA-seq: Iyer et al 2015	740	chr8	+	109878640	109956757	TCAGAAACTTTTAATACCACCTGTGCCACTGGTCCTAGTTTCCAAGTAGAATATAATAAC									34.8764	13.363	4.89834	3.62587	36.3942	35.2775	32.455	25.2371	45.0184	17.7665	5	7.58615	14.2894	22.1728	4.90894	5.35982	4.63955	4.53488	5.04853	4.20859	2.33744	3.35724	4.13504	4.09104
ASHGV40050965	0.000580324	0.00491163	22.3551	up	noncoding	long noncoding	Reliable	T348031	G082039	RNA-seq: Iyer et al 2015	1628	chr8	+	96171592	96188277	TGCTGGAAAGCTTCCAATTCTCTAACTACCAGCATCTTCCATTTTCCCTATTAGCTTTCT									385.566	6.96131	7.2542	2.77167	1206.57	306.973	83.1546	41.9378	289.201	5	5	13.453	5	6.35358	9.23733	8.18517	6.123	5.20762	7.5179	2.32966	2.33744	4.31094	2.33708	2.54325
ASHGV40021650	9.92004e-08	4.712e-05	16.8338	up	noncoding	long noncoding	Reliable	ENST00000591689	RP11-697E22.1	GENCODE	509	chr17	+	35969786	35973886	GTTCCAGATGCCTCTCCACAGCATTCATCACACCTTCCTTCACACTTGAAGGGAAAAGTC									1463.55	47.9209	9.84808	5.77479	2027.96	1026.66	804.077	1071.73	2387.32	63.2492	44.6023	24.9601	48.6043	58.1885	9.96301	9.70508	9.35651	9.84737	10.3684	6.09351	5.99476	5.27262	5.97113	5.54193
ASHGV40028678	0.00175813	0.00874452	2.71611	up	noncoding	long noncoding	Reliable	ENST00000421411	AC106870.1	GENCODE	691	chr2	+	30113236	30115220	GAGCAGATCTGAATCTACTGACAGCCTGAAGAAGAGCAGCAGCCATCCCACTGCACCAAC		intronic antisense	NM_004304	ALK	ALK tyrosine kinase receptor precursor	-	29415639	30144477	24.6159	7.45532	4.39741	2.95587	28.712	24.5749	18.5795	21.5965	29.6167	5.08272	8.71697	5	10.0013	8.4756	4.60682	4.84382	3.74583	4.32347	4.46712	2.49782	3.47201	2.34218	3.6078	2.85953
ASHGV40016707	0.0299084	0.0629483	4.78837	up	noncoding	long noncoding	Gold	NR_120334	PLA2G4E-AS1	RefSeq	2499	chr15	+	42264960	42291292	AGGAGCACCTCACCACTAGAAGAGACCCTTGCAGTAGGAAACAAAGCTGCATGAGAAAAG	101928388								14416.1	2510.4	13.0554	10.7959	26953.9	11884.6	5943.85	6350.39	20947.5	8022.58	248.93	390.993	2237.87	1651.64	13.7245	13.1288	12.3082	12.5134	13.6022	13.1654	8.59039	9.56305	11.842	10.8186
ASHGV40012829	0.0105975	0.0293084	2.798	up	noncoding	long noncoding	Reliable	GSE61474_TCONS_00091427	GSE61474_XLOC_017579	RNA-seq: Clark et al 2015	415	chr13	-	95141645	95165443	ATGTGACAAAGAGACTAGAGGAAGATGAACATGTGAACACACACAGTCCAATGAGAAGAG									34.0713	8.53082	4.62574	3.14134	70.4826	22.241	19.6589	17.4346	40.5396	17.6171	8.07719	5.46201	6.26611	5.23163	5.67122	4.69668	3.8363	4.0239	4.90057	4.19524	3.35462	2.83047	2.92565	2.40072
ASHGV40001150	4.2618e-07	0.000115154	5.74356	up	noncoding	long noncoding	Gold	ENST00000453790	RP11-79N23.1	GENCODE	850	chr6	-	53605546	53611820	TGAAAAAAAGTATCTGCACCCAAGGACCCACACCCAAGGAGCAGTACCAGAGGGAACACA		intergenic							1476.3	138.13	9.92674	7.40479	1982.63	1429.18	956.298	1056.26	1957.15	187.153	88.1882	98.4957	102.679	214.134	9.92944	10.1449	9.62488	9.82303	10.1115	7.70288	7.07565	7.45426	7.08187	7.70931
ASHGV40027586	0.0150079	0.0377697	7.19842	up	noncoding	long noncoding	Reliable	GSE61474_TCONS_00200673	GSE61474_XLOC_036697	RNA-seq: Clark et al 2015	634	chr2	-	156080884	156087846	GATATATGAAATTTAAAGATGGCAATCCATTCCCTTCCCATCATGCTTCTTTTTCTACAG									2953.78	120.517	10.1111	7.26344	605.39	240.874	1441.05	5305.81	7175.78	116.346	86.5115	157.793	120.352	121.584	8.34034	7.87857	10.193	12.2203	11.9234	6.97779	7.05057	8.18078	7.30699	6.80107
ASHGV40020440	0.000976095	0.00644056	2.90612	up	noncoding	pseudogene	Gold	NR_002940	LRRC37A4P	RefSeq	7238	chr17	-	43583248	43597889	AATTACACTGTTAAGTCATCAGAACAGAAGCTCCCCACACCAGCTCTAATAGGGGTGAGT	55073								1130.58	224.914	9.59981	8.06072	1491.49	1039.6	923.311	1029.37	1169.12	462.979	111.949	172.495	180.848	196.299	9.53502	9.7228	9.57018	9.77917	9.3919	9.07349	7.43363	8.319	7.91368	7.5638
ASHGV40033878	0.00128568	0.00736386	4.7913	up	noncoding	long noncoding	Reliable	T235725	G054221	RNA-seq: Iyer et al 2015	514	chr22	+	48716651	48717287	TGATTTGTTCTTTTTCCGGACCCCACACACAACAAGCTATACATAAATGCAGAAAGTGAT									5829.42	623.883	11.811	9.55057	8477.39	4501.8	3244.64	3878.59	9044.67	719.249	854.599	135.826	775.809	633.932	11.9751	11.6856	11.3754	11.7679	12.2509	9.69611	10.4965	7.94379	10.1964	9.42003
ASHGV40037011	0.00444954	0.0160463	9.00073	up	noncoding	long noncoding	Reliable	T257581	G059365	RNA-seq: Iyer et al 2015	1835	chr3	+	194015588	194017423	GGCAGCTGAGAACAGATACAAATCCTCTCCTCCATCCAAACAGAAGACCATTTGTTCCTT									1238.3	44.0289	8.80977	5.63972	3358.29	1618.84	144.738	169.267	900.375	42.2574	52.6503	21.2233	53.5233	50.4903	10.6409	10.3132	6.96155	7.10616	9.02699	5.48829	6.26755	5.0256	6.11493	5.30226
ASHGV40003838	0.000150369	0.00280445	26.4411	up	noncoding	long noncoding	Gold	NR_038218	LINC01010	RefSeq	1474	chr6	+	134759527	134825158	AATTCTGACAGTGATCTGGCTGGAGTGCAGTGGTGCACACGCCTCACACTGTGACACAGC	154092	intergenic							1145.48	22.1041	9.14337	4.41866	1789.13	2568.28	474.075	257.7	638.212	38.6536	18.3979	7.24222	31.4585	14.7685	9.79839	10.9518	8.65062	7.75746	8.55854	5.35591	4.59026	3.28583	5.29802	3.56326
ASHGV40008642	0.0010995	0.00685208	2.75331	up	noncoding	long noncoding	Reliable	TCONS_00001523	XLOC_000868	RNA-seq: Cabili et al 2011	297	chr1	-	71110665	71114581	TTTTTCCCCCAACCCCAGCAGCTTCCATTTGAAGAGGGAAATCATTTGAGAGACTATGAT		intergenic							793.212	148.247	9.00991	7.54875	1262.62	890.534	499.57	428.852	884.48	135.03	129.473	160.627	91.8064	224.301	9.30347	9.52272	8.73046	8.48568	9.00724	7.18883	7.64649	8.2091	6.91641	7.78292
ASHGV40059659	0.00193982	0.00932216	3.29145	up	noncoding	long noncoding	Reliable	TCONS_00021310	XLOC_010073	RNA-seq: Cabili et al 2011	688	chr12	-	50323158	50324107	GGCTTGGCAGAAAGAGATGTGGCAGAGGAAGACTGGTGGCCTGCACCTCATCTGCGTGGT		intergenic							103.313	21.2974	6.31206	4.59333	128.961	128.866	122.514	76.4632	59.7613	18.7101	16.1717	26.6847	25.0645	19.8558	6.37594	7.04605	6.71271	6.0127	5.41289	4.28091	4.40481	5.37583	4.95266	3.95245
ASHGV40001250	0.00361109	0.0138842	2.33435	up	noncoding	long noncoding	Gold	ENST00000458318	AP000345.2	GENCODE	433	chr22	+	23909250	23915694	CTACTGCTAGCAACCAAATGAGGTCACCGTCAAGATTCCCGGATAAAAGTCATTCATGAG		natural antisense	NM_020070	IGLL1	immunoglobulin lambda-like polypeptide 1 isoform a precursor	-	23915312	23922495	23.3525	8.19566	4.31774	3.09472	31.1094	21.8622	20.5266	16.537	26.7272	11.3478	5	9.39862	6.34514	8.8867	4.71369	4.67075	3.907	3.95566	4.34157	3.54478	2.33744	3.72707	2.94554	2.91876
ASHGV40001250	0.00361109	0.0138842	2.33435	up	noncoding	long noncoding	Gold	ENST00000458318	AP000345.2	GENCODE	433	chr22	+	23909250	23915694	CTACTGCTAGCAACCAAATGAGGTCACCGTCAAGATTCCCGGATAAAAGTCATTCATGAG		natural antisense	NM_152855	IGLL1	immunoglobulin lambda-like polypeptide 1 isoform b precursor	-	23915312	23922495	23.3525	8.19566	4.31774	3.09472	31.1094	21.8622	20.5266	16.537	26.7272	11.3478	5	9.39862	6.34514	8.8867	4.71369	4.67075	3.907	3.95566	4.34157	3.54478	2.33744	3.72707	2.94554	2.91876
ASHGV40016255	0.00246453	0.0107797	3.294	up	noncoding	long noncoding	Reliable	ENST00000558391	RP11-752G15.9	GENCODE	1119	chr15	-	83395058	83396177	TTCCATGTGGATCAGCAGCTCCATCCTGGCCTCACTGTCCACCTTCCAGCCAATGTGGAT	283693								26976.9	4776.45	14.2257	12.5059	44473	30086.5	15985.9	14464.4	29874.5	10201.5	3359.93	1812.85	5424.53	3083.42	14.6094	14.7288	13.8962	13.7669	14.1272	13.5282	12.4345	11.8255	13.0246	11.7164
ASHGV40058816	1.66118e-05	0.00111935	5.13018	up	noncoding	long noncoding	Reliable	T280301	G065135	RNA-seq: Iyer et al 2015	3639	chr5	-	28850049	29015464	TATCACAAGTAGCCATGGCTAATCCAGCACCATTCACAAAGCAGTTTGAACGGCGAAGAT									35.3527	5.24356	4.77149	2.41248	35.1664	14.8506	27.2452	37.2296	62.2714	6.21782	5	5	5	5	4.86468	4.09032	4.36666	5.06116	5.47463	2.72075	2.33744	2.34218	2.33708	2.32495
ASHGV40000208	0.0024098	0.0106307	52.4842	up	noncoding	long noncoding	Reliable	ENST00000393507	CTD-2020K17.3	GENCODE	377	chr17	-	43317681	43318564	TAGCACCAGCACATGTTCCTCCATGTGCTCCAGCACAGCGTTCTTGGTCTCTGTGTCCTC		natural antisense	NM_005892	FMNL1	formin-like protein 1	+	43299291	43324683	3773.08	60.6151	10.7173	5.00348	5558.63	6790.65	1564.65	409.238	4542.23	5	137.119	5	91.1404	64.8161	11.3403	12.2653	10.3126	8.41216	11.2561	2.32966	7.73017	2.34218	6.90511	5.71029
ASHGV40017613	0.027563	0.0592012	2.92933	up	noncoding	long noncoding	Reliable	T127290	G029708	RNA-seq: Iyer et al 2015	21549	chr16	-	11097093	11118642	TAATTCCATGCTGCTCCTACTGTCATAATAATGACGAACACTTCTGCAGCATCGAAGCCT									52.9448	11.8901	5.01879	3.46822	101.717	11.1964	24.7126	43.1377	83.96	18.6447	7.00497	5	11.5298	17.2711	6.09258	3.67225	4.21397	5.24106	5.87409	4.27668	3.12584	2.34218	3.82473	3.77168
ASHGV40060424	3.64138e-05	0.00157424	7.71477	up	noncoding	long noncoding	Reliable	uc.363-	uc.363	UCR	265	chr14	-	29861318	29861583	CAGTGTGATGGGAATGCCACTTTAAATCTCAATTACCTCCTCCACTCCAATCAGCTTGGT									506.373	36.0224	8.26257	5.31495	1103.06	445.256	272.309	206.427	504.812	50.6135	33.2237	18.539	40.5243	37.2113	9.10946	8.66075	7.88012	7.4201	8.24244	5.75121	5.5086	4.81006	5.67617	4.82871
ASHGV40013085	0.00132716	0.00747079	2.12314	up	noncoding	long noncoding	Reliable	T091344	G021099	RNA-seq: Iyer et al 2015	1599	chr13	+	23445955	23447554	TACCTTGAAAACCACCATCCCCTGCTGAGCAATATTGTTCTGCTCCTTAGGCTGATTTCA									583.789	142.276	8.57233	7.48613	875.928	392.42	320.613	380.361	949.625	125.1	149.305	98.1591	121.294	217.521	8.82161	8.51034	8.11689	8.30753	9.10528	7.07903	7.84977	7.44784	7.3187	7.73533
ASHGV40005306	0.0192913	0.0455242	2.70416	up	noncoding	long noncoding	Reliable	T036998	G008396	RNA-seq: Iyer et al 2015	1203	chr10	+	9496457	9556814	AATGACTAGGGTCAAACCATTCCATCATTCAAAAGCACACAAAACTAAAATAGATGCAAC									38.8131	10.0556	4.81693	3.38175	16.2331	17.3809	31.9035	71.4958	57.052	11.3968	5	13.8462	9.34919	10.6857	3.86216	4.33209	4.61606	5.92401	5.35033	3.55267	2.33744	4.35421	3.51097	3.15345
ASHGV40050850	3.0578e-05	0.00146064	7.1626	up	noncoding	long noncoding	Reliable	T346489	G081578	RNA-seq: Iyer et al 2015	900	chr8	+	79717661	79846608	TGAAGAATGATTAAGAGGGTCACGCCCTCTACCACTCCAACCTCTCTAATCAGTCTCTTT									283.986	24.3638	7.49996	4.65948	542.665	178.161	127.688	166.085	405.33	38.5874	15.0214	12.459	22.6972	33.0541	8.19195	7.49252	6.77019	7.07318	7.97196	5.35132	4.28636	4.18223	4.81006	4.66743
ASHGV40057833	0.00430017	0.0156591	2.02272	up	noncoding	long noncoding	Reliable	T070329	G016262	RNA-seq: Iyer et al 2015	3336	chr11	+	129487762	129577128	TGAGTGTCCCTGCTCCCAGGTGCTCTCCGTGGAGAGGACACACGAACGTATGCGCTCATG									29.5872	11.7071	4.64507	3.62878	20.7006	19.5433	47.7032	30.0954	29.8933	9.3855	8.59377	12.2489	7.99624	20.3111	4.19035	4.50678	5.26532	4.78352	4.47939	3.27566	3.4506	4.15367	3.28416	3.97981
ASHGV40026390	0.0142543	0.0363522	4.92943	up	noncoding	long noncoding	Reliable	T185142	G042505	RNA-seq: Iyer et al 2015	3455	chr2	-	16107255	16111445	TGTGTCTAATCCACTCACAGCCCTGAACACACTGCATTATAACATTGATTCCGACTTGTC									276.542	19.4388	6.75791	4.45649	897.55	169.92	35.013	54.1442	226.084	15.95	20.3049	16.1941	21.732	23.013	8.85168	7.43091	4.76213	5.55921	7.18564	4.04903	4.74234	4.60545	4.74311	4.14255
ASHGV40038161	9.84562e-07	0.000221691	7.51525	up	noncoding	long noncoding	Reliable	ENST00000508687	RP11-92A5.2	GENCODE	868	chr4	-	156128317	156130179	AGTTCCTTCAGGGTTTTCCACACCCTAATAGTATTGCATTTGTAAGGCATTTTTACAGTG		natural antisense	NM_000910	NPY2R	neuropeptide Y receptor type 2	+	156129780	156138228	769.859	55.9319	8.96274	6.05292	904.733	345.75	592.953	628.203	1377.66	55.261	49.3207	40.2794	46.498	88.3006	8.86499	8.34218	8.9463	9.02622	9.63404	5.88685	6.16696	6.04039	5.90187	6.26854
ASHGV40042654	3.89082e-06	0.000483356	56.5726	up	noncoding	long noncoding	Reliable	TCONS_00010156	XLOC_004622	RNA-seq: Cabili et al 2011	268	chr5	+	160486910	160509390	CAATACCACGCTTCCTCATCTCTGTAAAGCTTACATTTTAATCCTCATACAAGCTTTTGA		intergenic							999.216	8.03061	8.97118	3.14914	2212.64	1125.76	278.38	251.93	1127.36	10.073	10.046	7.32405	5.28256	7.42739	10.0667	9.80917	7.91167	7.72345	9.34488	3.377	3.68526	3.30495	2.68019	2.69832
ASHGV40026258	0.0398503	0.0780541	18.9288	up	noncoding	long noncoding	Reliable	T183577	G042145	RNA-seq: Iyer et al 2015	2991	chr2	-	4951821	4955021	GGTAGTTCACACATCACTGCCACATTGAGAGTTCGTAATTCATTATGCTGTGAGTGTTTA									4295	53.682	9.7835	5.54098	9712.5	7391.25	729.115	19.7201	3622.4	5	70.6928	78.0688	35.9674	78.6808	12.1703	12.4059	9.20736	4.19237	10.9415	2.32966	6.74185	7.08306	5.4981	6.05226
ASHGV40055535	0.0197127	0.0463365	6.64576	up	noncoding	long noncoding	Reliable	T381989	G090511	RNA-seq: Iyer et al 2015	817	chrX	+	151994299	151995563	ATGAGATACCATAAGCAAATAAATTCACGAGAGGTTGGCTGAATCCATCCTAGTGTTGCG									178.803	8.70016	6.01926	3.28682	538.411	236.122	18.4376	26.5756	74.4707	5.57805	13.2671	10.7578	8.4564	5.44143	8.18207	7.8539	3.73409	4.60861	5.7176	2.58963	4.10792	3.94177	3.3688	2.42599
ASHGV40025290	0.00224628	0.0101767	2.21611	up	noncoding	long noncoding	Reliable	T170001	G039469	RNA-seq: Iyer et al 2015	1254	chr19	+	16066264	16068005	AGGATGGTTTTTATTGAAGAAGACACACCCTTTCTATAATAGAAAATGTCCACCCCCTGA									100.605	29.8131	6.23515	5.08712	184.856	78.0803	84.2894	79.8084	75.9897	40.9858	29.4202	23.947	27.3753	27.3373	6.83861	6.39001	6.14469	6.0597	5.74273	5.4405	5.31773	5.20865	5.08221	4.38651
ASHGV40000012	0.000426201	0.00434953	12.2784	up	noncoding	long noncoding	Reliable	ENST00000253803	RP11-798G7.5	GENCODE	333	chr17	+	43580625	43611631	GGAAATCAGCTGTGGTTCGTGAGCCACACATCTCCCCACACCAAGCTCCTCCATACAAGA									10451.5	510.046	12.7152	9.09718	15797.1	12573.7	7758.19	5856.03	10272.4	357.684	904.188	77.0331	710.009	501.313	12.8404	13.2115	12.7082	12.3865	12.4296	8.69365	10.5782	7.06436	10.0779	9.07181
ASHGV40009975	9.89361e-06	0.000851873	7.20549	up	noncoding	long noncoding	Reliable	T001439	G000183	RNA-seq: Iyer et al 2015	1979	chr1	-	2876942	2879177	GACACCCTCCTCAAAGGTTCACCTACCTAACAGTTGTAATTTTTAATTTAATCATGTTTC									773.605	55.8967	8.90351	6.05441	955.422	358.253	346.977	709.264	1498.11	55.881	40.4747	46.2228	52.3866	84.5183	8.93216	8.38559	8.22236	9.22018	9.75724	5.90399	5.84039	6.26297	6.08071	6.18399
ASHGV40027863	0.00580121	0.0192449	6.59153	up	noncoding	long noncoding	Reliable	T204979	G047387	RNA-seq: Iyer et al 2015	1835	chr2	-	193408071	193410953	CCTTCCATCCACAGGAAACATGTTGAAGTGAATTGAAAAAAGAAACTACTGTTTATATGC									10059.4	671.853	12.2685	9.54788	20384.6	10713	2879.21	2287.08	14032.9	552.03	1270	115.846	707.652	713.735	13.2277	12.9834	11.2052	11.0067	12.9196	9.32641	11.0613	7.68938	10.0735	9.58882
ASHGV40008383	0.000243563	0.00349529	77.975	up	noncoding	long noncoding	Reliable	T058234	G013478	RNA-seq: Iyer et al 2015	649	chr11	+	47377707	47378864	CACTTATGCTTACAAACTCATGCTCACACACATGCTAACACTTCACACATGCTAACACCT									6494.91	35.3525	11.1244	4.83947	21690.2	3989	748.89	1317.62	4728.84	18.1535	64.2316	5.16885	64.6983	24.5103	13.3444	11.5433	9.24803	10.1752	11.3111	4.23977	6.59174	2.74425	6.39416	4.22742
ASHGV40000455	0.0233046	0.0524415	6.22753	up	noncoding	long noncoding	Gold	ENST00000418615	AC096670.3	GENCODE	453	chr2	-	111870510	111873165	GTGATCCCAGTGCCTCACTGCTTCCAGTTGCTGGAGGATATGTGGTGCTGCACTGACAAA	400997	intronic antisense	NM_001142807	ACOXL	acyl-coenzyme A oxidase-like protein	+	111490149	111875799	147.097	10.4564	5.9649	3.32624	27.6876	8.15625	147.296	185.189	367.153	13.3616	11.3782	5.71781	5	16.8245	4.56547	3.17596	6.98985	7.24643	7.8468	3.77709	3.87346	2.9051	2.33708	3.73848
ASHGV40037512	0.00429893	0.0156591	10.6196	up	noncoding	long noncoding	Reliable	T264966	G061165	RNA-seq: Iyer et al 2015	324	chr4	-	56176569	56178143	GAATGTGGATAAATCTCCTGCAATCCATCTTTCCACCAAGAAATACCTCAGAGCACATCC									964.803	30.4634	8.43239	5.02372	3026.81	764.542	102.346	168.93	761.389	30.0515	47.7896	17.9583	42.2082	14.3094	10.4907	9.32448	6.43856	7.10229	8.80592	4.97143	6.11554	4.76019	5.75187	3.5196
ASHGV40015362	0.00443926	0.0160187	2.8156	up	noncoding	long noncoding	Reliable	T109471	G025906	RNA-seq: Iyer et al 2015	1938	chr14	+	94914922	94929008	TGTGTTCTCATTTCTTCCATCTGCCACACATGATGCCACAAGGTCCCTGCTCTGTCTCTC									207.564	49.292	7.1498	5.65635	378.546	170.633	144.928	97.2521	246.46	80.4843	19.9795	28.9512	35.9711	81.0739	7.71937	7.43463	6.96303	6.32495	7.30699	6.45083	4.71785	5.50763	5.49824	6.10722
ASHGV40031922	5.60055e-05	0.00191302	318.147	up	noncoding	long noncoding	Reliable	T222083	G051327	RNA-seq: Iyer et al 2015	1417	chr20	+	61482932	61484648	AGTATATGCACCCAGTCCACAGAAGTATATTTCTTATTAACCTGCTGGGCATATTTGAAG									19668.1	84.9499	13.5908	5.2773	23491.3	28699.9	14204.2	5220.57	26724.3	311.88	18.8091	5	48.2293	40.8314	13.4565	14.6346	13.7384	12.1897	13.9351	8.49341	4.6269	2.34218	5.95679	4.96721
ASHGV40053648	0.00117692	0.00706081	3.79738	up	noncoding	long noncoding	Reliable	TCONS_00016232	XLOC_007615	RNA-seq: Cabili et al 2011	563	chr9	+	139541826	139547858	TTCCCACTAACTGCCAGCATCCCCTACAACATGGCCCACGTCTCAAGGGATTGGAAGGAG		intergenic							310.572	55.2953	7.77463	5.84963	312.578	157.534	215.867	395.511	471.372	120.577	33.7555	42.3627	33.1649	46.6165	7.48033	7.32406	7.54415	8.36202	8.16262	7.03033	5.53878	6.11938	5.38361	5.17607
ASHGV40020119	0.00986533	0.0278117	4.04395	up	noncoding	long noncoding	Reliable	ENST00000581946	RP11-354P11.3	GENCODE	546	chr17	-	28449446	28453136	CCCCAACCATCTCTCCCACCTTGAACAAAATGATAATTATTTCTAACTTATTCTGACAAT		intronic antisense	NM_001261467	NSRP1	nuclear speckle splicing regulatory protein 1 isoform 2	+	28443824	28513493	1136.69	157.523	9.30061	7.28484	1928.02	562.516	273.922	952.079	1966.92	423.281	57.1187	90.2307	105.45	111.533	9.89272	8.95186	7.8903	9.65115	10.117	8.9363	6.40544	7.30921	7.12115	6.6521
ASHGV40020119	0.00986533	0.0278117	4.04395	up	noncoding	long noncoding	Reliable	ENST00000581946	RP11-354P11.3	GENCODE	546	chr17	-	28449446	28453136	CCCCAACCATCTCTCCCACCTTGAACAAAATGATAATTATTTCTAACTTATTCTGACAAT		intronic antisense	NM_032141	NSRP1	nuclear speckle splicing regulatory protein 1 isoform 1	+	28443824	28513493	1136.69	157.523	9.30061	7.28484	1928.02	562.516	273.922	952.079	1966.92	423.281	57.1187	90.2307	105.45	111.533	9.89272	8.95186	7.8903	9.65115	10.117	8.9363	6.40544	7.30921	7.12115	6.6521
ASHGV40022913	0.0250044	0.05513	4.66989	up	noncoding	long noncoding	Reliable	T163724	G037977	RNA-seq: Iyer et al 2015	1357	chr18	-	67911301	67917490	CACACACATACATTACAGAATTTGTTTGTAAAAGCAAAGCACTAATTACCTAACCACCTC									5074.37	854.383	11.5147	9.29135	10066.6	1597.78	3377.37	4346.07	5984.02	2872.52	263.268	96.9114	664.46	374.76	12.2278	10.2972	11.4475	11.9425	11.6588	11.7606	8.67242	7.42742	9.9714	8.62492
ASHGV40041000	0.000980201	0.00645976	15.6907	up	noncoding	long noncoding	Gold	NR_109781	LOC100506985	RefSeq	973	chr1	-	24865763	24882515	TATTAAGTCACCTCTTCCATCGAATGATGAGATTTTTCTTATTCACTGTTTCCCATCAGG	100506985								211.562	13.021	7.13626	3.16442	300.498	85.7631	121.462	176.885	373.204	5	5	42.7913	5	7.31354	7.42429	6.51473	6.70152	7.17119	7.86956	2.32966	2.33744	6.13745	2.33708	2.68047
ASHGV40049246	0.0136413	0.0351537	5.31923	up	noncoding	long noncoding	Gold	ENST00000519032	RP11-350F16.2	GENCODE	460	chr8	-	47842461	47846068	AGCAGCAGGAAGAGCCACAGCCTCACTGAGCCCTGGAGCCCAGTTCAGAGCAGAGTTGCA		intergenic							3649.07	319.746	10.7257	8.31453	8912.14	2957.92	627.802	1317.88	4429.62	804.778	84.6046	200.103	369.562	139.68	12.0416	11.1604	9.03064	10.176	11.2201	9.87434	7.02059	8.55216	9.08829	7.03727
ASHGV40016677	0.0440288	0.084328	14.5559	up	noncoding	long noncoding	Reliable	T025249	G005524	RNA-seq: Iyer et al 2015	11246	chr1	-	173131810	173144758	ATAGCCATATTTAGGGGGAGAGTTACCACTAACATCACCATCATCATCACAGTTCTAAGG									12488.3	772.723	12.2902	8.42669	24233.9	23837.9	3765.96	983.859	9619.94	38.3736	1953.63	20.3829	1358.35	492.875	13.5162	14.2877	11.6091	9.70305	12.335	5.34541	11.6924	4.95521	11.0973	9.04313
ASHGV40058931	0.0100703	0.0282262	15.9865	up	noncoding	long noncoding	Reliable	TCONS_00012338	XLOC_005888	RNA-seq: Cabili et al 2011	901	chr6	-	156130116	156133176	CCAGAGAGAGATCCAGCACCACAGGGATTCAAATCTCCGTTGACAAGTGTTTATAAATGA		intergenic							1256.05	221.294	9.72786	5.72909	1728.09	1273.67	932.827	1012.02	1333.64	997.344	13.3153	8.17904	50.1594	37.4712	9.74118	9.98467	9.59198	9.74994	9.57155	10.1882	4.11479	3.49077	6.0142	4.83748
ASHGV40054406	3.29551e-08	2.0952e-05	24.0037	up	noncoding	long noncoding	Reliable	T379847	G089971	RNA-seq: Iyer et al 2015	362	chrX	-	127073250	127079747	CGCAAATGGAACTCAAGGCCACTCCACTATTTCACTAGACAAGTGAGAACATTTCTGAGT									662.065	16.0327	8.72296	4.13778	1134.01	385.056	479.35	355.356	956.548	19.1008	12.8274	10.4919	18.8736	18.8699	9.14917	8.48019	8.66717	8.19999	9.11827	4.30654	4.05584	3.90205	4.54439	3.88005
ASHGV40053625	3.62907e-05	0.00157424	9.72937	up	noncoding	long noncoding	Reliable	ENST00000430816	RP11-98L5.5	GENCODE	202	chr9	+	138506141	138507354	CGCTCTCCACTCCATCCGGACCAGGGACGGCGGGGACGTGGACTTCGTGCTGTTCTGGAA		intergenic							1295.68	76.1062	9.66287	6.38053	1027.32	791.243	1835.62	674.101	2150.13	141.651	60.1432	36.7796	44.888	97.0691	9.01532	9.37862	10.5574	9.13522	10.2279	7.25806	6.47885	5.89316	5.84988	6.4227
ASHGV40042015	0.0127104	0.0333431	13.1793	up	noncoding	long noncoding	Reliable	T285393	G066599	RNA-seq: Iyer et al 2015	6801	chr5	+	86260307	86436868	TCCTCAGAGATTCCACAATCACATCACAATTTGCACTAACAAAAAGAGGAAGGGAAGGAG									439.895	8.67678	6.85113	3.13092	1313.89	464.769	33.8694	12.7691	374.183	11.4687	6.51155	5	10.8346	9.56904	9.3577	8.71234	4.70956	3.60345	7.87258	3.55961	3.01286	2.34218	3.73059	3.00938
ASHGV40036366	0.00209301	0.00977052	12.1724	up	noncoding	long noncoding	Reliable	T248138	G057056	RNA-seq: Iyer et al 2015	11006	chr3	+	112123328	112242938	AAAGATCCCAGAATACTCACCCATTCCAGTCAAAGACATAATGAAAAAAGCAATATTCAC									570.571	17.9212	7.76923	4.16369	1648.23	765.978	78.7622	106.267	253.62	28.5629	6.45792	14.2512	16.1713	24.1627	9.69214	9.32718	6.03766	6.44524	7.34392	4.89716	2.99841	4.39916	4.31367	4.21005
ASHGV40041950	0.00201005	0.00956188	3.20323	up	noncoding	long noncoding	Reliable	uc021yat.1	HM358977	UCSC_knowngene	310	chr5	+	77080957	77081267	AACTGCAAGAAGATGACCCAGATCATATTTGAGACCTTCAACACCCCAGCCATGTACTTG		intronic antisense	ENST00000522370	TBCA	tubulin folding cofactor A [Source:HGNC Symbol;Acc:11579]	-	76987228	77164604	365.142	72.3187	8.04059	6.36106	280.767	253.484	540.211	477.033	274.216	135.129	51.1368	46.5953	57.3755	71.3572	7.33701	7.9465	8.82838	8.6401	7.45094	7.19048	6.22864	6.27802	6.22326	5.88488
ASHGV40014011	0.000304626	0.00384626	7.02443	up	noncoding	long noncoding	Reliable	ENST00000556389	CTD-3028N15.1	GENCODE	849	chr14	-	45552247	45553180	TGCGTTAACAATCTTAGCAGTCCTCTTCAGTTGTACCACCATCTCCACTTTAATAAAAAA									158.141	14.8081	6.76807	3.95569	311.099	96.2198	94.5078	123.3	165.578	5.81112	13.0216	25.0017	13.8292	16.377	7.47308	6.64691	6.31024	6.65928	6.75083	2.63523	4.07771	5.2759	4.08724	3.70236
ASHGV40033434	0.0173275	0.0419619	2.27978	up	noncoding	long noncoding	Reliable	TCONS_00029515	XLOC_014158	RNA-seq: Cabili et al 2011	290	chr22	+	20401138	20420591	GACAAGGAGCCCACTGCCAAACCTAAGAGTAACAAATTTCAGCAAATAAAAGGAAGTGCC		intergenic							30.1267	10.5028	4.63403	3.44513	36.5589	39.5852	35.6925	13.4422	25.3547	5.59118	8.88956	7.40019	13.4223	17.2107	4.91403	5.52212	4.79614	3.67275	4.2651	2.59131	3.50468	3.32038	4.04181	3.76747
ASHGV40036395	0.00395289	0.0147643	8.73708	up	noncoding	long noncoding	Reliable	T248637	G057141	RNA-seq: Iyer et al 2015	3176	chr3	+	115134674	115157589	TTCCAGGCTTTTGAACATGCTAACTACTAGGAGTATCCTCGTCCATCCTCCTGAGCTTTA									623.585	28.7322	8.09772	4.97057	1462.83	1096.52	137.927	140.227	280.425	14.7768	28.1573	44.0265	36.6668	20.0336	9.50923	9.77917	6.88135	6.83891	7.47995	3.92943	5.25115	6.18537	5.52457	3.96234
ASHGV40032488	0.00458467	0.0163156	9.47331	up	noncoding	long noncoding	Reliable	ENST00000428205	AF241725.4	GENCODE	609	chr21	+	22939083	22987758	AATAGCTAATACAAATAAGTGGTGCAGACCCCGGACACAGAGCTGATACACAGGATGTCA		intergenic							172.116	7.5782	6.07456	2.83069	536.904	189.384	37.2398	16.5042	80.5471	6.15382	5	6.8199	5	14.9173	8.18013	7.56174	4.86102	3.95182	5.81809	2.70736	2.33744	3.19519	2.33708	3.57639
ASHGV40014146	0.000228369	0.00341385	16.6555	up	noncoding	long noncoding	Reliable	ENST00000529171	CTD-2184C24.2	GENCODE	562	chr14	-	60706844	60715483	TGTTAAACATTTCCCAGCACACACCTGGATCTGCATCTGCTGTGTCAATTGAACCACTCA	101927702	intronic antisense	NM_177952	PPM1A	protein phosphatase 1A isoform 3	+	60712469	60765805	7039.29	268.337	12.1574	8.09949	8340.94	5933.12	5298.61	5126.15	10497.6	350.133	385.166	32.1615	304.688	269.54	11.9425	12.0929	12.1354	12.1673	12.4491	8.66393	9.32448	5.67991	8.76305	8.06609
ASHGV40002561	0.0180205	0.0433081	3.4298	up	noncoding	long noncoding	Reliable	ENST00000591657	CTC-518P12.6	GENCODE	511	chr19	+	4838343	4838919	TACTGAATACCAGAGCATTTCAACAAGGCTTACCACACAGGCCCACTTAGACCAGAAATC									49.5204	10.6744	5.06188	3.28375	104.372	46.567	18.6356	22.7226	55.3054	24.0294	5	6.0569	10.8815	7.40449	6.12277	5.72979	3.75125	4.39274	5.31285	4.64903	2.33744	2.99934	3.73877	2.69419
ASHGV40028167	0.000691992	0.00532806	6.89074	up	noncoding	long noncoding	Reliable	T209168	G048379	RNA-seq: Iyer et al 2015	1339	chr2	-	229177481	229190771	ACCATCATTCAATTCAGGAGTTTGAGTACCCATCACCATCCAGACTGAGACACCAGAGAT									8868.01	702.929	12.3835	9.59887	16211.6	11294.9	5662.17	3913.89	7257.47	1885.62	322.229	522.267	440.391	344.143	12.8895	13.0725	12.2406	11.7806	11.9344	11.112	9.02923	10.0195	9.36168	8.47198
ASHGV40022407	0.0319487	0.0662893	16.6338	up	noncoding	long noncoding	Reliable	ENST00000606879	RP11-689C9.1	GENCODE	657	chr18	-	962592	976884	GACTCCACGCATCATGCCTATGATACTCAGAGAAGAAGGCTATCATTATAAAGACCTATA									2419.88	39.9976	8.74648	4.69043	7326.7	1087.06	146.188	22.4516	3517.01	108.423	7.65707	6.45798	57.203	20.2465	11.7164	9.76943	6.97404	4.37648	10.896	6.8856	3.26962	3.10387	6.21781	3.97525
ASHGV40027305	0.0474632	0.0891988	5.31068	up	noncoding	long noncoding	Reliable	T197466	G045528	RNA-seq: Iyer et al 2015	884	chr2	-	117189125	117191812	CAAACCAGGCTGCCCATCCTATCTATCAGTATATCCATTTTGTTTTATTTTCTATGTAGA									549.935	94.8127	8.34969	5.94079	1211.76	379.739	171.421	398.068	588.689	25.1634	207.588	6.14521	164.379	70.7878	9.24499	8.46434	7.2097	8.37516	8.45426	4.71109	8.326	3.02388	7.77537	5.86764
ASHGV40007883	2.96632e-05	0.00143767	17.1129	up	noncoding	long noncoding	Reliable	T071103	G016445	RNA-seq: Iyer et al 2015	7828	chr11	-	134859400	134877847	TTTTTGCACATACACTTCTCCAGCTCCATTGCCAAACCTCAGCTGTCAATTCTGTTTAGT									669.069	19.6323	8.51867	4.42166	739.239	127.685	306.788	692.919	1478.71	18.8618	20.19	11.3194	21.7194	26.071	8.59312	7.03222	8.06007	9.17699	9.73097	4.29111	4.73312	4.0253	4.74254	4.31623
ASHGV40042043	5.61091e-05	0.00191302	16.1074	up	noncoding	long noncoding	Reliable	uc003kkb.1	AK056485	UCSC_knowngene	2957	chr5	+	91495353	91742351	GCCCCAGCATCTTGAAATGAATGACAAGATACAGAAGTCTACAGCCAAAGGTAAAGAAGA									340.875	15.3821	7.77772	3.76807	398.379	414.311	123.387	206.281	562.016	17.9131	12.8763	8.65943	5	32.4619	7.78227	8.57506	6.72067	7.41908	8.39152	4.22172	4.06191	3.58258	2.33708	4.63704
ASHGV40041070	0.000319812	0.00393682	30.5101	up	noncoding	long noncoding	Reliable	T292115	G068307	RNA-seq: Iyer et al 2015	851	chr5	-	157298538	157303471	GCAGACACCACTTCCAAACAAAGCAAAACAAAAGTCATGACACTTGTATTCTCTAATAAC									450.299	5	7.26548	2.33426	1449.97	107.548	30.3218	199.81	463.852	5	5	5	5	5	9.49873	6.79653	4.52921	7.36581	8.1371	2.32966	2.33744	2.34218	2.33708	2.32495
ASHGV40007712	0.00147099	0.00796118	40.9525	up	noncoding	long noncoding	Gold	ENST00000526453	RP11-110I1.12	GENCODE	1359	chr11	-	118866904	118868714	TTCATCCATTCACTCTGGAAATGATTCAACGTCTGCCTGCTGCTGATGCTTTACTCTCCA		bidirectional	NM_198489	CCDC84	coiled-coil domain-containing protein 84	+	118868851	118886455	4469.44	45.3677	10.3946	5.0387	11907.9	4410.83	352.252	334.104	5342.14	140.393	25.9455	8.87776	34.5591	17.0625	12.4704	11.6645	8.2477	8.11491	11.4754	7.24587	5.12257	3.62839	5.44207	3.75461
ASHGV40002455	2.0739e-05	0.00122867	20.0203	up	noncoding	long noncoding	Reliable	ENST00000580639	CTD-2382H12.1	GENCODE	523	chr18	-	76685063	76687441	TTTGAGTCACCCCAGGCCTCTGCAGACAGGCGCAAGAAATAAGGAAACCTGCTCCTCCTC		intergenic							548.479	15.4119	8.29934	3.97595	808.958	358.329	109.892	508.184	957.03	17.4521	10.9096	7.57671	15.2251	25.8957	8.71975	8.38621	6.54178	8.72997	9.119	4.18001	3.80927	3.35496	4.22895	4.30654
ASHGV40021807	0.012532	0.0329874	8.29183	up	noncoding	long noncoding	Reliable	T148655	G034510	RNA-seq: Iyer et al 2015	2121	chr17	+	42646446	42652936	TTCTGTCACTCCCTCAGCCATCTGCATTTGAAACTTTAGATGGTCTTTGATTCTACTCAT									672.967	25.487	7.85743	4.80574	1755.55	717.165	141.681	26.955	723.482	24.5891	29.6186	13.938	24.5771	34.7121	9.7673	9.24237	6.92286	4.62611	8.72854	4.68142	5.32874	4.3642	4.9184	4.73598
ASHGV40004290	0.00162399	0.0084142	3.43033	up	noncoding	long noncoding	Gold	NR_109875	LOC101927100	RefSeq	769	chr5	+	114937851	114956116	CACAGTACAGTTACACCAGCCTCCTGAGTATGACAGCAACATTCCTTCAGGGATTAAAGA	101927100								27.2049	6.54307	4.3219	2.54355	13.714	11.4355	33.2721	20.4729	57.1303	5	5	5	5	12.7153	3.62953	3.70165	4.67615	4.24997	5.35219	2.32966	2.33744	2.34218	2.33708	3.37138
ASHGV40003986	8.53702e-05	0.00225594	56.5561	up	noncoding	long noncoding	Gold	NR_046111	LINC01123	RefSeq	2334	chr2	+	110744556	110752858	GCACGCATAGCTGCCCCAGATCCCGGAAGAAAATCTCTCCCACACCACTGTAGTCAGAGA	440894								4609.27	30.5288	10.8191	4.99746	9285.11	8552.1	1180.53	434.501	3594.09	39.0605	27.9534	11.0964	40.6207	33.9129	12.1107	12.6132	9.93361	8.50837	10.9294	5.37009	5.23935	3.99289	5.68096	4.704
ASHGV40034031	0.000219284	0.00338091	4.0646	up	noncoding	long noncoding	Gold	NR_110135	LINC01267	RefSeq	2309	chr3	-	14389950	14394068	AATTATCTTTTCCTCATCCACCTACTCCATCTACAGTAGGATCCAGAGGGAAGGGAATCC	101927565								12443.5	1353.3	12.8919	10.8688	24698	11551	6510.74	6514.08	12943.5	1077.95	1786.32	650.544	1521.26	1730.41	13.5619	13.0916	12.4684	12.5517	12.7858	10.3217	11.5671	10.3226	11.2506	10.8818
ASHGV40058439	9.20458e-05	0.00233205	2.66225	up	noncoding	long noncoding	Reliable	T179708	G041405	RNA-seq: Iyer et al 2015	392	chr19	-	51818480	51826844	TACAGCTGGGGGTTTTGGTTTTGGTCTTTGATCTCTCTCCATCCCACTATGATCTAAGCT									47.6813	13.6337	5.28639	3.87375	53.6879	33.2454	36.1355	51.5391	63.7986	19.3009	12.3376	7.90922	12.4566	16.1643	5.35729	5.26773	4.81451	5.48512	5.50733	4.32204	3.99616	3.43133	3.93742	3.68179
ASHGV40052317	0.0308474	0.0645245	6.92924	up	noncoding	long noncoding	Reliable	T366596	G086675	RNA-seq: Iyer et al 2015	2890	chr9	-	129031539	129034679	TTCACACACCCCACCATATGGTCTACAGTTGCCTCTGGAATAATCATGGCCTTGGATTTA									50213.3	7630.79	15.2962	12.5035	67946.8	50857.8	27236.3	32727.8	72297.9	12800.4	9577.86	180.114	8989.51	6606.08	15.4085	15.7746	14.7808	14.933	15.584	13.8195	13.8561	8.38027	13.7067	12.755
ASHGV40059352	0.0384634	0.0759318	14.126	up	noncoding	long noncoding	Reliable	TCONS_00006757	XLOC_003387	RNA-seq: Cabili et al 2011	2081	chr3	-	194565037	194567506	GTGCATCTCAGCCCAGGCTATGTTCACAATACTCACCATCACCGTCATCATCATTAACTC		intergenic							8292.58	512.405	11.7083	7.88804	17552.5	14586.7	1858.47	992.143	6473.11	22.8509	1244.55	17.7936	873.145	403.685	13.0228	13.4611	10.5757	9.714	11.7679	4.5663	11.0328	4.74915	10.3668	8.72509
ASHGV40023358	2.57815e-05	0.0013526	20.5057	up	noncoding	long noncoding	Reliable	TCONS_00026328	XLOC_012670	RNA-seq: Cabili et al 2011	520	chr18	+	45194511	45206709	TGATTCCTGGGTCACCATGCTCCCTTTGCCAAGGGTGGAGCCGACACCAACAGACTCTTA		intergenic							306.912	9.09046	7.48297	3.12501	721.072	363.81	131.519	124.197	193.961	8.54757	11.7729	5	5.0352	15.0966	8.55915	8.41153	6.81378	6.67303	6.95734	3.14676	3.92624	2.34218	2.61748	3.59238
ASHGV40015470	0.000354526	0.00410248	2.96081	up	noncoding	long noncoding	Reliable	GSE61474_TCONS_00097643	GSE61474_XLOC_018907	RNA-seq: Clark et al 2015	14147	chr14	+	101462831	101508135	AGATGATATAGGGTTTTCTCTTCAGACCACCTGTTCTGCCTAGCAAAAAGGGCCTACCTT									27.7964	7.987	4.57074	3.00475	28.1532	29.4556	23.5858	20.3799	37.4075	11.0573	5	6.24392	6.09586	11.5379	4.58429	5.10346	4.1359	4.24226	4.78778	3.50679	2.33744	3.04857	2.88417	3.24679
ASHGV40015722	0.000153738	0.00281815	3.22901	up	noncoding	long noncoding	Reliable	T114596	G027066	RNA-seq: Iyer et al 2015	3455	chr15	-	39718615	39722070	TTGGTCTTTTTTGATTCAATTTGAGCACCTTCCACCCCATGATTGTCCTAGGCATTGGAG									11050.3	1450.9	12.7276	11.0365	19160.5	12755.4	7702.3	4490.34	11143.1	1453.71	1337.83	1335.26	1162.22	1965.47	13.1575	13.2424	12.694	11.9886	12.5554	10.7445	11.1334	11.3854	10.8556	11.0635
ASHGV40038458	0.000193253	0.00319859	8.98649	up	noncoding	long noncoding	Reliable	ENST00000601909	RP11-98D18.17	GENCODE	549	chr1	+	151770529	151771078	AATGTGTTTCTTGAGGGATACTTTGTCCACCCACCACTGCCAAGGAGACCTTAGTCTATA									2021.3	104.355	10.0948	6.927	3489.07	3539.34	728.06	826.826	1523.2	92.8784	120.178	39.4404	118.772	150.505	10.6813	11.3737	9.20485	9.43989	9.77407	6.65264	7.53294	6.00163	7.29249	7.15529
ASHGV40039882	0.0242231	0.0539357	6.85822	up	noncoding	long noncoding	Reliable	T278240	G064542	RNA-seq: Iyer et al 2015	613	chr5	-	4512550	4531807	TAGACAGCAGCAGGGATGCAGAGATGAATAACGTTAGATTAGGCTCACAGTCATACCCAA									420.308	42.3013	7.51064	4.73281	1323.09	395.401	84.0578	138.392	160.596	133.964	6.94909	13.5653	46.3584	10.67	9.36576	8.52103	6.14124	6.82365	6.70152	7.178	3.1152	4.32324	5.89673	3.15087
ASHGV40008145	0.00151455	0.00804387	3.66771	up	noncoding	long noncoding	Reliable	TCONS_00019246	XLOC_009078	RNA-seq: Cabili et al 2011	327	chr11	+	17088666	17089834	TGAAAGCTTCTGCCCTGTCCCTCCAGCAGCCGTAGGACCATAGAAACACAGCCTCTTTCT		intergenic							302.741	45.3201	7.59285	5.71797	488.85	451.778	213.246	98.5967	261.236	43.5089	36.8454	39.5533	37.2683	69.4248	8.04129	8.67984	7.5236	6.33957	7.37999	5.52729	5.68347	6.00604	5.54826	5.82481
ASHGV40047411	0.00278573	0.0116383	3.76224	up	noncoding	long noncoding	Reliable	T316883	G074229	RNA-seq: Iyer et al 2015	5814	chr7	+	428513	440329	GCACCAATCCATCCTCTCTTAAATATTTAAGGACCATACACAATTTTATGGAGTTTCCTT									19378.2	2437.38	13.5653	11.6537	33729.1	20994.3	10040.9	6980.87	25145.7	2332.19	3588.76	785.227	3017.9	2462.8	14.1411	14.0674	13.1056	12.6699	13.8424	11.4412	12.5533	10.6053	12.2509	11.4177
ASHGV40007295	0.0387695	0.0763938	2.12449	up	noncoding	long noncoding	Reliable	T062970	G014524	RNA-seq: Iyer et al 2015	4621	chr11	-	70224585	70229206	GGAGTTTACCCCACATTCCCTTAATTAAAAAGCCATTAAAATAGTCAACTTTGCTGGGCA									41.0211	11.8415	4.75936	3.67224	99.8514	28.4469	29.2831	11.6804	35.8438	11.0345	13.5003	7.47065	10.1995	17.0025	6.06597	5.05045	4.47349	3.47884	4.72804	3.50215	4.13344	3.33422	3.6412	3.75019
ASHGV40049703	0.00162521	0.00841551	2.34158	up	noncoding	long noncoding	Reliable	TCONS_00018410	XLOC_008694	RNA-seq: Cabili et al 2011	2025	chr10	-	3474758	3477922	CTGAACAAGTGACTAAAGGAGAAGCCACTGTGCCTGTCGAAAGAACAATGAATAATCCAG		intergenic							23.1854	8.69291	4.32365	3.09617	29.5933	20.75	22.5278	17.8952	25.1607	12.8285	5	6.26353	6.51775	12.8547	4.64752	4.59724	4.0594	4.05836	4.25573	3.72097	2.33744	3.05387	2.98397	3.38459
ASHGV40046743	5.3755e-06	0.000638444	10.1804	up	noncoding	long noncoding	Reliable	T031307	G007048	RNA-seq: Iyer et al 2015	5606	chr1	+	223649985	223660213	ACCTTATCTCTCACTCACAACACCTGCAATAACAGGTACATGACAGATGATGAAAGGGGC									836.343	43.2352	9.03578	5.68806	1446.25	886.693	313.504	645.981	889.29	44.9424	43.5347	44.2478	37.4955	45.9555	9.49179	9.51768	8.08835	9.06967	9.01141	5.57328	5.9563	6.19644	5.55971	5.15455
ASHGV40025120	0.0392645	0.0771723	8.20241	up	noncoding	long noncoding	Reliable	T167501	G038949	RNA-seq: Iyer et al 2015	846	chr19	+	8212517	8214007	AGAGAAGCCAGACCAAGTGGCCTTCCTGTTCCATTCAGGTTCCAGGGAGGAAAGGAACCG									464.05	15.0758	7.09324	4.0572	25.8582	14.6601	320.147	887.338	1072.24	14.2318	12.6845	24.1986	15.3872	8.87671	4.47586	4.07212	8.11405	9.53423	9.26995	3.86791	4.03632	5.2213	4.243	2.91744
ASHGV40049218	0.046713	0.0881106	3.37429	up	noncoding	long noncoding	Reliable	T342881	G080509	RNA-seq: Iyer et al 2015	1325	chr8	-	41489982	41491952	AATAGGAAATCAGTGTTTACCCCAGCCTTTCTCTCTTCCCTTTGCTACAAAAAGCCCAGG									405.17	53.8476	7.74952	5.99493	123.437	371.795	997.397	458.799	74.4195	60.0974	45.5867	37.7466	50.7597	75.0477	6.31434	8.43832	9.69496	8.58306	5.71692	6.00863	6.03435	5.92996	6.03316	5.96857
ASHGV40055689	0.000707511	0.005379	2.86912	up	noncoding	long noncoding	Reliable	T044665	G010341	RNA-seq: Iyer et al 2015	3143	chr10	-	80191574	80218034	AAGGGGTGTGGAGCACCACCATCTTTTCTGATTCCACTCTCACTTCCCAGCTCTCACAGC									158.357	34.1904	6.72299	5.20238	341.929	102.094	92.9764	98.2507	156.537	36.3448	18.8551	22.289	36.235	57.2281	7.5937	6.72812	6.28903	6.33638	6.66772	5.25757	4.63123	5.09819	5.51015	5.51476
ASHGV40042087	0.000200369	0.0032419	2.30752	up	noncoding	long noncoding	Reliable	uc021ybu.1	HM358988	UCSC_knowngene	310	chr5	+	97674677	97674987	AATCATAAGATGACCCAGATCACGTTCGAGACCTTCAGCAATACCCCAGCCATATACATG		intergenic							131.87	37.4249	6.65717	5.45083	147.839	92.4426	102.849	150.598	165.623	42.7366	30.4673	36.6446	38.8342	38.4418	6.54546	6.60274	6.44416	6.94184	6.75166	5.50457	5.37389	5.88685	5.60966	4.87917
ASHGV40017245	0.00389166	0.0145978	8.17414	up	noncoding	long noncoding	Reliable	ENST00000424689	RP11-431K24.4	GENCODE	477	chr1	-	8278249	8280589	TCTACCTGAAAACAAAACAGGCACAGAGCACCTCCTGCTTGCTTGTGTGGTCGCAGGGCC		intergenic							235.244	14.769	6.93798	3.90691	371.658	476.729	69.0936	45.712	213.029	12.7219	7.32698	30.5173	10.0393	13.2397	7.69933	8.74596	5.82579	5.32533	7.09347	3.70744	3.19747	5.59452	3.61475	3.42037
ASHGV40026367	0.01648	0.0404073	9.03641	up	noncoding	long noncoding	Gold	NR_038434	LOC100506474	RefSeq	1944	chr2	-	13106907	13147138	TCTGTAGTTCATTTCATTTCCCCAGATTTGTTATCATCCACCATCACTCATACAAGCCTA	100506474	intergenic							1386.22	75.5356	9.14731	5.97156	3577.6	2117.09	337.475	218.026	680.903	10.8629	142.284	42.3612	143.066	39.1035	10.736	10.6921	8.18013	7.48745	8.6409	3.48168	7.78292	6.11919	7.57293	4.90108
ASHGV40056689	3.12156e-05	0.00147327	6.65333	up	noncoding	long noncoding	Reliable	TCONS_00003866	XLOC_001664	RNA-seq: Cabili et al 2011	304	chr2	+	128569620	128570335	AGTAGCTCAGACTAATGACCTGTACCAGGACACCCATACCCAGCTAATTTTAGTAGAGAC		intergenic							597.241	54.032	8.72288	5.98881	735.179	442.094	479.185	617.005	712.74	44.6617	39.9596	82.427	51.716	51.3957	8.58434	8.65231	8.66651	9.00203	8.70923	5.56714	5.81974	7.16426	6.06003	5.33288
ASHGV40004053	2.58939e-05	0.0013526	5.17684	up	noncoding	long noncoding	Gold	NR_046650	TM4SF1-AS1	RefSeq	754	chr3	+	149095564	149104370	AAAGGGCTCAGAAAGGTTGGGGTGAAACTCTCCACTCCTGCTTTCATACCATTTGAAGTT	100874091								169.963	20.6158	6.89931	4.52724	160.501	58.2878	162.051	171.614	297.362	23.4895	18.541	14.6834	21.8318	24.5334	6.65798	6.02332	7.13066	7.12823	7.55636	4.6133	4.60246	4.44156	4.74992	4.22895
ASHGV40048193	0.00270703	0.011438	68.8958	up	noncoding	long noncoding	Reliable	T328934	G077151	RNA-seq: Iyer et al 2015	506	chr7	+	98370702	98378349	TTTCAGATCTGCCAGAGTCACCCCACATGAAACGTGTTTGGATATTCTGAGTCCTGCTAT									3569.14	11.8558	9.77137	3.66503	6528.74	7242.84	1228.86	21.8731	2823.39	10.7626	13.4986	6.50236	12.3555	16.1598	11.5639	12.3753	9.99085	4.34184	10.5849	3.47047	4.133	3.11439	3.926	3.68128
ASHGV40018875	0.00243663	0.0107053	16.6597	up	noncoding	long noncoding	Reliable	T129506	G030352	RNA-seq: Iyer et al 2015	5118	chr16	+	28623893	28631821	AACCATCACTATCATCCATCAATATGACCCTCTGATCCTACAGTGAAAAGAGAACATAGA									9421.21	247.781	11.9742	7.91592	24431.7	7096.83	1420.8	2653.62	11503.2	44.466	441.86	98.1825	446.235	208.162	13.5373	12.3384	10.1713	11.2157	12.6084	5.55945	9.52904	7.44928	9.38045	7.66137
ASHGV40001901	0.00168973	0.0085851	4.81258	up	noncoding	long noncoding	Gold	ENST00000533576	RP11-755F10.3	GENCODE	539	chr11	-	66027037	66029305	AGATCACCTGTGCAACCAGCCCAGCCTCTGCTGCCACAGCCAGTAGGTTACTGCTCCCTG		intronic antisense	NM_001134774	KLC2	kinesin light chain 2 isoform 2	+	66025173	66035332	876.387	98.0533	9.00369	6.73688	1564.37	1389.71	548.63	338.123	541.108	181.925	36.6405	59.4668	84.7386	127.496	9.60816	10.0991	8.8448	8.13076	8.33567	7.64999	5.67227	6.67816	6.79653	6.88746
ASHGV40001901	0.00168973	0.0085851	4.81258	up	noncoding	long noncoding	Gold	ENST00000533576	RP11-755F10.3	GENCODE	539	chr11	-	66027037	66029305	AGATCACCTGTGCAACCAGCCCAGCCTCTGCTGCCACAGCCAGTAGGTTACTGCTCCCTG		natural antisense	NM_001134775	KLC2	kinesin light chain 2 isoform 1	+	66024764	66035331	876.387	98.0533	9.00369	6.73688	1564.37	1389.71	548.63	338.123	541.108	181.925	36.6405	59.4668	84.7386	127.496	9.60816	10.0991	8.8448	8.13076	8.33567	7.64999	5.67227	6.67816	6.79653	6.88746
ASHGV40001901	0.00168973	0.0085851	4.81258	up	noncoding	long noncoding	Gold	ENST00000533576	RP11-755F10.3	GENCODE	539	chr11	-	66027037	66029305	AGATCACCTGTGCAACCAGCCCAGCCTCTGCTGCCACAGCCAGTAGGTTACTGCTCCCTG		natural antisense	NM_001134776	KLC2	kinesin light chain 2 isoform 1	+	66025090	66035331	876.387	98.0533	9.00369	6.73688	1564.37	1389.71	548.63	338.123	541.108	181.925	36.6405	59.4668	84.7386	127.496	9.60816	10.0991	8.8448	8.13076	8.33567	7.64999	5.67227	6.67816	6.79653	6.88746
ASHGV40001901	0.00168973	0.0085851	4.81258	up	noncoding	long noncoding	Gold	ENST00000533576	RP11-755F10.3	GENCODE	539	chr11	-	66027037	66029305	AGATCACCTGTGCAACCAGCCCAGCCTCTGCTGCCACAGCCAGTAGGTTACTGCTCCCTG		natural antisense	NM_022822	KLC2	kinesin light chain 2 isoform 1	+	66025173	66035331	876.387	98.0533	9.00369	6.73688	1564.37	1389.71	548.63	338.123	541.108	181.925	36.6405	59.4668	84.7386	127.496	9.60816	10.0991	8.8448	8.13076	8.33567	7.64999	5.67227	6.67816	6.79653	6.88746
ASHGV40014922	0.00654982	0.020833	6.38779	up	noncoding	long noncoding	Reliable	T103304	G024356	RNA-seq: Iyer et al 2015	706	chr14	+	39901825	40231131	GCTGATTTTATGATTCCTGTGTCCACCACAGCCCTCTAATTTTTACATAGGTACCCCACA									129.272	16.2109	6.34099	3.66567	262.036	190.494	52.1627	86.9845	54.6831	40.2044	5	5.19062	18.3005	12.3591	7.25514	7.56955	5.4046	6.17777	5.29786	5.40849	2.33744	2.75047	4.49833	3.33361
ASHGV40005238	0.0104891	0.0290805	6.22268	up	noncoding	long noncoding	Gold	NR_120632	LOC101927964	RefSeq	2287	chr10	+	4093917	4131205	TGCTGCCCCTGACACACACCACAGTAGCGACTCCAGTCTTCATCTGAGATGATGGCACAG	101927964								67791.2	10817.5	15.8802	13.2427	90242.1	69536.2	49913.7	42845	86419	14675	14721.7	581.724	10696.3	13412.8	16.0619	16.2381	15.8125	15.2626	16.026	13.9808	14.4153	10.1752	13.9464	13.6957
ASHGV40011928	0.000581283	0.00491204	3.16935	up	noncoding	long noncoding	Reliable	TCONS_l2_00005873	XLOC_l2_003133	RNA-seq: Cabili et al 2011	419	chr12	+	105905268	105939323	AAATGTCAGAATGCACCCATGTCTGAGGTCATCCTTCCTTTGAAATACCTGCCACGATGA									52.0091	11.6643	5.29195	3.62776	94.8023	43.2659	30.9275	31.5134	59.5363	16.5772	10.7641	7.57724	7.89387	15.5092	6.00734	5.63989	4.56037	4.84575	5.40639	4.10328	3.78769	3.3551	3.26418	3.62855
ASHGV40007496	5.1729e-09	6.989e-06	96.0349	up	noncoding	long noncoding	Reliable	T011381	G002410	RNA-seq: Iyer et al 2015	2396	chr1	-	54600589	54602985	GGCCTTTTGGAAGCCCAAAGTTGGAATAGACACATAAAGTCACCTAGTCCATAAAACTGA									804.187	5	8.91975	2.33426	1576.12	551.817	438.808	356.188	1098.01	5	5	5	5	5	9.61939	8.92437	8.54786	8.20499	9.30214	2.32966	2.33744	2.34218	2.33708	2.32495
ASHGV40002199	0.000139187	0.00273018	15.6699	up	noncoding	long noncoding	Gold	NR_023361	AP3S2	RefSeq	6053	chr15	-	90373830	90437617	CCTCATCCAGCTTAAAAAAAGAGAGAGGAAGAAAAGCCAGTGCAACACCCTACAAACTGG	10239	exon sense-overlapping	NM_001199058	C15orf38-AP3S2	C15orf38-AP3S2 fusion protein	-	90373830	90456222	237.249	8.21931	7.03402	3.06409	384.526	38.9903	110.959	180.372	471.397	5	7.83392	12.7505	5	10.5122	7.73974	5.50158	6.56028	7.20531	8.16319	2.32966	3.30378	4.21774	2.33708	3.1322
ASHGV40002199	0.000139187	0.00273018	15.6699	up	noncoding	long noncoding	Gold	NR_023361	AP3S2	RefSeq	6053	chr15	-	90373830	90437617	CCTCATCCAGCTTAAAAAAAGAGAGAGGAAGAAAAGCCAGTGCAACACCCTACAAACTGG	10239	exon sense-overlapping	NM_005829	AP3S2	AP-3 complex subunit sigma-2	-	90373830	90437617	237.249	8.21931	7.03402	3.06409	384.526	38.9903	110.959	180.372	471.397	5	7.83392	12.7505	5	10.5122	7.73974	5.50158	6.56028	7.20531	8.16319	2.32966	3.30378	4.21774	2.33708	3.1322
ASHGV40047678	9.42336e-05	0.00233302	3.91487	up	noncoding	long noncoding	Gold	NR_110681	LOC101927604	RefSeq	810	chr1	+	231010591	231014761	TTTCTGCCCTGCACCACCTCATCATATCCCGGATATTGTTAGTGTCGTGTCATTTCATGA	101927604								1623.68	192.059	9.91981	7.95084	3079.12	997.986	684.181	1225.54	2131.6	284.186	131.33	153.015	185.401	206.361	10.5124	9.66794	9.13437	10.062	10.2224	8.34674	7.66692	8.12887	7.96313	7.64855
ASHGV40026703	0.0205474	0.0478097	2.24178	up	noncoding	long noncoding	Reliable	ENST00000431803	CDC42-IT1	GENCODE	692	chr1	+	22385689	22390692	GGCCTTCACAGTCATCTTTAGTATGTATAACATTTCATCCTGTGGTGTATTATTACTTGT	100874292	intron sense-overlapping	NM_001039802	CDC42	cell division control protein 42 homolog isoform 1	+	22379119	22419436	18891.6	3964.3	13.491	12.3264	32876.5	17168.7	6217.97	10827.1	27367.9	7656.25	1797.89	2581.52	3997.88	3787.94	14.0745	13.6957	12.3819	13.3323	13.9707	13.1019	11.5782	12.3367	12.6566	11.9587
ASHGV40026703	0.0205474	0.0478097	2.24178	up	noncoding	long noncoding	Reliable	ENST00000431803	CDC42-IT1	GENCODE	692	chr1	+	22385689	22390692	GGCCTTCACAGTCATCTTTAGTATGTATAACATTTCATCCTGTGGTGTATTATTACTTGT	100874292	intron sense-overlapping	NM_001791	CDC42	cell division control protein 42 homolog isoform 1	+	22379119	22419436	18891.6	3964.3	13.491	12.3264	32876.5	17168.7	6217.97	10827.1	27367.9	7656.25	1797.89	2581.52	3997.88	3787.94	14.0745	13.6957	12.3819	13.3323	13.9707	13.1019	11.5782	12.3367	12.6566	11.9587
ASHGV40026703	0.0205474	0.0478097	2.24178	up	noncoding	long noncoding	Reliable	ENST00000431803	CDC42-IT1	GENCODE	692	chr1	+	22385689	22390692	GGCCTTCACAGTCATCTTTAGTATGTATAACATTTCATCCTGTGGTGTATTATTACTTGT	100874292	intron sense-overlapping	NM_044472	CDC42	cell division control protein 42 homolog isoform 2	+	22379119	22417296	18891.6	3964.3	13.491	12.3264	32876.5	17168.7	6217.97	10827.1	27367.9	7656.25	1797.89	2581.52	3997.88	3787.94	14.0745	13.6957	12.3819	13.3323	13.9707	13.1019	11.5782	12.3367	12.6566	11.9587
ASHGV40001086	0.000528207	0.00472515	2.35294	up	noncoding	long noncoding	Reliable	ENST00000450206	RP11-432J24.3	GENCODE	1013	chr10	-	134247236	134254988	TGAAAAGGCCACTGACCTGCTCATCTGACACCTGAGGGCCGCTGGAGACCCAGGGACACT		intergenic							5918.68	1180.01	11.8496	10.6152	9841.82	4486.7	3927.76	3574.14	7762.99	1543.84	650.619	844.842	813.962	2046.79	12.1943	11.6846	11.6686	11.6714	12.0293	10.845	10.0954	10.7221	10.266	11.1473
ASHGV40035600	0.0186511	0.0444739	4.12929	up	noncoding	long noncoding	Gold	NR_103821	EMC3-AS1	RefSeq	4696	chr3	+	10028576	10048687	AAGACTTTCCATCACCCAAATATCATTCAGCTCTTCCAGGTGGTGAGGGAGTAAACCAGA	442075								311.178	29.8394	7.11119	5.06529	76.9238	38.0485	160.333	320.91	959.673	31.7062	29.7542	24.4261	20.5796	42.7308	5.78105	5.47118	7.12115	8.05901	9.12355	5.05232	5.3378	5.23679	4.66555	5.03401
ASHGV40022194	8.52429e-05	0.00225594	33.3194	up	noncoding	long noncoding	Reliable	TCONS_00025487	XLOC_012307	RNA-seq: Cabili et al 2011	1274	chr17	+	72601128	72602785	AATAAAGTCACAGCCTGAGCCGGGGAACCGCAGCTCCCACACCATCAACACCCTCGGAGG									2456.6	37.5509	10.234	5.17574	4784.74	4232.72	1527.06	490.376	1248.12	93.0452	24.8485	25.5414	25.6046	18.7149	11.1228	11.6102	10.2836	8.67491	9.4787	6.65638	5.05358	5.30901	4.98721	3.87253
ASHGV40038834	0.000525255	0.00472515	13.7237	up	noncoding	long noncoding	Reliable	T264060	G060870	RNA-seq: Iyer et al 2015	927	chr4	+	42849330	42855922	TAGGACCTATGGATCCTCAAGAGGAAAAGCCATGCCAGCCCACACATGTGATTTTTTAAG									151.477	6.10374	6.38817	2.60957	29.9481	27.3458	244.881	155.176	300.032	5	7.63146	5	5	7.88722	4.65971	4.99142	7.73389	6.98292	7.57293	2.32966	3.26451	2.34218	2.33708	2.77442
ASHGV40058644	0.00896105	0.0259168	10.4911	up	noncoding	long noncoding	Reliable	T241090	G055482	RNA-seq: Iyer et al 2015	3841	chr3	-	43112270	43116562	AGCGCAGGAGACTGTAAAAATCCATATCCTCATATCCATCAGCTAAGTGACTTTACCTAT									1843.72	97.0565	9.54258	6.15148	5763.89	607.326	256.214	900.604	1690.57	246.853	59.2161	11.5141	136.294	31.4055	11.3811	9.05366	7.80604	9.55964	9.9125	8.15309	6.46205	4.04951	7.50227	4.59049
ASHGV40010144	0.0183499	0.043926	3.56635	up	noncoding	long noncoding	Reliable	TCONS_l2_00006293	XLOC_l2_003401	RNA-seq: Cabili et al 2011	273	chr12	-	62072121	62076090	GAGAGTTGTCATGAAACCCTCTGCCACATTTCCAATATTTTATTAGTAGGGAAATAGTGA									138.34	19.0796	6.23307	4.39863	310.765	183.739	57.21	21.1405	118.846	21.2646	18.6816	11.9742	20.4163	23.0614	7.47084	7.5285	5.5422	4.29401	6.32982	4.46403	4.61606	4.11293	4.65474	4.14537
ASHGV40039939	0.00128963	0.00738257	24.0273	up	noncoding	long noncoding	Gold	NR_102746	ROPN1L-AS1	RefSeq	803	chr5	-	10440846	10441963	CATCCAAACACCCACCAGACAATATATACATACACATTTCTAAATTAACAGCATTGGCAA	100505845								2800.21	62.2708	10.3405	5.75388	1247.12	262.55	3410.66	2601.03	6479.71	139.735	16.2883	73.5981	17.3568	64.3762	9.28972	7.98935	11.4634	11.1887	11.7713	7.23883	4.41596	6.99355	4.42234	5.69869
ASHGV40058386	0.00163644	0.00843025	2.39312	up	noncoding	long noncoding	Reliable	T159668	G036823	RNA-seq: Iyer et al 2015	1851	chr18	+	19785550	19788930	AATAGGATGGCCACCGCGCCTAACCATAACTTCTTATTTCTTGCATGGATTGTATGCATT									130.489	39.2595	6.63557	5.37667	159.235	127.835	124.152	79.5926	161.629	49.765	18.9696	29.6602	28.2749	69.628	6.64603	7.03355	6.73056	6.0587	6.70899	5.72895	4.64209	5.54531	5.13508	5.83193
ASHGV40003878	0.0254304	0.05583	2.06358	up	noncoding	long noncoding	Gold	NR_038410	BZRAP1-AS1	RefSeq	2500	chr17	+	56402810	56431088	GGAGCCAGGGCCTCCTGCCCCCAACAGGATTCCTCACATCCCAGGACCAGCTGGAAAAGG	100506779	natural antisense	NM_001261835	BZRAP1	peripheral-type benzodiazepine receptor-associated protein 1 isoform c	-	56378587	56406152	571.981	140.794	8.48832	7.44317	1224.83	353.312	620.088	360.999	300.672	96.2794	180.429	83.9938	150.095	193.171	9.25974	8.3692	9.01141	8.22236	7.57891	6.70373	8.12887	7.1972	7.64737	7.53868
ASHGV40003878	0.0254304	0.05583	2.06358	up	noncoding	long noncoding	Gold	NR_038410	BZRAP1-AS1	RefSeq	2500	chr17	+	56402810	56431088	GGAGCCAGGGCCTCCTGCCCCCAACAGGATTCCTCACATCCCAGGACCAGCTGGAAAAGG	100506779	natural antisense	NM_003168	SUPT4H1	transcription elongation factor SPT4	-	56422538	56429563	571.981	140.794	8.48832	7.44317	1224.83	353.312	620.088	360.999	300.672	96.2794	180.429	83.9938	150.095	193.171	9.25974	8.3692	9.01141	8.22236	7.57891	6.70373	8.12887	7.1972	7.64737	7.53868
ASHGV40003878	0.0254304	0.05583	2.06358	up	noncoding	long noncoding	Gold	NR_038410	BZRAP1-AS1	RefSeq	2500	chr17	+	56402810	56431088	GGAGCCAGGGCCTCCTGCCCCCAACAGGATTCCTCACATCCCAGGACCAGCTGGAAAAGG	100506779	natural antisense	NM_004758	BZRAP1	peripheral-type benzodiazepine receptor-associated protein 1 isoform a	-	56378587	56406152	571.981	140.794	8.48832	7.44317	1224.83	353.312	620.088	360.999	300.672	96.2794	180.429	83.9938	150.095	193.171	9.25974	8.3692	9.01141	8.22236	7.57891	6.70373	8.12887	7.1972	7.64737	7.53868
ASHGV40003878	0.0254304	0.05583	2.06358	up	noncoding	long noncoding	Gold	NR_038410	BZRAP1-AS1	RefSeq	2500	chr17	+	56402810	56431088	GGAGCCAGGGCCTCCTGCCCCCAACAGGATTCCTCACATCCCAGGACCAGCTGGAAAAGG	100506779	natural antisense	NM_017763	RNF43	E3 ubiquitin-protein ligase RNF43 precursor	-	56431037	56494931	571.981	140.794	8.48832	7.44317	1224.83	353.312	620.088	360.999	300.672	96.2794	180.429	83.9938	150.095	193.171	9.25974	8.3692	9.01141	8.22236	7.57891	6.70373	8.12887	7.1972	7.64737	7.53868
ASHGV40003878	0.0254304	0.05583	2.06358	up	noncoding	long noncoding	Gold	NR_038410	BZRAP1-AS1	RefSeq	2500	chr17	+	56402810	56431088	GGAGCCAGGGCCTCCTGCCCCCAACAGGATTCCTCACATCCCAGGACCAGCTGGAAAAGG	100506779	natural antisense	NM_024418	BZRAP1	peripheral-type benzodiazepine receptor-associated protein 1 isoform b	-	56378587	56406152	571.981	140.794	8.48832	7.44317	1224.83	353.312	620.088	360.999	300.672	96.2794	180.429	83.9938	150.095	193.171	9.25974	8.3692	9.01141	8.22236	7.57891	6.70373	8.12887	7.1972	7.64737	7.53868
ASHGV40000444	0.0410211	0.0798552	2.04653	up	noncoding	long noncoding	Gold	NR_125792	LINC01291	RefSeq	494	chr2	+	75136257	75165545	TGACTGCACCACCCAGTAAAAAGACATCCCTTAACTATGGCAAAACAACAACAACAACGA	102724515								64.8368	24.3526	5.6505	4.61732	59.2467	38.4507	44.6487	71.5258	110.312	19.8507	9.81073	37.0552	15.436	39.6105	5.46994	5.48291	5.14859	5.92507	6.22599	4.36471	3.64851	5.90437	4.24772	4.9213
ASHGV40060299	0.000322789	0.00395096	7.37235	up	noncoding	long noncoding	Reliable	uc.305+	uc.305	UCR	305	chr10	+	103211434	103211739	GTCCACCCACTCTTAATGATAATGTCAATCTAGCAAAATATATACACATTGGAGTTGTCA									8262.15	524.354	12.2386	9.35649	12766.4	10489	3121.24	4191.33	10742.8	289.988	855.231	206.843	547.258	722.453	12.5517	12.9483	11.3167	11.8907	12.4856	8.38375	10.4989	8.60978	9.6847	9.60529
ASHGV40052116	0.000245998	0.00350296	8.18332	up	noncoding	long noncoding	Reliable	T364048	G086023	RNA-seq: Iyer et al 2015	2492	chr9	-	106903740	106906351	TTGAAATGCCAAAACCGCCACCACCACAATGAATCCTCTCTTCACATGGTTGAGGTTCTT									4409.25	235.357	11.2358	8.20313	7068.64	6829.79	2040.71	1360.7	4746.4	210.693	134.541	315.665	138.505	377.378	11.6686	12.2777	10.7014	10.2174	11.314	7.88881	7.70333	9.25719	7.52621	8.6401
ASHGV40017683	0.0123467	0.0326188	2.09033	up	noncoding	long noncoding	Reliable	ENST00000552753	MIR3179-3	GENCODE	543	chr16	-	18505165	18505708	TGCAGGGGTTAGCAAACTATGGCCCACTGTTCTTGTTTTATAAATAAAGTGTTATGAGCA	100423006	intergenic							33.7013	13.5696	4.79619	3.73246	41.8058	25.6497	27.1937	23.4301	50.4274	17.3568	6.31999	6.65035	16.9162	20.6046	5.08016	4.90231	4.36355	4.43726	5.19766	4.17229	2.95926	3.15046	4.38057	3.9997
ASHGV40004525	0.000223992	0.00340078	5.2635	up	noncoding	long noncoding	Gold	NR_111948	LOC286083	RefSeq	3064	chr8	-	1244293	1250823	TGCCAGGCACAATCTGAGGGTCTCAGCCCACCTGCACCACGAAAGGGAGTCAGAAACCCG	286083								893.111	89.8121	9.20925	6.81323	524.562	815.603	1514.62	670.488	940.277	94.7748	73.291	94.8034	63.2864	122.905	8.14846	9.41558	10.266	9.12532	9.09087	6.68401	6.80515	7.39264	6.36378	6.82055
ASHGV40044249	0.000579043	0.00491163	33.8603	up	noncoding	long noncoding	Reliable	T313567	G073514	RNA-seq: Iyer et al 2015	2880	chr6	-	150653888	150658233	TAGTGCATGCTATCAACTGGCACACTATCGACTCACACACACTATCAACTGTTACACATT									9308.96	148.427	12.0893	7.00782	21520.1	12881.4	2629.47	2003.39	7510.47	204.096	185.007	15.2277	260.136	77.6672	13.3286	13.2578	11.0669	10.8079	11.9855	7.83936	8.1658	4.49852	8.50411	6.03131
ASHGV40028826	1.92321e-05	0.00120686	4.90364	up	noncoding	long noncoding	Gold	ENST00000444361	AC106869.2	GENCODE	561	chr2	+	47452932	47466346	ATTTGTCTCAGTCCACTTCCACACCTGTCCACCTGAGCTGGGCGTTAGCCTGAGCCTTTG		intergenic							6452.85	608.815	12.0247	9.73083	10158.7	5735.76	6237.79	3720.01	6411.99	516.966	843.831	384.766	648.684	649.827	12.2469	12.0253	12.3865	11.7188	11.7459	9.23471	10.4771	9.54093	9.94563	9.45579
ASHGV40005741	7.32587e-06	0.000739981	11.8352	up	noncoding	long noncoding	Reliable	T043188	G009976	RNA-seq: Iyer et al 2015	2451	chr10	+	70801777	70809585	AAAGCCCAGCACTTCCTCTTTCTGGAAGTTGTAGTTAAGAGAATGGGCAGGGAAATCTTC									103.872	5.82906	6.07207	2.50706	116.912	33.3826	58.4031	78.7496	231.914	6.73942	5	5	5	7.40589	6.24784	5.27481	5.57441	6.04738	7.21591	2.82416	2.33744	2.34218	2.33708	2.69443
ASHGV40058052	0.0134447	0.0347632	20.3229	up	noncoding	long noncoding	Reliable	T048639	G011354	RNA-seq: Iyer et al 2015	6704	chr10	-	113175355	113748427	GCCACAGCTGGTGTCATCACATCCATCAGACAGCAGGAGGTACCAGCAAGATAGCTCAAT									2265.51	125.948	10.1748	5.82979	5241.59	2448.37	711.22	761.615	2164.77	9.36717	298.954	5	223.969	92.4481	11.2631	10.876	9.17758	9.32002	10.2374	3.27115	8.90746	2.34218	8.28322	6.34494
ASHGV40028903	0.0122861	0.0325016	2.10925	up	noncoding	long noncoding	Reliable	ENST00000578974	RP11-355B11.2	GENCODE	420	chr2	+	61698589	61711265	TTCCTTGAAGGTCCTCCGTCCTGGAGCAGTAAGATCCTTGACGTAACTAGAAATGGCAGG									72.4299	27.5131	5.83175	4.75502	81.0663	79.637	66.9625	36.6981	97.7855	34.296	13.8088	13.7466	20.0978	55.6164	5.83864	6.41893	5.77859	5.04261	6.07997	5.16498	4.1689	4.34061	4.63192	5.4687
ASHGV40031012	0.00640749	0.0205528	5.44787	up	noncoding	long noncoding	Reliable	T220082	G050879	RNA-seq: Iyer et al 2015	629	chr20	-	50956861	51069196	TGGCCATCACAGCCACAGGAAAAATCGGGAAGTTGGAGATATAAACAAAGAAGGGACAAA									59.35	5.32138	4.86096	2.41527	165.344	28.5408	10.8954	15.7642	76.2056	5.0411	5	5	5	6.5658	6.69224	5.0572	2.91911	3.89069	5.74556	2.49009	2.33744	2.34218	2.33708	2.56956
ASHGV40033368	0.00366292	0.0140287	2.43293	up	noncoding	long noncoding	Gold	NR_046571	POTEH-AS1	RefSeq	1492	chr22	+	16274608	16277577	TATGGATAAAGGTCTTAAAAGTCCTGAGATAAAGAATCCTGCACCCACTGGTACTTCTAA	100852406								747.583	170.722	9.0262	7.7435	854.548	779.319	800.553	567.224	736.271	204.361	82.6537	225.825	140.756	200.015	8.78823	9.35366	9.34911	8.88819	8.75181	7.84176	6.98871	8.74356	7.54832	7.59518
ASHGV40037440	0.00118694	0.00708757	16.8521	up	noncoding	long noncoding	Reliable	T264003	G060855	RNA-seq: Iyer et al 2015	1669	chr4	-	42099616	42101378	TTTTATGTCCCACTCCAATCTCAAACCTTAGCAGTAACAACTTGAACTGCAAGATGTATA									320.273	6.4608	6.73778	2.66293	1122.7	238.129	32.2016	46.6325	161.702	7.54836	5	5	5.1594	9.59624	9.13437	7.8631	4.62852	5.35292	6.71	2.97308	2.33744	2.34218	2.64849	3.01344
ASHGV40000489	0.0105837	0.0292855	11.4812	up	noncoding	long noncoding	Reliable	ENST00000420038	CTD-3105H18.7	GENCODE	695	chr19	+	12561748	12571519	ATCTTTCTGAGATTAGCACCCACATCCAACAAGGTGTGATCCTGGTGATCTTTGAAAAAA		intergenic							4394.66	589.517	11.4997	7.97847	4096.51	4566.29	3388.22	3699.97	6222.3	2361.11	23.6205	83.7567	254.071	225.024	10.9224	11.7123	11.4543	11.7076	11.7019	11.4634	4.97382	7.1937	8.47424	7.78723
ASHGV40029585	0.000592505	0.00495458	21.9182	up	noncoding	long noncoding	Reliable	T200311	G046226	RNA-seq: Iyer et al 2015	1655	chr2	+	143011920	143040766	GAATTTTAATTACACACCCAGACCATGGGAAGTTCTACGTCTATGCTTTGAAAGCCACAG									423.809	21.4457	8.12437	3.67032	240.481	172.902	394.875	511.592	799.197	78.716	9.26888	8.75141	5	5.49242	7.15911	7.45202	8.40649	8.73924	8.86499	6.41456	3.5658	3.60213	2.33708	2.43201
ASHGV40044622	0.0438917	0.084155	5.41574	up	noncoding	long noncoding	Reliable	T297733	G069566	RNA-seq: Iyer et al 2015	2118	chr6	+	13814032	13827135	AACCTGTCATCTCATCCCCGTGTAGATTTTTGAAAGTACTGCCACTGATTATTATTATTG									4522.04	778.428	11.5045	9.06731	6658.38	3484.82	3364.1	3271.59	5831.31	2299.59	28.426	394.98	586.264	582.883	11.5925	11.356	11.44	11.539	11.5949	11.4077	5.26472	9.5794	9.77917	9.30556
ASHGV40015822	0.026577	0.0577033	2.66255	up	noncoding	long noncoding	Reliable	ENST00000558185	RP11-552E10.1	GENCODE	472	chr15	-	47896076	47898549	CACATCACTCCATCTCAGGGGGTCAGAAAATAAATTAAATGTTAGGAAAAACAGAAAAGA		intronic antisense	NM_001198999	SEMA6D	semaphorin-6D isoform 1 precursor	+	47476402	48066420	49.6167	14.6467	5.09613	3.68332	81.0966	36.8105	22.0934	20.7025	87.3806	9.74876	12.1321	5.53694	8.90582	36.9098	5.83941	5.42233	4.02675	4.26626	5.92588	3.33126	3.97386	2.85151	3.44116	4.81881
ASHGV40032534	0.000422717	0.00434953	3.03589	up	noncoding	long noncoding	Reliable	T224579	G051882	RNA-seq: Iyer et al 2015	3979	chr21	+	28192377	28208661	CTTCCTAGGAATGAATTCCCACTTCAAAAAACAGACACACACATTCCAAAAGTGTTCTTT									33332.8	5858.79	14.5781	12.976	55285.3	37274.2	21969.8	18074.9	34060	7245.22	6551.57	3201.6	7069.67	5225.9	14.9864	15.099	14.3488	14.041	14.4153	13.0467	13.4201	12.6356	13.3397	12.4378
ASHGV40040034	0.000643442	0.00515516	3.36231	up	noncoding	long noncoding	Reliable	T280025	G065052	RNA-seq: Iyer et al 2015	1058	chr5	-	25867263	25869302	GCACCTTCTGCTCCATTCTCTGATGCTAATTTTATGTGAACAGTTACATTCTACATGTGA									62.4959	13.9322	5.51923	3.76978	130.321	34.4991	51.3554	42.2422	54.0616	11.9816	11.4316	5.87757	13.2875	27.0828	6.38888	5.32656	5.38082	5.21683	5.28307	3.62146	3.88048	2.94845	4.02743	4.37107
ASHGV40000649	0.00119716	0.00712888	21.0503	up	noncoding	long noncoding	Reliable	ENST00000427619	AC010148.1	GENCODE	707	chr2	-	235742958	235822028	TGCAGTCCTCAACATGCCATCTTCTATCCCAAGGGCAGCCATCTTCTATCCCAAGGGCAG	101927896	intergenic							333.828	6.22835	7.12477	2.729	46.0927	25.3246	451.818	312.133	833.773	5	7.90768	5	8.23407	5	5.19793	4.8858	8.58434	8.02408	8.93168	2.32966	3.32038	2.34218	3.32782	2.32495
ASHGV40005343	0.006477	0.0206988	7.36324	up	noncoding	long noncoding	Reliable	ENST00000443282	RP11-7C6.1	GENCODE	357	chr10	+	14694740	14703690	CACAACACTGTCCACACAACTGTAAATATGCAAGGAAGAGTTTCTTCTTGCCTGAAAACT		intronic antisense	NM_031453	FAM107B	protein FAM107B	-	14560558	14816896	164.302	10.1406	6.16586	3.28552	463.426	31.349	26.7751	95.0481	204.912	8.5307	12.4637	5	19.7085	5	7.97067	5.18441	4.33901	6.29197	7.04322	3.1437	4.01408	2.34218	4.60268	2.32495
ASHGV40059741	0.0129838	0.0338061	5.99772	up	noncoding	long noncoding	Reliable	TCONS_00024699	XLOC_011978	RNA-seq: Cabili et al 2011	332	chr16	-	65901326	65905189	TATCCTTAAAGCCCAGCACCAGGTCAATTCTTCTGCATCAGTTAAGCTCCTTGGAGGCCC		intergenic							1512.87	131.592	9.70294	7.11853	287.164	1096.04	3344.98	1375.71	1460.47	141.495	170.921	25.4334	146.467	173.644	7.36482	9.77764	11.422	10.2374	9.71288	7.25676	8.04924	5.30226	7.60961	7.37477
ASHGV40055718	0.000123657	0.00258223	25.7045	up	noncoding	long noncoding	Reliable	TCONS_00017639	XLOC_008298	RNA-seq: Cabili et al 2011	293	chrY	+	21440565	21442464	CATCCCAGACTCTGATAAACATGCTTTTATTCTCTATGCCCATCCATTTAATTGTATTGA		intergenic							613.855	16.1221	8.38877	3.70481	1582.06	363.825	177.752	352.93	592.704	40.5465	8.63798	5	18.407	8.01921	9.62564	8.41216	7.25459	8.18919	8.46225	5.42102	3.45855	2.34218	4.50767	2.79466
ASHGV40032910	0.0215907	0.0496816	2.19266	up	noncoding	long noncoding	Reliable	T230210	G053003	RNA-seq: Iyer et al 2015	1045	chr22	-	22567058	22568973	CAACCTCACTAGTCACTGCTAAAATGTTTTGAGCGTCTTCATGTAAGAGAAAATTTCAAT									31216.2	9292.93	14.4714	13.3387	45502.7	26855.2	16445.9	24777.7	42499.2	20143.1	2786.38	4486.15	9845.06	9203.94	14.6749	14.5182	13.9464	14.471	14.7465	14.4153	12.1988	13.0711	13.8099	13.1985
ASHGV40031318	0.00107201	0.00674697	5.31071	up	noncoding	long noncoding	Reliable	T213766	G049390	RNA-seq: Iyer et al 2015	581	chr20	+	11550157	11560278	GCTAGACCAGCATATTAGACCAGCATATAACCTTCCACTCTTGTTATAACTTCTTTTCCC									47.6528	7.17044	5.08538	2.67648	87.0958	24.1298	20.5502	48.4482	58.04	15.8522	5	5	5	5	5.92115	4.81491	3.9091	5.40785	5.37389	4.04074	2.33744	2.34218	2.33708	2.32495
ASHGV40021458	0.000437584	0.00438314	22.4995	up	noncoding	long noncoding	Gold	NR_027084	FLJ36000	RefSeq	3798	chr17	+	21904061	21913070	ATCAATATGACCACACTCCAGCCAAGGACAAAATGCTCACAGGAGGTCATTTTTCTGCAG	284124	intergenic							608.649	13.0246	8.15166	3.65984	279.071	65.7968	362.585	636.947	1698.85	21.5446	5.74649	19.1538	5.48524	13.1928	7.32877	6.17288	8.29075	9.04797	9.91791	4.48306	2.81299	4.85502	2.73199	3.41611
ASHGV40030764	0.0246211	0.054584	3.72057	up	noncoding	long noncoding	Reliable	T216482	G050111	RNA-seq: Iyer et al 2015	12797	chr20	-	32428648	32441496	TTGTCTAGCTTCCAGTTTCACCTCCACCATCAAGTAGATTACTTAATCTCACTAATAACC									1367.01	245.474	9.66111	7.76559	2303.05	2152.93	889.594	567.365	922.117	702.626	46.5769	133.67	203.563	140.935	10.1243	10.7155	9.52016	8.88908	9.05654	9.66444	6.07383	7.92476	8.10975	7.05514
ASHGV40011041	0.00875665	0.0254687	19.6526	up	noncoding	long noncoding	Gold	NR_036595	LOC440600	RefSeq	2671	chr1	-	110828998	110881793	GGGGCTTTCCAGATTAAGTAATGCTCACCCCACATGTCTGAAATTCTCCAAACACTATTC	440600	natural antisense	ENST00000369784	RBM15	RNA binding motif protein 15 [Source:HGNC Symbol;Acc:14959]	+	110881127	110889299	1079.65	17.2531	8.28939	3.99274	2145.55	2211.66	343.78	14.938	682.337	15.3651	10.1556	6.23154	16.9256	37.5874	10.0308	10.7514	8.20363	3.81453	8.64658	3.99247	3.70047	3.04629	4.38257	4.8419
ASHGV40047875	2.73626e-05	0.00139498	16.0601	up	noncoding	long noncoding	Reliable	T324201	G075892	RNA-seq: Iyer et al 2015	5532	chr7	+	53676789	53692550	ATGGAGTGTCCTATCTATACCACCCATCACACAGAACATTGAAATGCATCTATATTAGTG									5722.63	197.635	11.8084	7.80303	7567.91	5470.27	3114.41	4178.1	8282.47	184.404	310.033	53.3693	280.865	159.503	11.7698	11.9606	11.314	11.8855	12.1123	7.67598	8.95834	6.49975	8.6304	7.25066
ASHGV40007633	0.000260604	0.00361567	3.33092	up	noncoding	long noncoding	Reliable	T067342	G015639	RNA-seq: Iyer et al 2015	4654	chr11	-	112164743	112214159	CAAATCAGACCAGCACACACCCACTGGAGAAGAATGGCATTCTAAAGCTGCTTCTTTTTT									39497.5	7543.83	14.9042	13.1683	56978.7	39152.7	26395.8	28504.6	46455.9	14913.8	5293.34	2800.47	7209.73	7501.77	15.0537	15.2024	14.7288	14.6839	14.8523	14.0139	13.1056	12.4177	13.3687	12.9355
ASHGV40004882	0.00117452	0.00706081	9.31755	up	noncoding	long noncoding	Reliable	T048213	G011207	RNA-seq: Iyer et al 2015	1729	chr10	-	107248934	107685284	GGAAATTGCTTAAAGCCTCACAGTGAATAAAGTTGACAAAACATGTAGACTTATTGCAGA									7425.6	373.032	11.8596	8.63964	15822.7	7265	1941.71	2415.48	9683.08	913.657	146.561	253.856	394.701	156.386	12.8429	12.3788	10.6395	11.0925	12.3443	10.0439	7.82464	8.92853	9.1848	7.21632
ASHGV40002857	9.38603e-05	0.00233205	14.4273	up	noncoding	long noncoding	Gold	NR_028336	FAM27L	RefSeq	609	chr17	+	21825369	21826499	GGGTGTTCGGGATCAAGATGACCACACTCCAGCCAAGGATAAAAGCCCCACAGGAGCTCA	284123	intergenic							256.936	9.20606	7.17659	3.32587	126.343	49.6135	186.703	266.656	655.363	7.05968	6.48272	8.55281	12.8267	11.1084	6.35139	5.81017	7.33159	7.80143	8.58839	2.88712	3.00532	3.56162	3.97611	3.19917
ASHGV40049589	0.0384647	0.0759318	3.71486	up	noncoding	long noncoding	Reliable	T035637	G008100	RNA-seq: Iyer et al 2015	1417	chr10	-	2892253	2896301	GTCCAGATACACATCAAATCCATATCCATGGTTTACAAGTGGCAGAAGGCCAAGGTACTG									8413.95	1110.41	12.1098	10.2165	17718.4	3492.82	2310.52	6732.31	11815.7	1612.52	1585.1	190.094	1717.54	446.798	13.0467	11.3601	10.8789	12.61	12.6533	10.9036	11.4069	8.47023	11.4285	8.87326
ASHGV40057993	1.18986e-06	0.000247308	20.3184	up	noncoding	long noncoding	Reliable	T035898	G008172	RNA-seq: Iyer et al 2015	1654	chr10	-	3827742	3829514	TGGAAACAGAGTTAAGGTACAAGACAAACCTCCTTTCTCCACTCCAGACTCACTAAGGTC									506.306	13.4235	8.25136	3.90664	1050.88	550.879	253.45	191.772	484.551	15.7259	11.1908	11.0372	12.6766	16.4872	9.04313	8.92096	7.79166	7.30699	8.19404	4.02933	3.84628	3.98571	3.96025	3.71163
ASHGV40033404	0.000164828	0.00293486	24.4016	up	noncoding	long noncoding	Gold	NR_026651	DGCR10	RefSeq	944	chr22	+	19010136	19011063	ACTGAAGCATGAACACAACCCCAGACTGGAAATAAAAAGCCGTCATGTACTGTGTGCCTA	26222	intergenic							2432.98	92.4026	10.5347	5.92581	2988.55	1742.1	1144.8	1807.43	4482	329.453	28.8771	25.2873	30.5828	47.8126	10.4689	10.4283	9.88841	10.649	11.239	8.56853	5.29092	5.29289	5.25809	5.21864
ASHGV40022308	0.0346048	0.0702233	4.59784	up	noncoding	long noncoding	Reliable	TCONS_00025519	XLOC_012332	RNA-seq: Cabili et al 2011	358	chr17	+	76982942	76987493	ACCTGAGCGCCTCCTTACCAAGTCATCCAGATGGCTCCCCAGGGATGAGCAGCAACAAAA		intergenic							154.875	15.9713	6.06952	3.86857	347.154	191.512	29.9487	13.7366	192.027	11.9643	10.6023	9.37005	8.08668	39.8333	7.61578	7.57293	4.51099	3.70294	6.94498	3.62016	3.76477	3.72328	3.30207	4.93255
ASHGV40021551	0.0108217	0.0297224	2.05518	up	noncoding	long noncoding	Reliable	ENST00000585025	CTC-542B22.1	GENCODE	397	chr17	+	30157749	30158769	CCCTAACTTACAATCACCGAACCCATGAGGTCACCCTATCTCCCAGCCCTCCTTCACCAG		intergenic							1439.66	298.944	9.69261	8.65335	3328.18	1304.3	1079.66	638.477	847.672	370.627	236.179	211.64	293.311	382.963	10.6284	10.0204	9.80627	9.05319	8.95484	8.74867	8.511	8.65308	8.70093	8.65308
ASHGV40049350	0.0263074	0.057267	3.61033	up	noncoding	long noncoding	Reliable	T344568	G081033	RNA-seq: Iyer et al 2015	2169	chr8	-	59651672	59665209	ACCTGTGCTCTTATCATAATTATTTGTTCAGACATCCATCTCCTCCTAAGGCTACTAATT									173.646	24.5887	6.43326	4.58113	531.259	106.594	42.5062	62.7414	125.132	27.5894	28.7065	6.30594	36.0564	24.2855	8.1663	6.78438	5.07199	5.75433	6.38932	4.84298	5.2792	3.06455	5.50355	4.2154
ASHGV40023497	0.00130782	0.00742772	2.93733	up	noncoding	long noncoding	Reliable	T163445	G037870	RNA-seq: Iyer et al 2015	506	chr18	+	62315470	62341308	AATGGGAAAAGTCCTCAGAGAAACAGGAAATAAGATCTGAGCACTTTGGGAGGCCGAGAA									28.2025	7.41297	4.4703	2.9158	44.0556	15.7716	21.6071	18.823	40.7554	12.0026	5.89881	5	7.36378	6.79969	5.1447	4.18103	3.98881	4.12934	4.90762	3.62487	2.84985	2.34218	3.16113	2.60095
ASHGV40026773	9.60048e-05	0.00235288	2.78944	up	noncoding	long noncoding	Reliable	T189748	G043636	RNA-seq: Iyer et al 2015	1752	chr2	-	56037945	56040410	GTTCACCCACACACCCTGATGTTATTGGCACGTAAATCAAATCTTTCATAAAAATCAGAA									51872.3	12187.9	15.4082	13.9282	71141.7	53849.6	32520.6	35119.6	66730.2	15712	12379.3	5525.25	11572.7	15750.3	15.5395	15.8694	15.1783	15.0397	15.4141	14.0903	14.1988	13.3687	14.0779	13.9054
ASHGV40030196	0.0449436	0.0856743	2.70392	up	noncoding	long noncoding	Reliable	T208679	G048256	RNA-seq: Iyer et al 2015	722	chr2	+	224873587	224883959	TATGATGACTTCTCCATGCTCTTGCAAGAAAATTCAGCACCCTCTCTCCATAGGCTCTGA									349.539	65.2274	7.67237	6.23732	98.1641	88.9731	563.698	421.879	574.981	93.1208	62.5518	31.0602	66.7988	72.6055	6.04789	6.55788	8.87947	8.45895	8.41768	6.65764	6.55034	5.62592	6.43906	5.91365
ASHGV40060282	3.07391e-06	0.000415286	3.73596	up	noncoding	long noncoding	Reliable	uc.299-	uc.299	UCR	210	chr10	-	102509434	102509644	AGACAAGAAAAAAACACAACACCCCACACACAGCAGGGACCGGCCATTAGTCAGGGTCCG									50277.4	8274.55	15.3331	13.4316	71663.3	44813.4	31268.5	37659.4	65982.7	8191.77	9545.2	4656.5	8260.92	10718.4	15.5976	15.4652	15.0927	15.1108	15.3992	13.2044	13.8463	13.1221	13.6072	13.378
ASHGV40011818	0.0313322	0.065286	7.10974	up	noncoding	long noncoding	Reliable	T018055	G004057	RNA-seq: Iyer et al 2015	3038	chr1	-	116994909	117019097	AGCCTTCCTTTCCATTCCTGTGGGGTCTGACAGTTGTTGGAAGAAGGCCTGCAGGTCCAG									20015.7	750.458	12.7942	9.96445	2170.26	2023.14	11461.4	33750.7	50672.8	553.332	491.979	822.127	501.273	1383.58	10.0479	10.6277	13.3397	14.9695	14.9864	9.32993	9.68028	10.6774	9.56638	10.5683
ASHGV40056571	5.29823e-05	0.00187573	3.31229	up	noncoding	pseudogene	Gold	NR_047531	SIGLEC17P	RefSeq	1511	chr19	+	51670584	51676780	CCAAGATCTCATGCTCCTCCCCACAGCCCTCTTCTCTGCTCACACAGGAAGCCCAGGAAG	284367								3209.67	423.459	10.9466	9.21882	5319.68	3405.88	2390.84	1466.27	3465.68	490.124	360.795	434.984	361.992	469.399	11.2806	11.321	10.9249	10.3319	10.8748	9.15636	9.20983	9.71867	9.04797	8.96126
ASHGV40019588	0.0163055	0.0400796	4.06118	up	noncoding	long noncoding	Reliable	T138319	G032382	RNA-seq: Iyer et al 2015	7247	chr16	+	88851677	88864196	GCACCACCCACGCGTTATTTTTTGTTATTTGTACAGTTCCAGCATTCTCCCTAAAGTGCC									768.159	70.9263	8.36611	6.34421	1947.74	600.695	149.782	123.036	1019.54	120.373	46.1558	43.325	58.4349	86.3432	9.9046	9.04588	7.01206	6.65688	9.21114	7.02818	6.05944	6.15699	6.24834	6.22811
ASHGV40059703	0.00898037	0.0259518	4.54342	up	noncoding	long noncoding	Reliable	TCONS_00023350	XLOC_011212	RNA-seq: Cabili et al 2011	261	chr15	+	36782441	36799342	ATTCACCACGGCAGCACATCACCTCCAGAGTGAAGAAAAGTTTCAAACATCAGGAAAAAA		intergenic							192.447	19.2875	6.48811	4.30433	550.83	129.549	35.6242	47.7562	198.477	16.4147	13.8064	13.1175	13.8744	39.2245	8.21183	7.05415	4.79334	5.38347	6.99774	4.09046	4.16839	4.2646	4.09249	4.90569
ASHGV40059840	0.00639948	0.0205483	6.04052	up	noncoding	long noncoding	Reliable	TCONS_l2_00024770	XLOC_l2_013001	RNA-seq: Cabili et al 2011	1188	chr6	-	44061484	44067500	GAACATAAAGCCAGCCAGTTCCTGTTCAGTGAGTAGAGGAAAGAAAACATGGACTTTGTT									141.372	9.47374	6.00492	3.41025	32.2465	18.1225	61.4573	182.755	412.28	10.7043	7.55465	10.2329	8.25222	10.6246	4.75524	4.39744	5.64802	7.22542	7.99847	3.46102	3.24645	3.86639	3.33156	3.14581
ASHGV40013224	0.0365043	0.0729143	2.63634	up	noncoding	long noncoding	Reliable	T093178	G021622	RNA-seq: Iyer et al 2015	551	chr13	+	38989571	39003427	TTTCCTTGGCCTCACAGTGAGCATAAATCTATATCCCAAATATGTGTGAATGAATATCTA									3217.52	475.098	10.5902	9.19167	7266.58	3611.61	1064.79	701.16	3443.48	310.709	392.117	262.621	338.691	1071.35	11.6983	11.4111	9.78564	9.19438	10.8616	8.48894	9.3443	8.98336	8.93776	10.204
ASHGV40007944	0.0332095	0.0683934	5.60124	up	noncoding	long noncoding	Reliable	T052783	G012233	RNA-seq: Iyer et al 2015	5967	chr11	+	1619196	1625268	AGCCATCATTTCAGTAGTGTACATGTTTACCACAGCACCATGTTGTCCACCATGAATATG									321.81	28.7157	7.25334	4.7676	79.2544	289.123	858.944	345.887	35.8439	70.8543	12.8115	21.7617	21.1421	17.0087	5.81515	8.1057	9.45674	8.16087	4.72827	6.26755	4.0533	5.0621	4.70379	3.75125
ASHGV40000352	0.0300451	0.0631643	6.97832	up	noncoding	long noncoding	Gold	ENST00000414383	RP11-388P9.2	GENCODE	1546	chr10	+	61815631	61820501	AATTTGCCAGCTTCTCCTTTGAGATATGAGCCATACCTGTCATCCAGTCGATCTAGTAAC		natural antisense	NM_001149	ANK3	ankyrin-3 isoform 2	-	61786055	61900774	176.079	9.09688	5.98671	3.18383	407.594	271.01	35.1384	6.48273	160.171	6.38827	13.9384	5	8.56867	11.5891	7.81036	8.02442	4.77043	2.63005	6.69829	2.75447	4.18223	2.34218	3.3879	3.25238
ASHGV40000352	0.0300451	0.0631643	6.97832	up	noncoding	long noncoding	Gold	ENST00000414383	RP11-388P9.2	GENCODE	1546	chr10	+	61815631	61820501	AATTTGCCAGCTTCTCCTTTGAGATATGAGCCATACCTGTCATCCAGTCGATCTAGTAAC		natural antisense	NM_001204403	ANK3	ankyrin-3 isoform 3	-	61786055	62493284	176.079	9.09688	5.98671	3.18383	407.594	271.01	35.1384	6.48273	160.171	6.38827	13.9384	5	8.56867	11.5891	7.81036	8.02442	4.77043	2.63005	6.69829	2.75447	4.18223	2.34218	3.3879	3.25238
ASHGV40000352	0.0300451	0.0631643	6.97832	up	noncoding	long noncoding	Gold	ENST00000414383	RP11-388P9.2	GENCODE	1546	chr10	+	61815631	61820501	AATTTGCCAGCTTCTCCTTTGAGATATGAGCCATACCTGTCATCCAGTCGATCTAGTAAC		natural antisense	NM_001204404	ANK3	ankyrin-3 isoform 4	-	61786055	62332714	176.079	9.09688	5.98671	3.18383	407.594	271.01	35.1384	6.48273	160.171	6.38827	13.9384	5	8.56867	11.5891	7.81036	8.02442	4.77043	2.63005	6.69829	2.75447	4.18223	2.34218	3.3879	3.25238
ASHGV40000352	0.0300451	0.0631643	6.97832	up	noncoding	long noncoding	Gold	ENST00000414383	RP11-388P9.2	GENCODE	1546	chr10	+	61815631	61820501	AATTTGCCAGCTTCTCCTTTGAGATATGAGCCATACCTGTCATCCAGTCGATCTAGTAAC		natural antisense	NM_020987	ANK3	ankyrin-3 isoform 1	-	61786055	62149634	176.079	9.09688	5.98671	3.18383	407.594	271.01	35.1384	6.48273	160.171	6.38827	13.9384	5	8.56867	11.5891	7.81036	8.02442	4.77043	2.63005	6.69829	2.75447	4.18223	2.34218	3.3879	3.25238
ASHGV40005338	0.00420577	0.0154297	4.45846	up	noncoding	long noncoding	Gold	NR_125995	LOC102724312	RefSeq	902	chr1	-	1365536	1369953	TTCTGCTGGACTCGACCCAGCCACACACCAGGCTGTGCTCAAGGCCACGGAATGAGCCTT	102724312								4455.13	527.65	11.4138	9.25727	5400.67	6952.79	4693.84	1845.88	3382.45	1030.4	139.147	522.189	321.943	624.567	11.3018	12.2972	11.95	10.6843	10.8358	10.2521	7.75746	10.0187	8.85733	9.40077
ASHGV40025465	0.0232961	0.0524331	6.26828	up	noncoding	long noncoding	Reliable	T172424	G040037	RNA-seq: Iyer et al 2015	14924	chr19	+	29552055	29568327	TTTCCATGTCAATCCACACTGACCCATAATAGAGCTGCTTCGAGCATCATCAGATTGGGA									264.981	26.5774	7.17483	4.52676	77.2922	149.493	357.058	681.686	59.3736	8.37759	53.6558	7.80181	39.3725	23.6796	5.78734	7.25962	8.26723	9.15724	5.40273	3.11659	6.30181	3.40609	5.62808	4.18123
ASHGV40000437	0.0246829	0.0546442	5.22372	up	noncoding	pseudogene	Gold	NR_003929	PPIEL	RefSeq	2640	chr1	-	39987951	40025370	GGCACAGCAGAAACAAGGAGAGTCAGCAATTACCAGCCAGCCAAGGTCCTGGAAGCTGAC	728448								113.892	13.3512	5.82488	3.4398	15.0729	15.1283	185.291	137.478	216.491	7.21087	9.48908	5.55968	6.39044	38.1061	3.76151	4.11879	7.31531	6.81407	7.11473	2.91482	3.60192	2.85922	2.9571	4.86596
ASHGV40004464	1.31726e-05	0.00103166	118.906	up	noncoding	long noncoding	Gold	NR_110738	LOC101928804	RefSeq	710	chr19	-	55280873	55282516	TGGGCTGAAGGACTCACCAACACACGCCATGCTGACGACCAAGAGCGACATGGTGCTGCC	101928804								1899.91	6.40381	9.53445	2.64077	4832.77	2040.51	319.761	232.34	2074.18	5	5	5	7.51146	9.50757	11.1364	10.6434	8.11216	7.59876	10.1814	2.32966	2.33744	2.34218	3.19151	3.00307
ASHGV40039556	0.00497357	0.0172899	8.86435	up	noncoding	long noncoding	Reliable	T273440	G063501	RNA-seq: Iyer et al 2015	1558	chr4	+	157679426	157681653	ACACCTGCCTCATGACATTTAAGGCTTGCTTTTATTTTAGTAAACATCACTGGGCAAAAC									162.152	6.83013	5.87101	2.723	553.796	68.6207	36.1024	12.4543	139.786	11.3359	5	5	5.2219	7.59282	8.22023	6.22557	4.81296	3.56822	6.52807	3.5428	2.33744	2.34218	2.666	2.72657
ASHGV40003748	0.00252291	0.0109289	5.43747	up	noncoding	long noncoding	Gold	NR_034104	LINC01260	RefSeq	1157	chr20	-	43285091	43300380	TGGGAAGAAGAACTCTTGATGGCCTGCTTCCCATCCTCCATCCTGGAAGACTGATCTGAA	79015	intergenic							5761.4	422.261	11.5673	9.12439	10089.5	9967.4	3091.68	1440.81	4217.62	241.088	620.243	258.046	577.6	414.329	12.2289	12.8681	11.2973	10.2962	11.1462	8.11342	10.0195	8.95975	9.75976	8.76955
ASHGV40057549	4.44466e-05	0.00172848	3.19324	up	noncoding	long noncoding	Reliable	ENST00000439438	RP11-305L7.6	GENCODE	454	chr9	+	93881343	93945044	AATACACCCAGCCCACACCCTGACTTTACAACCTTTAATTAATTAGAGGAAAGAAAGAGA		intergenic							25500	3984.08	14.1334	12.4584	30246.6	19709.3	17905.1	16069.1	43569.9	6013.96	3659.93	2686.81	3569.1	3990.62	13.9464	13.9644	14.0554	13.9008	14.7998	12.8097	12.5846	12.3735	12.4737	12.0503
ASHGV40015665	0.00162717	0.00841551	3.4854	up	noncoding	long noncoding	Reliable	T002338	G000355	RNA-seq: Iyer et al 2015	1388	chr1	-	6826829	6838015	CATCTCACCACCAACCCTTCTGTACTATTTATTTTAACATGCATGAACTACGTATTTGTT									2729.52	303.348	10.4617	8.66035	4888.62	1325.04	916.728	1263.19	5254.01	442.938	295.339	228.472	220.718	329.27	11.1512	10.0393	9.55964	10.1048	11.4533	9.00028	8.88865	8.76382	8.25923	8.38977
ASHGV40054782	5.75977e-05	0.00191792	20.8768	up	noncoding	long noncoding	Reliable	T372610	G087874	RNA-seq: Iyer et al 2015	2505	chrX	+	26974312	26978157	AGTGCCACACACAATTCTAAATATGTACAAATTGTTTTGAGCTTGTAGAACCAAGTCATG									797.716	16.5614	8.59882	4.215	2070.87	302.752	147.982	501.536	965.44	12.0159	14.7732	18.5936	22.7957	14.6286	9.98467	8.16886	6.99698	8.70923	9.13437	3.62701	4.26385	4.81517	4.81979	3.54916
ASHGV40014781	0.00246773	0.0107867	2.57514	up	noncoding	long noncoding	Reliable	T101282	G023892	RNA-seq: Iyer et al 2015	1192	chr14	+	23700991	23704012	CGCCCCACTCCACATGGCACTAAAATATTTTCCAGTGAAAACTTTTATTTAAGTAGAATT									23004.1	4969.72	14.0192	12.6545	27942.2	19326.1	19192.5	15647.6	32911.9	4075.69	2660.81	6588.16	2853.87	8670.08	13.806	13.9236	14.1518	13.8711	14.3434	12.2691	12.1242	13.5847	12.1575	13.1373
ASHGV40018104	0.0246373	0.054584	2.58635	up	noncoding	long noncoding	Reliable	T133645	G031427	RNA-seq: Iyer et al 2015	616	chr16	-	62397871	62403201	TAAGAGAAGATTGTTGCCCCTGCATTAAGTGTGTAAGCAGTACACACACACACACACACA									23134.5	5246.88	13.9544	12.5835	34951	36025.6	17600.9	9911.36	17183.5	12065.8	2002.32	2907.74	5570.3	3688.23	14.1964	15.0397	14.0382	13.2142	13.2835	13.7154	11.7362	12.4752	13.0711	11.9195
ASHGV40032678	0.022956	0.0518947	5.08085	up	noncoding	long noncoding	Reliable	T226209	G052263	RNA-seq: Iyer et al 2015	15071	chr21	+	40367645	40404935	TGTCCTGACCTGCTGGTCCCACACCCCACAGAGGAAAGTTGCTATTAATACCCTCTTCAG									11601.8	1461.58	12.561	10.2159	23689.2	11999.3	2819.13	4511.33	14990.1	4533.88	219.228	363.748	1518.9	672.149	13.4717	13.1373	11.1681	11.9986	13.0291	12.4402	8.41216	9.46431	11.2484	9.51447
ASHGV40031727	0.000181667	0.0031199	7.38095	up	noncoding	long noncoding	Reliable	TCONS_00028197	XLOC_013548	RNA-seq: Cabili et al 2011	704	chr20	+	46749142	46750292	AGCACTGGCTGTTCCCCAGCGCCACCAGCTCCACAACCCTCAACTTACACGGTGGTAGCA		intergenic							991.651	77.4841	9.35554	6.47173	743.138	608.888	1788.18	1125.95	692.099	139.753	45.8811	55.0156	73.5294	73.2418	8.60135	9.0555	10.5177	9.93361	8.66955	7.23931	6.047	6.5467	6.59472	5.93093
ASHGV40044156	0.000305196	0.00384895	4.60579	up	noncoding	long noncoding	Reliable	T027822	G006255	RNA-seq: Iyer et al 2015	2920	chr1	+	201338518	201342306	ATCTCTCCTCGGGGTGCCCAAAACACACACAGCTACTTCTACCCAGAATCCGAGGGACAG									300.889	37.5968	7.55273	5.34928	384.202	99.8593	134.586	334.103	551.693	52.4721	25.1991	21.5312	31.3312	57.4506	7.73867	6.69996	6.84417	8.11405	8.3668	5.80752	5.07567	5.04809	5.29121	5.5239
ASHGV40003609	0.00112786	0.00692611	3.12179	up	noncoding	long noncoding	Gold	NR_027277	LOC344967	RefSeq	1613	chr4	-	40044536	40058819	AGCCTCCCAGGCCTGCCAGACACCTGCGCCCTCCTGCAGCCACCGCCACAGCTGCCAGCA	344967								979.894	175.491	9.39956	7.75719	949.538	814.511	1102	758.624	1274.8	100.993	260.347	118.041	169.09	228.98	8.9257	9.4147	9.84126	9.315	9.50116	6.78123	8.65617	7.71884	7.81668	7.81304
ASHGV40049646	7.94898e-06	0.000762207	9.59392	up	noncoding	long noncoding	Reliable	T347895	G082001	RNA-seq: Iyer et al 2015	2708	chr8	-	95317394	95321602	GGAAACTTGGTCTGTTTAAAATGACATAGTTTTCACCTCATCCCAATCTAATACTTTTCC									67.6954	5.32823	5.64771	2.38559	113.835	92.8454	44.9627	42.083	44.7504	5	5	5	5	6.64117	6.21671	6.60882	5.15939	5.21194	5.04169	2.32966	2.33744	2.34218	2.33708	2.5816
ASHGV40047558	0.000471556	0.00451424	41.376	up	noncoding	long noncoding	Reliable	TCONS_l2_00025688	XLOC_l2_013293	RNA-seq: Cabili et al 2011	469	chr7	+	16955703	17052232	TGAGTCATCCTTACTTCTGCCAGACCCAGATAGTTGCAAGCTGTCTTTGCTACCATTTCA									898.31	26.5804	9.27822	3.9075	1122.96	746.986	774.627	925.355	921.624	77.2035	5	40.1482	5	5.55008	9.13522	9.29533	9.29533	9.60904	9.05619	6.38888	2.33744	6.03598	2.33708	2.43812
ASHGV40034692	0.00389922	0.0146075	3.19348	up	noncoding	long noncoding	Reliable	TCONS_00006568	XLOC_003195	RNA-seq: Cabili et al 2011	243	chr3	-	104536325	104626299	ATCTTTGGAGATTGGAGAGTCCACCAAGGATGCCCACTGGCTCCCTACAAAGTTTTTTAT		intergenic							37.4124	8.71423	4.83734	3.16221	67.0617	48.5734	23.8258	23.1946	24.4062	10.5535	9.57221	5	8.01857	10.4269	5.61063	5.78417	4.15367	4.42075	4.21745	3.44049	3.61383	2.34218	3.29053	3.124
ASHGV40032423	0.00047408	0.00453004	20.3657	up	noncoding	long noncoding	Reliable	T012609	G002707	RNA-seq: Iyer et al 2015	781	chr1	+	66185288	66196849	AACACCTGCTTTTAACCATGTAACAAGATGCATTGTTATTTGTCCCTCTCTTCCTTTATG									685.159	12.555	8.13686	3.78879	1517.74	806.997	125.439	72.8299	902.789	9.72537	8.85937	12.4109	15.0903	16.6892	9.56518	9.39902	6.7413	5.95006	9.02875	3.32801	3.49897	4.17562	4.21452	3.72681
ASHGV40058593	0.000127633	0.00261261	12.7224	up	noncoding	long noncoding	Reliable	T223027	G051451	RNA-seq: Iyer et al 2015	277	chr21	-	10009896	10011968	AATTCCCACTTAAGCTCCCTGTGGGTGGACTAATTACTCACACATCACACTTACTCTGGT									339.389	15.4702	7.59324	3.92394	713.28	119.537	90.5848	378.496	395.046	23.9554	12.0424	5.27943	15.0348	21.0386	8.54534	6.93516	6.24856	8.29978	7.93738	4.64574	3.96025	2.77665	4.20896	4.02812
ASHGV40048347	2.0197e-05	0.00121949	17.2821	up	noncoding	long noncoding	Reliable	T331622	G077707	RNA-seq: Iyer et al 2015	909	chr7	+	115603126	115740042	ATATCAATCTCCAGGACACTCACCCAACAAGATGCAGAATGGAAGCAAGCGAATGAACCT									172.796	5.56592	6.60396	2.49275	212.813	44.5965	58.3243	131.895	416.35	5	5.70725	5	5	7.12233	7.00602	5.67723	5.57328	6.75517	8.00809	2.32966	2.80306	2.34218	2.33708	2.65179
ASHGV40049201	8.61948e-06	0.000803098	9.28687	up	noncoding	long noncoding	Reliable	GSE61474_TCONS_00320482	GSE61474_XLOC_061650	RNA-seq: Clark et al 2015	551	chr8	-	40787364	40811002	AAGAAAGCTGGCATGCGTTATAAAATCACAAGAATAGCCAGCACCATCTCCACAGGCTGT									63.4216	5.24541	5.62802	2.41283	81.8813	92.5392	61.7346	45.9095	35.0436	6.22703	5	5	5	5	5.84923	6.60446	5.65625	5.33247	4.69771	2.72251	2.33744	2.34218	2.33708	2.32495
ASHGV40016531	0.000756927	0.00555388	8.4467	up	noncoding	long noncoding	Reliable	T024905	G005438	RNA-seq: Iyer et al 2015	403	chr1	-	170270195	170274816	CCCAGCACTACCTCCTAGTTTTCCTGTGATATTAGGCAACTTCTTCAATGTTTCTGAACT									3471.72	217.155	10.9246	7.84626	6146.45	3008.16	1336.31	1513.82	5353.85	328.833	265.756	36.715	207.596	246.875	11.4856	11.1848	10.0932	10.3821	11.4774	8.56584	8.69077	5.89054	8.14889	7.93525
ASHGV40008953	0.0225761	0.051206	4.30926	up	noncoding	long noncoding	Reliable	T013658	G002985	RNA-seq: Iyer et al 2015	3457	chr1	-	79048318	79062276	AGGGAATCACCCACCTTTCCTTCACAATCTTAGACCTGTACTAATTCCTTATTTTCATAA									258.605	43.7138	7.28922	5.18178	101.574	57.4311	265.611	374.374	494.034	96.7141	10.8971	12.0035	47.221	51.733	6.0901	6.00604	7.84977	8.27947	8.2207	6.7123	3.80756	4.11782	5.92433	5.34686
ASHGV40003763	0.0210643	0.0487709	3.24504	up	noncoding	long noncoding	Gold	NR_034162	FLJ43879	RefSeq	3489	chr2	-	239840997	239847965	TCGAAGGCTAATCTCATCTAGAAACACCTTTACAGCACCACCGTCCAAAGTGGAGATGAT	401039	intergenic							176.45	37.321	6.77371	5.07547	416.54	159.602	79.7272	77.0879	149.294	83.3402	9.26945	20.7253	34.1766	39.0936	7.83784	7.34457	6.05339	6.02393	6.60882	6.50163	3.56607	4.98528	5.42354	4.90084
ASHGV40004096	0.0183754	0.0439578	3.17352	up	noncoding	pseudogene	Gold	NR_047530	SIGLEC17P	RefSeq	1537	chr19	+	51670584	51676780	TTGCCTCATCATCCTCAGGTCCTTGTCTCTTCACTCAATGTCAGTTTCCACAAGAAGAAG	284367								125.051	22.2953	6.17834	4.51226	157.415	45.6296	28.8098	126.579	266.819	34.1613	10.7858	17.6277	14.5299	34.3717	6.62958	5.70384	4.44788	6.69708	7.41332	5.15776	3.7907	4.73312	4.15916	4.72054
ASHGV40050818	0.0346611	0.070311	2.01567	up	noncoding	long noncoding	Reliable	ENST00000518355	RP11-434I12.3	GENCODE	599	chr8	+	74271147	74275023	AAGAGCCCAGAGCCTTTGTCCAAAGCTGCATCACTTCCCACCCAGCCCTTCCTGAGCCAA		intergenic							1167.98	300.193	9.57292	8.56166	1130.53	976.604	2083.48	956.452	692.807	494.623	247.882	140.297	302.833	315.333	9.14612	9.64372	10.7445	9.65784	8.67242	9.16886	8.58063	7.9927	8.75181	8.31428
ASHGV40018344	0.00592506	0.0195059	11.7721	up	noncoding	long noncoding	Reliable	T137234	G032154	RNA-seq: Iyer et al 2015	1491	chr16	-	84495697	84497188	ATCCGTCACATCACCCACGTTAGAGTCCCTTCCTGTGAGGACAGAAGGGCCCTGAAGACA									786.198	25.6121	8.21748	4.66018	168.465	47.1227	611.463	746.27	2357.67	25.0725	34.3479	7.04038	36.4468	25.1528	6.72384	5.74428	8.98492	9.28972	10.3447	4.70744	5.57242	3.24095	5.51683	4.26326
ASHGV40012977	1.11532e-06	0.00023636	232.386	up	noncoding	long noncoding	Reliable	T019592	G004336	RNA-seq: Iyer et al 2015	4396	chr1	-	146374271	146378667	TTTGGACTGCAAACACCAACACCACAGTCCAACCTACCAGAAATCCTGTGGTTAATTGGA									7573.06	21.8378	12.1628	4.30244	6134.56	4344.02	6502.99	4742.08	16141.6	34.1547	5	23.2793	15.7758	30.9794	11.4803	11.6385	12.4646	12.0765	13.1542	5.15741	2.33744	5.16613	4.27874	4.57251
ASHGV40035672	0.0158886	0.0393628	2.03337	up	noncoding	long noncoding	Reliable	T238807	G054851	RNA-seq: Iyer et al 2015	526	chr3	+	17156722	17159581	ATTTTCAGCCACTGTCCTCATCACTGTTGCTGTATGAGAGGAAATGAGGTGGAGCAAGAT									87.3708	33.0759	6.05772	5.03385	113.831	76.8726	81.044	44.2072	120.9	47.575	14.9512	17.0562	24.6642	61.1329	6.21638	6.3746	6.0765	5.27718	6.34392	5.66041	4.27968	4.68308	4.92514	5.62093
ASHGV40013057	0.00294431	0.0120721	19.4551	up	noncoding	long noncoding	Reliable	T091002	G020999	RNA-seq: Iyer et al 2015	5525	chr13	+	20987495	21006277	ACTTCCATCCTAACTTCTTTAGAGCAGGATCCCAAAATCTTCTCCAAAGCACTATACAGG									625.38	9.20765	7.35133	3.06926	2200.4	118.469	33.7625	106.986	667.288	5	19.4241	5	5.93979	10.6743	10.062	6.92377	4.70216	6.45496	8.6138	2.32966	4.67679	2.34218	2.84574	3.15193
ASHGV40022761	0.0075799	0.0230058	2.87185	up	noncoding	long noncoding	Reliable	TCONS_00026519	XLOC_012840	RNA-seq: Cabili et al 2011	460	chr18	-	45516667	45518484	CTGCAACTCCATGAGAAAAGATAAATAATATCCTCTTTTTACCAGCACCACTTAATACAG		intergenic							52.9409	15.851	5.41017	3.88819	77.573	32.5448	44.7677	61.0499	48.7688	35.0538	10.5354	5.70527	16.2545	11.7062	5.79365	5.24038	5.15249	5.71692	5.14741	5.19858	3.75461	2.90117	4.32094	3.26566
ASHGV40017343	0.00512936	0.0176611	9.43383	up	noncoding	long noncoding	Reliable	T122925	G028994	RNA-seq: Iyer et al 2015	917	chr15	+	97449282	97476560	TTGTGTGGAGCTGTGTTTGCTTGATGAACCTGTTATAACTCCATCCACCTTCACTCCAAG									2150.79	82.3155	9.70632	6.46847	5092.35	3934.58	529.985	307.021	890.011	102.269	109.623	37.5425	124.069	38.0746	11.2037	11.5196	8.80468	7.99163	9.01192	6.79975	7.40498	5.92023	7.35327	4.86414
ASHGV40018360	0.00149543	0.00799248	24.001	up	noncoding	long noncoding	Reliable	TCONS_00024751	XLOC_012036	RNA-seq: Cabili et al 2011	679	chr16	-	85433936	85434846	TGCCTCCTCTCACACACACAGATGCGCAAGGTCAAAGCTAGGTCTCCATTATGACCCCTT		intergenic							31763.5	1446.56	14.4631	9.87805	49567.7	31528.1	17244.1	15557.9	44919.6	4494.84	373.185	73.4233	1715.76	575.617	14.8332	14.7904	14.0203	13.8561	14.8154	12.4192	9.26861	6.99061	11.4257	9.28614
ASHGV40010662	0.0237199	0.0530996	2.4551	up	noncoding	long noncoding	Reliable	T087430	G020313	RNA-seq: Iyer et al 2015	3068	chr12	-	119030441	119034059	TTTTTAGATCACACACCCTGCACTGAGTTCCAACTCACATCAAAACTGCAGGTTGTAGCC									15908.4	3177.75	13.2846	11.9888	29248.6	11726	7077.94	10012.6	21476.9	3673.48	4758.13	916.034	4216.1	2325.02	13.8927	13.1129	12.565	13.2203	13.6321	12.089	12.9543	10.817	12.7365	11.3473
ASHGV40026178	0.0472243	0.0888734	6.78448	up	noncoding	long noncoding	Reliable	T182601	G041952	RNA-seq: Iyer et al 2015	2352	chr19	+	59025573	59028172	AATTTTTGCTTTTTCTGACAATGCTCAGCAGGCTTCTGCTTTCCATTCCTTTGTCCTCCA									378.733	19.1392	7.00183	4.23959	42.2976	16.6879	188.309	1009.53	636.841	19.5677	11.8728	42.0269	16.1902	6.03844	5.09201	4.26865	7.34782	9.74559	8.55506	4.34104	3.94219	6.10466	4.31579	2.49426
ASHGV40022857	0.0063877	0.0205227	2.4697	up	noncoding	long noncoding	Reliable	T163131	G037763	RNA-seq: Iyer et al 2015	1152	chr18	-	59259613	59260765	ACAGTGTGGAAGGCAGAAAAATGACCCACTCTCCCCTGATATCCATTAAAGATGTCCAAA									363.27	85.9706	7.95052	6.64618	273.024	148.238	419.715	353.013	622.362	155.662	61.1021	55.191	78.8028	79.0952	7.29924	7.24854	8.49011	8.19147	8.52323	7.40498	6.51044	6.55416	6.69708	6.06425
ASHGV40012744	0.00026977	0.00368607	16.693	up	noncoding	long noncoding	Gold	ENST00000435156	RP11-203P2.2	GENCODE	342	chr13	-	78849854	78851649	CTTCCTATACTTTACTTCCCCAGCCTCTTCAGTGGCAGTAGTAAAAGATTTCAAATCCTT		intergenic							145.557	5.19716	6.49944	2.43827	64.9326	143.951	315.762	173.507	29.6328	5	5	5	5.98579	5	5.5755	7.20751	8.10004	7.14612	4.46804	2.32966	2.33744	2.34218	2.85711	2.32495
ASHGV40003554	0.00248487	0.0108162	8.92822	up	noncoding	long noncoding	Gold	NR_026846	LOC285074	RefSeq	2225	chr2	-	87257797	87303536	AACCAATAACAGTGTCTTCTAGGAAGCCCAGACACATGGAGAAGTTCTGAGTGTTTTGGC	285074								130.97	6.87162	6.01703	2.85866	303.315	220.689	30.5407	28.0053	72.3008	5.27356	10.9294	5	7.09291	6.06229	7.44172	7.74901	4.54068	4.67382	5.67991	2.5326	3.81265	2.34218	3.1072	2.49866
ASHGV40008228	0.00147852	0.00796408	21.1712	up	noncoding	long noncoding	Reliable	ENST00000530389	CTD-3012A18.1	GENCODE	563	chr11	+	29540622	29574186	AAGATTAAAGCCAGAGCAACCACCACCAACAAATGATGACAAATCCCTGCCAGGATTGGA		intergenic							4124.52	99.4002	10.8434	6.43935	9106.6	5420.15	966.607	789.962	4339.29	19.3365	42.4792	211.57	46.185	177.431	12.0726	11.9481	9.64254	9.37352	11.1802	4.32556	5.91868	8.65062	5.89081	7.4111
ASHGV40058809	0.0076836	0.0232387	11.6818	up	noncoding	long noncoding	Reliable	T279556	G064916	RNA-seq: Iyer et al 2015	5463	chr5	+	18727268	18733724	ATCAAAACACTTACACACAACATCTGCCAGTCCACATTATTCAGAAAAATGCAATGTCAT									535	23.6006	7.78643	4.24024	1387.56	721.904	87.847	81.8414	395.845	10.6684	44.2604	5	42.056	16.0184	9.43873	9.25533	6.20757	6.08975	7.94079	3.45713	5.98387	2.34218	5.74731	3.67072
ASHGV40043527	0.00122227	0.00719909	7.99888	up	noncoding	long noncoding	Reliable	TCONS_00012176	XLOC_005731	RNA-seq: Cabili et al 2011	399	chr6	-	43834217	43836122	TGGGGTTTCAGGATTCCTCTCCATCCTTATTCCGCAACCCTCAGGTTCTGAAAAACTGAC		intergenic							345.719	16.0742	7.18201	4.18222	1174.48	168.294	54.9391	149.907	180.977	13.5642	16.4931	13.9251	17.2546	19.1339	9.20485	7.41726	5.48693	6.93575	6.86528	3.8026	4.43282	4.36251	4.41254	3.9006
ASHGV40025861	0.00166302	0.00852247	19.0115	up	noncoding	long noncoding	Reliable	ENST00000594589	CTC-453G23.4	GENCODE	359	chr19	+	48649164	48650670	AAGTCCACGCTGCTAACACCATCACATTGTATTTGAAAACACAATCTTTAGAGGAAAAAA									4403.29	196.23	11.2054	6.95656	9236.54	3195.12	1334.72	2142.41	6107.65	575.775	26.1143	31.4345	269.632	78.1934	12.0998	11.2432	10.0916	10.9096	11.6827	9.39113	5.13508	5.64365	8.5691	6.04385
ASHGV40054916	0.00505381	0.0174845	5.86019	up	noncoding	long noncoding	Reliable	T043569	G010085	RNA-seq: Iyer et al 2015	2450	chr10	-	73062644	73065171	ACACCTCCACCTTCCATGGAATTTTGAGAAGAGCAACGGAGTCATTCCCAATTACCAACA									3051.22	344.383	10.7504	8.19946	5015.05	4138.3	1349.36	1125.25	3628.16	1024.22	94.0289	75.7429	289.423	238.5	11.1814	11.5859	10.1079	9.93235	10.9445	10.2356	7.17059	7.03727	8.67984	7.87396
ASHGV40000777	0.00205359	0.00966394	2.68123	up	noncoding	long noncoding	Gold	ENST00000433997	RP11-92C4.3	GENCODE	353	chr9	-	101609510	101634560	TATGATAAAGTGTCCACTACCATTCCTTGAGGGCTTACAATGGCTTCTGGTTGGGAGAAA		intronic antisense	NM_024642	GALNT12	polypeptide N-acetylgalactosaminyltransferase 12	+	101569980	101612363	91.7363	21.6848	5.99295	4.57005	163.845	34.7224	55.2343	80.4788	124.402	17.1987	14.1383	23.7393	19.8025	33.5454	6.67942	5.33828	5.49451	6.07113	6.38142	4.15747	4.20158	5.19479	4.60941	4.68701
ASHGV40015795	0.000584297	0.00492951	13.5903	up	noncoding	long noncoding	Reliable	uc021ska.1	AX748052	UCSC_knowngene	1187	chr15	-	43925928	43927115	AATACCTTCCATGAAACAGATATGATTCTAGACCCCAAGTGTTTAGCAGTGGACAAAAAA		intron sense-overlapping	NM_054020	CATSPER2	cation channel sperm-associated protein 2 isoform 1	-	43922771	43941039	699.726	19.4639	8.14283	4.37832	1983.94	208.456	109.262	204.617	992.351	29.4569	9.50546	23.6083	15.4389	19.3103	9.93014	7.67258	6.53204	7.40498	9.17441	4.94048	3.60474	5.18698	4.24828	3.91113
ASHGV40015795	0.000584297	0.00492951	13.5903	up	noncoding	long noncoding	Reliable	uc021ska.1	AX748052	UCSC_knowngene	1187	chr15	-	43925928	43927115	AATACCTTCCATGAAACAGATATGATTCTAGACCCCAAGTGTTTAGCAGTGGACAAAAAA		intron sense-overlapping	NM_172095	CATSPER2	cation channel sperm-associated protein 2 isoform 2	-	43922771	43941039	699.726	19.4639	8.14283	4.37832	1983.94	208.456	109.262	204.617	992.351	29.4569	9.50546	23.6083	15.4389	19.3103	9.93014	7.67258	6.53204	7.40498	9.17441	4.94048	3.60474	5.18698	4.24828	3.91113
ASHGV40013266	0.0378865	0.0750096	4.32677	up	noncoding	long noncoding	Reliable	ENST00000604480	RP11-168P13.1	GENCODE	262	chr13	+	44361726	44361988	CCCGATCCTCCATCCCAACTACATTGTAATACTTCAGAAATAAATGTTTAAAGCACATTT									13219.6	1433.13	12.6753	10.562	28061.2	15135.6	4053.22	2522.16	16326	964.11	2541.33	163.732	1951.09	1545.39	13.8149	13.5032	11.7233	11.1495	13.1857	10.1376	12.0616	8.2415	11.6375	10.7319
ASHGV40030157	0.0106091	0.029333	2.9595	up	noncoding	long noncoding	Gold	ENST00000420563	AC053503.4	GENCODE	1598	chr2	+	220253217	220268355	AGACGCACACACCACACAAATATTATTGTTCCTCAACAATTTACACATTCTGAAATTGGA		intronic antisense	ENST00000434339	DNPEP	aspartyl aminopeptidase [Source:HGNC Symbol;Acc:2981]	-	220250380	220264729	91214.1	30019.4	16.4347	14.8694	112429	78610.2	66075.7	91270.4	107685	37187.1	38530.5	4340.87	34050.3	35988.4	16.556	16.556	16.3396	16.2695	16.4525	15.3044	15.5976	13.0291	15.3761	15.0397
ASHGV40030157	0.0106091	0.029333	2.9595	up	noncoding	long noncoding	Gold	ENST00000420563	AC053503.4	GENCODE	1598	chr2	+	220253217	220268355	AGACGCACACACCACACAAATATTATTGTTCCTCAACAATTTACACATTCTGAAATTGGA		intronic antisense	ENST00000457935	DNPEP	aspartyl aminopeptidase [Source:HGNC Symbol;Acc:2981]	-	220246719	220264744	91214.1	30019.4	16.4347	14.8694	112429	78610.2	66075.7	91270.4	107685	37187.1	38530.5	4340.87	34050.3	35988.4	16.556	16.556	16.3396	16.2695	16.4525	15.3044	15.5976	13.0291	15.3761	15.0397
ASHGV40030157	0.0106091	0.029333	2.9595	up	noncoding	long noncoding	Gold	ENST00000420563	AC053503.4	GENCODE	1598	chr2	+	220253217	220268355	AGACGCACACACCACACAAATATTATTGTTCCTCAACAATTTACACATTCTGAAATTGGA		intronic antisense	ENST00000523282	DNPEP	aspartyl aminopeptidase [Source:HGNC Symbol;Acc:2981]	-	220238915	220264729	91214.1	30019.4	16.4347	14.8694	112429	78610.2	66075.7	91270.4	107685	37187.1	38530.5	4340.87	34050.3	35988.4	16.556	16.556	16.3396	16.2695	16.4525	15.3044	15.5976	13.0291	15.3761	15.0397
ASHGV40030157	0.0106091	0.029333	2.9595	up	noncoding	long noncoding	Gold	ENST00000420563	AC053503.4	GENCODE	1598	chr2	+	220253217	220268355	AGACGCACACACCACACAAATATTATTGTTCCTCAACAATTTACACATTCTGAAATTGGA		natural antisense	ENST00000373972	DNPEP	aspartyl aminopeptidase [Source:HGNC Symbol;Acc:2981]	-	220238915	220253598	91214.1	30019.4	16.4347	14.8694	112429	78610.2	66075.7	91270.4	107685	37187.1	38530.5	4340.87	34050.3	35988.4	16.556	16.556	16.3396	16.2695	16.4525	15.3044	15.5976	13.0291	15.3761	15.0397
ASHGV40030157	0.0106091	0.029333	2.9595	up	noncoding	long noncoding	Gold	ENST00000420563	AC053503.4	GENCODE	1598	chr2	+	220253217	220268355	AGACGCACACACCACACAAATATTATTGTTCCTCAACAATTTACACATTCTGAAATTGGA		natural antisense	ENST00000519905	DNPEP	aspartyl aminopeptidase [Source:HGNC Symbol;Acc:2981]	-	220251408	220264703	91214.1	30019.4	16.4347	14.8694	112429	78610.2	66075.7	91270.4	107685	37187.1	38530.5	4340.87	34050.3	35988.4	16.556	16.556	16.3396	16.2695	16.4525	15.3044	15.5976	13.0291	15.3761	15.0397
ASHGV40000932	0.0293886	0.0622438	3.83392	up	noncoding	long noncoding	Gold	ENST00000441638	AP002856.7	GENCODE	569	chr11	+	131104432	131121711	TGTACTCCAGCCGTCCTTGAAAATGGATATTTGGGGCATGAGGAGCAGATTGAGGTGAAG		intergenic							101.999	17.1372	5.99898	4.06016	27.3156	126.113	142.866	189.239	24.4603	23.2266	13.9228	5.54846	16.0847	26.9034	4.54484	7.01519	6.93458	7.27934	4.22095	4.5956	4.18035	2.855	4.3079	4.36195
ASHGV40003929	0.0266583	0.0578329	4.36095	up	noncoding	long noncoding	Gold	NR_038976	LOC339874	RefSeq	1995	chr3	-	131043935	131100319	TTTAAGCAGGAAGAAGACTACAAACCACCATCTACCATCTGCCAGGCCCTGGAATTTGAA	339874	intronic antisense	NM_001146003	NEK11	serine/threonine-protein kinase Nek11 isoform 3	+	130745693	131069309	4077.55	466.745	11.0704	8.94574	7977.53	5206.57	1940.08	1065.69	4197.87	86.8239	837.097	191.779	639.783	578.245	11.8608	11.8829	10.636	9.83778	11.1344	6.55757	10.4653	8.48836	9.92137	9.29609
ASHGV40003929	0.0266583	0.0578329	4.36095	up	noncoding	long noncoding	Gold	NR_038976	LOC339874	RefSeq	1995	chr3	-	131043935	131100319	TTTAAGCAGGAAGAAGACTACAAACCACCATCTACCATCTGCCAGGCCCTGGAATTTGAA	339874	intronic antisense	NM_024800	NEK11	serine/threonine-protein kinase Nek11 isoform 1	+	130745693	131069309	4077.55	466.745	11.0704	8.94574	7977.53	5206.57	1940.08	1065.69	4197.87	86.8239	837.097	191.779	639.783	578.245	11.8608	11.8829	10.636	9.83778	11.1344	6.55757	10.4653	8.48836	9.92137	9.29609
ASHGV40040692	0.000555828	0.00484467	10.3655	up	noncoding	long noncoding	Reliable	T287618	G067179	RNA-seq: Iyer et al 2015	792	chr5	-	115722273	115730626	CAACCCCAGACTCAAACCCTGCTCAAAGAATGCTTTTTGGTTGAATGAATGAATTTAAAT									3299.36	211.107	10.9109	7.53719	3601.95	1683.85	1342.62	3262.89	6605.47	656.093	86.7311	84.0172	81.2135	147.483	10.7452	10.3684	10.1029	11.5348	11.8033	9.57018	7.0534	7.19824	6.73518	7.12893
ASHGV40043642	0.000991383	0.00650502	6.61085	up	noncoding	long noncoding	Reliable	T305655	G071360	RNA-seq: Iyer et al 2015	11121	chr6	-	57037536	57048657	GAGATAATCCAAGAAACAAACAAAACTACACCACGTCCATCCACAACAAATCTCAACAAG									8180.19	510.039	12.0911	9.36625	15974.5	12802.9	3703.39	2585.93	5834.17	816.275	565.943	297.222	605.208	265.546	12.8574	13.249	11.5733	11.1802	11.5956	9.89373	9.89784	9.16556	9.82752	8.04663
ASHGV40059257	0.0277961	0.0595462	2.76989	up	noncoding	long noncoding	Reliable	TCONS_00001662	XLOC_001002	RNA-seq: Cabili et al 2011	604	chr1	-	146644429	146645134	TTTTAACCTCCAGCAATGACCACTGCTTCCTTCTGCCTGCAGCGGGGTAGAAAGCCGTGC		intergenic							52.9237	10.9429	4.96423	3.4944	15.3804	14.4439	30.4025	79.0452	125.346	10.1465	9.22976	7.86875	7.18672	20.2829	3.79098	4.05232	4.53488	6.05133	6.39163	3.38643	3.55986	3.42289	3.12532	3.9775
ASHGV40004159	0.000320717	0.00393819	44.528	up	noncoding	long noncoding	Gold	NR_102760	TRIM52-AS1	RefSeq	851	chr5	+	180688212	180691567	AGCAAGGACTGCCATCCTGCAGCCACCAGAACCTTCCACATGAAATGAAAGGCTCACCAC	100507602								2653.52	19.9077	9.8093	4.33265	5903.49	5583.51	381.422	298.083	1101.08	22.1764	6.7091	31.64	15.6057	23.4075	11.4277	11.9928	8.36309	7.94978	9.3131	4.52343	3.05862	5.65415	4.26352	4.16355
ASHGV40005873	0.000199564	0.00323858	6.12746	up	noncoding	long noncoding	Reliable	T044846	G010389	RNA-seq: Iyer et al 2015	4709	chr10	+	81417980	81422689	TGCTATTGGCCTTTAGTAAGAAAATGGCTGTATGCACACACCAGATACTATCACTCATTC									45.3191	5	4.94955	2.33426	104.738	39.4044	19.5514	22.4345	40.4673	5	5	5	5	5	6.12876	5.51511	3.8308	4.37571	4.89737	2.32966	2.33744	2.34218	2.33708	2.32495
ASHGV40060636	0.0463708	0.0876335	2.57203	up	noncoding	long noncoding	Reliable	uc.459-	uc.459	UCR	255	chrX	-	21534559	21534814	TTCAACTGCCACCCCACCTGGTAACCAGCAAAATCATTACAATAAAATTGAGGTACAGTA									2495.18	376.68	10.2201	8.85715	5310.3	3900.29	835.6	559.588	1870.11	704.204	223.94	286.116	206.181	462.958	11.2793	11.5022	9.4147	8.86764	10.0365	9.66907	8.44217	9.10699	8.13222	8.93531
ASHGV40005135	0.00704353	0.0218793	2.22033	up	noncoding	long noncoding	Reliable	T051203	G012005	RNA-seq: Iyer et al 2015	1317	chr10	-	133744194	133746961	GTTAGGTATTTTAAACTACCATAAACTTCACCATGGCTGCGTTCTGCCTCCATTTCCCTG									35.3347	13.3489	4.86721	3.71643	43.1455	32.6251	30.7187	20.3868	49.7976	23.6112	7.58229	7.81393	8.66411	19.0732	5.11839	5.24378	4.55093	4.24337	5.17957	4.62128	3.25259	3.40859	3.4036	3.8961
ASHGV40011955	4.41297e-05	0.00172809	4.68708	up	noncoding	long noncoding	Reliable	TCONS_00020559	XLOC_009873	RNA-seq: Cabili et al 2011	429	chr12	+	108817309	108826418	AGAGGAATCAGTAACCGAGGAAATACTATTACAACACCAGCAGCACCTATCAATTCTCAG		intergenic							93.4678	14.043	6.17291	3.94422	137.557	53.1023	84.2395	93.9414	98.499	21.0094	11.8898	16.2848	8.35369	12.6772	6.45496	5.90257	6.1437	6.2762	6.08712	4.44858	3.94418	4.61115	3.35031	3.36688
ASHGV40046505	0.0294397	0.0623115	2.11306	up	noncoding	long noncoding	Reliable	T323745	G075771	RNA-seq: Iyer et al 2015	389	chr7	-	49637436	49735267	ATTATTGAAGGAACAAACAAAGTTCTCTGGCTTGCACCCACAGTCCACTCTGGTTTCAGC									3142.24	697.679	10.8215	9.74214	6448.71	3837.79	1574.66	1580.38	2269.66	1496.91	363.781	313.281	643.987	670.436	11.5554	11.4739	10.3249	10.4455	10.3077	10.7944	9.22503	9.24578	9.93478	9.51074
ASHGV40044292	0.000102387	0.00243209	8.30384	up	noncoding	long noncoding	Reliable	T314031	G073645	RNA-seq: Iyer et al 2015	1012	chr6	-	156010141	156011384	AAACTGATATGACCGGTGTCACCCAGCCATGATTCCATTACTTGAAGATGCTTCTGAAAT									235.052	17.1396	7.28866	4.23488	100.05	85.628	249.696	345.069	394.815	20.8249	17.4653	12.2381	12.801	22.3689	6.06909	6.51256	7.76661	8.15881	7.9362	4.43164	4.51409	4.15096	3.97256	4.10512
ASHGV40001409	0.0012086	0.00714975	7.61227	up	noncoding	long noncoding	Reliable	ENST00000491934	RP11-442H21.2	GENCODE	847	chr10	-	74034672	74035738	CAACAGGTCATAACAAAAATAATAAGGTACATGCTACACACACATCCAGCTGGAAGCCTT									7542.68	589.248	12.2561	9.3278	11011.7	8904.96	6325.69	4036.03	7435.02	337.957	1108.11	123.857	917.811	458.507	12.3753	12.6819	12.4261	11.8283	11.969	8.60922	10.8647	7.7904	10.4558	8.91887
ASHGV40020775	0.0234354	0.052637	15.8916	up	noncoding	long noncoding	Reliable	T153267	G035523	RNA-seq: Iyer et al 2015	5331	chr17	-	67542133	67547602	ATGTACTGAGCTATTCCAAGGTACCACAGAACACACACAGGCTAAGCAAGATGTTGTACA									3689.7	371.564	10.965	6.97482	9078.02	3012.94	1224.64	2168.43	2964.46	1094.49	15.0783	8.60532	618.205	121.445	12.066	11.1868	9.98803	10.9294	10.6549	10.3482	4.2932	3.57318	9.85978	6.79975
ASHGV40027008	0.016703	0.040806	7.7817	up	noncoding	long noncoding	Reliable	ENST00000429191	RP11-293P20.4	GENCODE	461	chr1	+	24393263	24410055	TAGGATCTCGTTCAAGGCTGGTCCACCTCACACGAATCCTACCCCATGGGCGCTGGGAAG		intronic antisense	NM_152372	MYOM3	myomesin-3	-	24382530	24438665	7971.96	822.304	12.1289	9.16882	15661.4	9105.37	3036.5	3562.45	8494.09	2414.87	45.7765	257.078	983.668	410.132	12.8256	12.7243	11.2682	11.667	12.1594	11.5109	6.04246	8.95382	10.5868	8.75013
ASHGV40004119	0.00166588	0.00852728	5.78202	up	noncoding	long noncoding	Gold	NR_073177	LOC100996455	RefSeq	2372	chr11	+	64216528	64219128	AAGCATCCTCAGCCAATGGAGCCACAATACCTGACAGCTGAAGGCAGGGAACAGCAGGAG	100996455								78.3646	7.51347	5.57807	3.0465	47.1738	16.6046	45.5686	96.9021	185.574	5	8.11303	10.9988	5.9989	7.4566	5.22597	4.26073	5.18217	6.32015	6.90134	2.32966	3.36021	3.97927	2.86141	2.70193
ASHGV40048685	0.0258337	0.0564827	12.4462	up	noncoding	long noncoding	Reliable	T006771	G001443	RNA-seq: Iyer et al 2015	638	chr1	-	30340217	30347884	TTTGTCCACAGCCTTGTCCCATCTGTGTCTCAGAAGACAGAAAATGGTAACCTTCATTCT									1021.34	21.19	8.20131	4.56368	56.7144	1079.11	2607.67	1330.69	32.5382	17.8663	22.5446	16.6404	18.3379	30.5608	5.41865	9.75724	11.0489	10.19	4.59172	4.21712	4.90036	4.64616	4.5015	4.55327
ASHGV40012416	0.00101932	0.00656869	27.879	up	noncoding	long noncoding	Reliable	T092419	G021422	RNA-seq: Iyer et al 2015	1420	chr13	-	31399379	31405978	TTTTTCACACAACAAACACTAAATAAAAGCCACACACTCTAGACCTGAGTGTTGTATTCG									1179.17	40.5017	9.52257	4.72146	1438.19	502.173	750.819	1092.06	2112.59	9.68787	82.846	5	80.6195	24.3549	9.48207	8.79619	9.25156	9.87757	10.2055	3.32342	6.9946	2.34218	6.7269	4.22023
ASHGV40022968	0.0124351	0.0327722	2.2372	up	noncoding	long noncoding	Reliable	ENST00000582755	RP11-94B19.5	GENCODE	594	chr18	-	73939944	73945342	TCACCGAGTTCCAGAAGCTGCATGCCACCCATTCCGAGTCTGTGACCCTCCACAGCCTGG		intergenic							266.058	71.4444	7.50609	6.3444	540.033	205.946	207.709	201.226	175.374	115.103	33.3976	65.9783	73.9217	68.8215	8.18517	7.65854	7.48354	7.37796	6.82526	6.9656	5.51925	6.82428	6.60668	5.8062
ASHGV40001747	0.00158955	0.00831552	3.05693	up	noncoding	long noncoding	Reliable	ENST00000522914	RP11-758M4.4	GENCODE	454	chr8	-	75757082	75779171	TTGCTAAAAAGATTATTCATGATGATCCAAGAGCACATCCACCCCTCACAATCACCATCA		intronic antisense	NM_015886	PI15	peptidase inhibitor 15 preproprotein	+	75736771	75767264	1622.04	236.586	9.9129	8.30082	2826.95	2246.58	1392.32	656.293	988.061	306.715	179.91	194.846	222.31	279.149	10.3947	10.7662	10.1449	9.09087	9.16782	8.46747	8.12607	8.5095	8.27089	8.13017
ASHGV40029524	0.00626114	0.0202061	5.51756	up	noncoding	long noncoding	Gold	NR_026922	LOC150776	RefSeq	3798	chr2	+	132250385	132279149	ATGCTGCTGCTCACCCTGGGCTACGTCCTCTACGCCTCTGCCATGATACTGCTGACCGAG	150776								667.69	46.1261	8.21212	5.74809	1618.49	657.183	136.096	109.747	816.928	53.1882	35.3433	51.0816	30.7505	60.267	9.66907	9.13903	6.86305	6.49109	8.89835	5.82701	5.61919	6.4365	5.26443	5.59331
ASHGV40013652	0.0004447	0.00440158	3.88541	up	noncoding	long noncoding	Reliable	T098604	G023284	RNA-seq: Iyer et al 2015	4910	chr13	+	107028826	107036758	AATAAACCAAAAAGCCCTCACCCTCAAATAAAGCCAGAAGAACTCACCTGCTGAGAGGCA									207.11	34.9611	7.25022	5.29216	248.812	259.31	236.596	191.663	99.1708	38.7487	24.316	31.2336	26.3402	54.1671	7.19475	7.97427	7.68321	7.30658	6.09231	5.35957	5.01959	5.63631	5.02385	5.42147
ASHGV40053835	0.00169893	0.00861658	12.3847	up	noncoding	long noncoding	Reliable	TCONS_00017301	XLOC_008128	RNA-seq: Cabili et al 2011	305	chrX	-	20967706	20971852	CGTCAGACCCAGCACCAGGTGCAGAAGCAACCATCATACAAAAATCAAGCTTCCTTAATT		intergenic							496.902	48.5065	8.45229	4.82181	391.896	413.759	817.846	424.365	436.646	175.431	15.2089	7.44499	23.5605	20.8873	7.761	8.57358	9.39001	8.4663	8.07058	7.58995	4.30806	3.32924	4.86568	4.01613
ASHGV40058432	5.57589e-06	0.00064719	56.5	up	noncoding	long noncoding	Reliable	T172964	G040199	RNA-seq: Iyer et al 2015	1914	chr19	-	33171527	33173708	TCAAGTACACCACACATCTGATGGGTTGTTTCAACAATAGGTTCTGCTAAACCATTTTAA									995.015	8.83177	8.9509	3.13073	2615.07	716.676	264.892	340.338	1038.09	16.9106	5	9.06141	5.96869	7.21819	10.2946	9.24102	7.8473	8.14	9.23163	4.13175	2.33744	3.66634	2.85291	2.6652
ASHGV40000941	7.19677e-05	0.00210591	10.4181	up	noncoding	long noncoding	Reliable	ENST00000442017	RP5-1142J19.1	GENCODE	565	chr7	-	157074229	157075380	CCCTAGCCCTGCAAATGCCAGGCGGCCAGCCTCTCCAGGCACACCACACTCAGGACCCGG		intergenic							9258.84	393.274	12.3075	8.92647	18592.5	13653.4	4646.41	2874.63	6527.26	771.145	242.977	217.196	306.668	428.386	13.1221	13.355	11.9295	11.3438	11.787	9.80442	8.54851	8.69009	8.77388	8.81542
ASHGV40049155	0.00252943	0.0109528	70.0664	up	noncoding	long noncoding	Reliable	T342171	G080332	RNA-seq: Iyer et al 2015	1114	chr8	-	37921387	37926311	TTCATTTGTGCACAGAAAGCCTAACAGCATCCACATTTCTCCAGTTGACCTATTCCTGGG									2613.93	8.02954	9.26155	3.1309	5104.86	5351.27	711.796	16.4594	1885.29	11.6704	5.91156	6.54175	8.20544	7.81853	11.2052	11.9234	9.17959	3.94738	10.0522	3.58603	2.85437	3.12413	3.32298	2.76698
ASHGV40048663	0.0185664	0.0443459	4.94974	up	noncoding	long noncoding	Gold	NR_034033	LINC00996	RefSeq	2043	chr7	+	150130741	150145228	TAAAAAGAGGGCACTTTGTCTTACTTGGCAATAAACCACCACCAGCAGCAGCAGCAATAG	285972	intergenic							763.204	78.1743	8.45392	6.14656	2328.97	699.615	243.359	223.717	320.362	189.737	15.8233	70.2168	62.5255	52.5693	10.1339	9.21444	7.72586	7.53356	7.6618	7.72145	4.3698	6.91997	6.34691	5.37469
ASHGV40058566	0.00326692	0.0129717	4.43201	up	noncoding	long noncoding	Reliable	T215630	G049907	RNA-seq: Iyer et al 2015	2640	chr20	-	25588238	25591466	ATAAGATCTTCAGGCTGGGTGTGAGCCACTGTGCCTGGCCAATACTCAGATTTTAAAAGT									319.959	39.6538	7.62538	5.47742	99.543	129.401	297.287	397.307	676.255	26.4172	41.9384	33.9107	29.296	66.7066	6.06281	7.05159	8.00706	8.37335	8.63211	4.78103	5.89569	5.76526	5.19036	5.75477
ASHGV40050332	0.0224706	0.0510214	10.7232	up	noncoding	long noncoding	Reliable	T339956	G079744	RNA-seq: Iyer et al 2015	768	chr8	+	19890892	19910406	TGTGTCATCTTGACCAGACACACAACCAATGACTGCTTCCCAGACAGTTCTTATTTCTGC									1817.81	179.474	10.2664	6.84373	1991.65	1281.96	1502.12	2028.76	2284.57	131.545	336.674	5	294.739	129.411	9.93958	9.99271	10.2503	10.8335	10.3159	7.15085	9.10167	2.34218	8.70923	6.91476
ASHGV40010972	0.00212285	0.00984288	4.05946	up	noncoding	long noncoding	Reliable	T072551	G016706	RNA-seq: Iyer et al 2015	12548	chr12	+	6682016	6694564	CCCCTCTATATCATTTAGGAGAGAAAAACATTAAAACAAGCCACACACACATTCCTCACA									34208.7	4904.13	14.6105	12.5892	58112.8	41335.4	22602.4	18599.9	30392.8	8315.42	5002.88	2053.71	6746.31	2402.36	15.1039	15.2874	14.4361	14.0603	14.1646	13.2277	13.0324	12.0062	13.2921	11.3876
ASHGV40017790	0.0436506	0.0837818	2.32381	up	noncoding	long noncoding	Reliable	ENST00000602838	RP11-57A19.5	GENCODE	371	chr16	-	28465461	28465832	CCTCTCGTAAAATTGGATTCCCTCCCTTCAGGGCAGGTTTATAATGAAATCCTCCTCAGA									74.5084	18.067	5.55389	4.3374	148.462	97.6726	35.693	17.9428	72.7712	17.5421	18.1826	14.7949	15.649	24.1662	6.55344	6.66831	4.79641	4.06234	5.68896	4.18748	4.56979	4.45206	4.26747	4.21021
ASHGV40032525	0.00991058	0.027916	5.40246	up	noncoding	long noncoding	Reliable	T224509	G051858	RNA-seq: Iyer et al 2015	758	chr21	+	27162599	27163470	CTTCCTTCCATAAGACCATGATTTTCAAGGAGGATCTCATTTAGGACTGTTTTTTGTTGT									811.26	56.4795	8.49815	6.06453	1509.85	1246.1	283.688	73.278	943.387	60.0228	50.7944	40.892	42.6093	88.0791	9.55295	9.94563	7.93869	5.95863	9.09485	6.00734	6.22064	6.06214	5.7666	6.26594
ASHGV40050788	0.00200929	0.00956188	9.57404	up	noncoding	long noncoding	Reliable	ENST00000533344	RP11-102F4.2	GENCODE	552	chr8	+	70625624	70631957	CTGCATACACACACAGATGTTGATTACATGCCAGGTACTGTGATAACTGATCTAAATACA		intronic antisense	NM_001146008	SLCO5A1	solute carrier organic anion transporter family member 5A1 isoform 2	-	70584567	70745625	2923.22	155.552	10.3916	7.13244	8111.93	1356.42	575.855	1536.71	3035.16	411.787	34.4414	61.9986	141.28	128.254	11.888	10.0699	8.91246	10.4031	10.6843	8.88908	5.57828	6.74019	7.55447	6.90016
ASHGV40050788	0.00200929	0.00956188	9.57404	up	noncoding	long noncoding	Reliable	ENST00000533344	RP11-102F4.2	GENCODE	552	chr8	+	70625624	70631957	CTGCATACACACACAGATGTTGATTACATGCCAGGTACTGTGATAACTGATCTAAATACA		intronic antisense	NM_001146009	SLCO5A1	solute carrier organic anion transporter family member 5A1 isoform 3	-	70584567	70745404	2923.22	155.552	10.3916	7.13244	8111.93	1356.42	575.855	1536.71	3035.16	411.787	34.4414	61.9986	141.28	128.254	11.888	10.0699	8.91246	10.4031	10.6843	8.88908	5.57828	6.74019	7.55447	6.90016
ASHGV40050788	0.00200929	0.00956188	9.57404	up	noncoding	long noncoding	Reliable	ENST00000533344	RP11-102F4.2	GENCODE	552	chr8	+	70625624	70631957	CTGCATACACACACAGATGTTGATTACATGCCAGGTACTGTGATAACTGATCTAAATACA		intronic antisense	NM_030958	SLCO5A1	solute carrier organic anion transporter family member 5A1 isoform 1	-	70584567	70747299	2923.22	155.552	10.3916	7.13244	8111.93	1356.42	575.855	1536.71	3035.16	411.787	34.4414	61.9986	141.28	128.254	11.888	10.0699	8.91246	10.4031	10.6843	8.88908	5.57828	6.74019	7.55447	6.90016
ASHGV40018691	0.000137158	0.00270597	5.82651	up	noncoding	long noncoding	Reliable	ENST00000535363	RP11-27M24.1	GENCODE	533	chr16	+	10623296	10625939	TGTGGGGGTTGCATTCACCTCCCCATCTCCACATGACGATACCCCAGCATTTACGAGGCA		natural antisense	NM_001424	EMP2	epithelial membrane protein 2 precursor	-	10622278	10674539	547.307	53.4241	8.52036	5.97773	861.633	586.12	470.332	587.693	230.758	69.1533	41.8334	52.5906	37.0201	66.5233	8.80183	9.01323	8.64235	8.93389	7.21052	6.22557	5.89279	6.4822	5.53715	5.75095
ASHGV40025795	0.000131686	0.00264548	8.33034	up	noncoding	pseudogene	Gold	NR_028413	APOC1P1	RefSeq	754	chr19	+	45430059	45434643	TTGAGTGCTTGGGAGGGACACCCGCCTCCACTCTGCAAGAACTCATAAAGGGAGATGAGG	342								257.835	22.4501	7.52463	4.46625	304.328	335.485	261.442	121.752	266.17	48.8407	10.548	18.3343	13.5548	20.9726	7.44928	8.29474	7.83059	6.6404	7.40813	5.70294	3.75639	4.79318	4.05526	4.02349
ASHGV40058969	0.000128945	0.00262456	21.6422	up	noncoding	long noncoding	Reliable	T321955	G075391	RNA-seq: Iyer et al 2015	4383	chr7	+	38744083	38752736	CAAAATCATTGCAAAATGCTCTCTCATCCTACACCCATATCTGTGTTACCATCCAAAGGA									658.334	14.8591	8.31239	3.87662	1389.08	1118.27	139.638	192.221	452.455	27.5259	6.20753	10.7857	11.5716	18.205	9.44076	9.8009	6.90134	7.31192	8.10702	4.83748	2.93116	3.94652	3.83009	3.83783
ASHGV40047155	0.00669346	0.0211282	2.40647	up	noncoding	long noncoding	Reliable	ENST00000605249	RP11-138A9.1	GENCODE	1998	chr7	-	130614967	130616965	CCACCTGCCAAACAGTTAACCCTGAACAAGTCATGTCAATTTATTTTGCTTTTAAAAAAG									28.7871	9.90815	4.55615	3.28923	47.9543	24.9933	21.3077	20.4862	29.1938	8.02827	10.3437	5	10.3583	15.8104	5.24409	4.86687	3.96805	4.25216	4.44957	3.05665	3.72743	2.34218	3.66502	3.65488
ASHGV40044714	0.000697516	0.00534285	46.8397	up	noncoding	long noncoding	Reliable	ENST00000428903	RP3-425P12.5	GENCODE	577	chr6	+	25042066	25056892	CACCCACATCCGAAAGAAAATATGCTGGCGTGTAAAAAAGGAAGAAAAACTACCAAGAAA		natural antisense	ENST00000510784	FAM65B	family with sequence similarity 65, member B [Source:HGNC Symbol;Acc:13872]	-	24840552	25042238	2486.18	19.1952	9.68797	4.13831	4955.22	4620.23	495.751	112.925	2246.76	41.0867	5.10815	13.922	15.6699	20.1894	11.1652	11.7269	8.71404	6.53489	10.2988	5.44394	2.64461	4.36195	4.26969	3.97138
ASHGV40005524	0.0338135	0.069189	2.0784	up	noncoding	long noncoding	Reliable	T040039	G009175	RNA-seq: Iyer et al 2015	1917	chr10	+	36727229	36739818	CTTCCACCCACATGATACCATAGACATAGCAATACTATATTTCCTAGTGTTATTTTGGAT									726.563	158.934	8.68385	7.62838	865.827	279.209	252.064	557.979	1677.73	162.214	205.976	85.5178	133.934	207.03	8.80941	8.06438	7.78007	8.86385	9.90156	7.47308	8.31206	7.2273	7.4749	7.65455
ASHGV40047147	0.0457888	0.086883	5.63203	up	noncoding	long noncoding	Reliable	T333262	G078137	RNA-seq: Iyer et al 2015	4275	chr7	-	130099194	130104813	TGAAAACAAAGAGCCCACAATTGCAGTAAAAAGCAGCAGCCCGGCAGCCACCAGAGAGGG									150.834	7.51516	5.48223	2.98858	323.32	379.163	20.9815	16.3357	14.3706	10.1843	6.87532	7.22298	5	8.29321	7.52455	8.46346	3.94407	3.9388	3.54028	3.39086	3.09879	3.28012	2.33708	2.83604
ASHGV40004894	4.48699e-07	0.000118281	56.1815	up	noncoding	long noncoding	Reliable	T048317	G011250	RNA-seq: Iyer et al 2015	5220	chr10	-	109516063	109813763	GCAGTGACCATGAGACAAACCTCCTAGGGCAATCAATCTCCACTCCATGTAATTAAAAAA									895.682	9.25509	9.03789	3.22587	1855.19	1010.78	432.027	362.535	817.877	12.6505	9.06713	5	8.26637	11.2914	9.85023	9.68308	8.52745	8.22846	8.90024	3.69778	3.53712	2.34218	3.33347	3.21879
ASHGV40036223	0.00132923	0.00747859	14.0049	up	noncoding	long noncoding	Reliable	T246323	G056626	RNA-seq: Iyer et al 2015	6996	chr3	+	93540205	93556076	TAAATAGTAATCAAGATAAAGAAATGAAAAGGTTCCAAAGCCAACATCCATCCCCACACA									2894.95	94.715	10.3687	6.56081	5817.19	5632.89	992.58	677.884	1354.2	81.4139	179.987	28.3346	134.728	49.1117	11.4077	12.0072	9.6847	9.14612	9.59768	6.46554	8.12701	5.47149	7.47995	5.26006
ASHGV40031143	0.00625801	0.0202061	5.81311	up	noncoding	long noncoding	Reliable	ENST00000435412	LINC00686	GENCODE	332	chr20	-	61326375	61331832	AAATCCAGAGTGAGCCTGCAGGACAGCCAGAAAGCCCACCCAAGGTGCCTCAGCCTGGAG	140865	intergenic							104.109	10.2175	5.84464	3.30533	234.325	162.684	28.097	29.7115	65.7296	18.3383	5	9.6531	5.99846	12.0976	7.13147	7.3707	4.41103	4.76174	5.54826	4.25138	2.33744	3.76944	2.86098	3.30741
ASHGV40055916	0.00889309	0.0257685	2.77002	up	noncoding	long noncoding	Reliable	T047476	G011039	RNA-seq: Iyer et al 2015	2056	chr10	-	102806603	102809380	TTTGTCTTCATGTTTGTGGCACGCAGTCCCAACGCCTCCACATATTTAATGTATGAGCTG									513.747	91.3041	8.21586	6.74596	1076.39	727.886	188.7	244.831	330.934	138.242	68.4621	45.184	90.3834	114.249	9.07484	9.26706	7.35004	7.68253	7.70483	7.2221	6.69293	6.22599	6.895	6.69379
ASHGV40040044	0.000229732	0.00341533	41.1302	up	noncoding	long noncoding	Reliable	T280096	G065095	RNA-seq: Iyer et al 2015	1802	chr5	-	26801902	26808126	AGCCTTTCCAAACACACACATATACATGTACACATTCACAAACTTTTTCTCTTTTCTGCT									8031.59	109.942	11.9045	6.54239	21382.7	6419.43	2196.91	2680.11	7478.8	58.1063	192.868	14.1822	209.221	75.3342	13.3078	12.1827	10.817	11.2357	11.9793	5.95836	8.22846	4.3899	8.15881	5.97641
ASHGV40046258	0.00378915	0.0143595	22.2365	up	noncoding	long noncoding	Reliable	T320037	G074965	RNA-seq: Iyer et al 2015	257	chr7	-	23970252	24076693	GAAATGCTTTAACACCCAACATCCACATGTTCATGAGCACATTCACTTGAATCTCAGCAC									1105.46	27.5111	8.68134	4.20649	2438.31	2015.33	239.041	81.9035	752.732	74.4117	5	7.03408	35.3449	15.7648	10.2067	10.6234	7.69601	6.09081	8.78982	6.33617	2.33744	3.24024	5.46994	3.64866
ASHGV40048069	2.53895e-06	0.000403544	10.6179	up	noncoding	long noncoding	Reliable	T327616	G076774	RNA-seq: Iyer et al 2015	8605	chr7	+	83088957	83097699	ATGTGTTGTTTATTTCCATAAGCACCTGCACTTCCTCTCTTGACACACCGTCACATCTGA									1069.23	53.9513	9.3843	5.97588	1437.34	1705.05	612.678	535.8	1055.27	58.6819	36.642	41.1692	48.4086	84.8548	9.4811	10.3947	8.98892	8.80748	9.24929	5.97381	5.67287	6.07404	5.96436	6.19429
ASHGV40045008	0.0220368	0.0504081	2.54929	up	noncoding	long noncoding	Reliable	T028928	G006465	RNA-seq: Iyer et al 2015	9222	chr1	+	205592951	205604373	CATTAAGAAGAGATATCTTTTAAGTCAAAGACAGCACCCACAACCCCAGGTGGGGACAAG									12664	2717.45	13.0814	11.7313	12266.3	15675.1	16045.1	7758.31	11575.3	2969.12	914.706	3698.79	1459.98	4544.65	12.4968	13.551	13.9078	12.8317	12.6195	11.8053	10.5942	12.8193	11.2004	12.2373
ASHGV40042875	0.00123233	0.00723469	2.53801	up	noncoding	long noncoding	Gold	NR_109909	CTC-338M12.4	RefSeq	1013	chr5	+	180673540	180684587	TGGCTTTCCGACGACCAGACCCTGCAGGATTCGGCCTTTCCCTTTGGAGTTTTCCTCCAT	101928649								111.85	32.2874	6.41588	5.07218	161.382	127.888	87.2334	77.0074	105.739	33.8902	27.9633	13.635	27.6072	58.3413	6.66185	7.03409	6.19542	6.02232	6.1657	5.14561	5.23967	4.33032	5.09738	5.54791
ASHGV40041845	2.2297e-05	0.00125514	48.2661	up	noncoding	long noncoding	Reliable	ENST00000514368	RP11-434D9.1	GENCODE	756	chr5	+	66915618	67093432	ATGAGTCTGTTGAAATCACCACACCAAATTCAACATTAAGGGCCAACCCTGACCACAGCT	101928858	intergenic							719.819	8.3974	8.46649	2.87355	1284.08	150.621	181.979	501.976	1480.45	19.8465	5.47173	5	5	6.66883	9.32923	7.26686	7.2914	8.71107	9.73389	4.36401	2.73937	2.34218	2.33708	2.58512
ASHGV40023626	0.00216862	0.00996957	5.31672	up	noncoding	long noncoding	Reliable	ENST00000586798	RP11-567M16.1	GENCODE	3349	chr18	+	77336459	77339808	TGCGTTACTTGGAGAAGCAGGAACCTCTCCATCCTCACTTTCCATCCGCACATCCAGGGC	284240								9591.56	774.797	12.364	9.95351	20191.8	13021.2	4244.53	3472.86	7027.42	510.643	1312.3	318.86	1102.03	630.155	13.2142	13.2786	11.8003	11.6364	11.8907	9.21596	11.1085	9.27675	10.7524	9.41397
ASHGV40051261	0.00589987	0.0194572	2.53269	up	noncoding	long noncoding	Gold	AK023948	AK023948	lncRNAdisease database	2807	chr8	+	134067203	134070012	CAAGTCCTGCTTCCTTTTGTAGGTTTAAGACATTAGTTCCTGAGAAATTGACTAATCAAG									35.9916	12.6661	4.91158	3.57091	46.1192	27.2215	29.5685	30.3573	46.6916	19.8492	5	8.68067	10.1197	19.681	5.19858	4.98463	4.48843	4.79614	5.09011	4.36447	2.33744	3.58671	3.62631	3.9396
ASHGV40020227	0.00474698	0.0167763	4.83465	up	noncoding	long noncoding	Reliable	TCONS_00001833	XLOC_001219	RNA-seq: Cabili et al 2011	568	chr1	-	223266593	223269136	TCTGATAGAACTGGGCTGTGACTAGGCAGAACCCTGTTCCACCACACACACCCCAGTGGA		intergenic							47943	7646.81	15.2707	12.9973	61319.7	61219.6	48867.2	27688.6	40619.8	16292.5	7274.18	1269.75	8422.02	4975.64	15.2024	16.083	15.7564	14.6443	14.6675	14.1518	13.5244	11.314	13.6321	12.3641
ASHGV40031522	1.11143e-08	1.0064e-05	264.704	up	noncoding	long noncoding	Reliable	T216491	G050115	RNA-seq: Iyer et al 2015	392	chr20	+	32527092	32534682	ATAAAGCCAGCTCAGAACAATCCACCCAAGGGAAAAAAGGGAAAGGAATTCATCCACCTG									3802.01	9.04091	11.2116	3.16339	3112.62	2442.86	2597.68	3598.9	7258.01	10.0667	5	6.48642	8.76065	14.8908	10.5253	10.8731	11.0381	11.6856	11.936	3.37575	2.33744	3.11062	3.41942	3.5737
ASHGV40046894	0.00782572	0.0235534	35.1586	up	noncoding	long noncoding	Reliable	ENST00000560499	CTA-339C12.1	GENCODE	622	chr7	-	101465526	101468009	ATCCAACACTGACACACCATCGAAACTTGGTTCTGAAACACATCCCAAAACCAGGGTGAT		intronic antisense	NM_001202543	CUX1	protein CASP isoform d	+	101459183	101901513	8343.3	303.347	11.5994	6.46357	21486.3	7636.58	1767.81	768.133	10057.6	1235.48	12.443	10.2952	185.16	73.3589	13.325	12.4511	10.4935	9.3352	12.3921	10.5404	4.01012	3.87604	7.95843	5.93284
ASHGV40046894	0.00782572	0.0235534	35.1586	up	noncoding	long noncoding	Reliable	ENST00000560499	CTA-339C12.1	GENCODE	622	chr7	-	101465526	101468009	ATCCAACACTGACACACCATCGAAACTTGGTTCTGAAACACATCCCAAAACCAGGGTGAT		intronic antisense	NM_001202544	CUX1	protein CASP isoform e	+	101459183	101927250	8343.3	303.347	11.5994	6.46357	21486.3	7636.58	1767.81	768.133	10057.6	1235.48	12.443	10.2952	185.16	73.3589	13.325	12.4511	10.4935	9.3352	12.3921	10.5404	4.01012	3.87604	7.95843	5.93284
ASHGV40046894	0.00782572	0.0235534	35.1586	up	noncoding	long noncoding	Reliable	ENST00000560499	CTA-339C12.1	GENCODE	622	chr7	-	101465526	101468009	ATCCAACACTGACACACCATCGAAACTTGGTTCTGAAACACATCCCAAAACCAGGGTGAT		intronic antisense	NM_001202545	CUX1	protein CASP isoform f	+	101459183	101927250	8343.3	303.347	11.5994	6.46357	21486.3	7636.58	1767.81	768.133	10057.6	1235.48	12.443	10.2952	185.16	73.3589	13.325	12.4511	10.4935	9.3352	12.3921	10.5404	4.01012	3.87604	7.95843	5.93284
ASHGV40046894	0.00782572	0.0235534	35.1586	up	noncoding	long noncoding	Reliable	ENST00000560499	CTA-339C12.1	GENCODE	622	chr7	-	101465526	101468009	ATCCAACACTGACACACCATCGAAACTTGGTTCTGAAACACATCCCAAAACCAGGGTGAT		intronic antisense	NM_001202546	CUX1	protein CASP isoform g	+	101459287	101927250	8343.3	303.347	11.5994	6.46357	21486.3	7636.58	1767.81	768.133	10057.6	1235.48	12.443	10.2952	185.16	73.3589	13.325	12.4511	10.4935	9.3352	12.3921	10.5404	4.01012	3.87604	7.95843	5.93284
ASHGV40046894	0.00782572	0.0235534	35.1586	up	noncoding	long noncoding	Reliable	ENST00000560499	CTA-339C12.1	GENCODE	622	chr7	-	101465526	101468009	ATCCAACACTGACACACCATCGAAACTTGGTTCTGAAACACATCCCAAAACCAGGGTGAT		intronic antisense	NM_001913	CUX1	protein CASP isoform b	+	101459183	101927250	8343.3	303.347	11.5994	6.46357	21486.3	7636.58	1767.81	768.133	10057.6	1235.48	12.443	10.2952	185.16	73.3589	13.325	12.4511	10.4935	9.3352	12.3921	10.5404	4.01012	3.87604	7.95843	5.93284
ASHGV40046894	0.00782572	0.0235534	35.1586	up	noncoding	long noncoding	Reliable	ENST00000560499	CTA-339C12.1	GENCODE	622	chr7	-	101465526	101468009	ATCCAACACTGACACACCATCGAAACTTGGTTCTGAAACACATCCCAAAACCAGGGTGAT		intronic antisense	NM_181500	CUX1	protein CASP isoform c	+	101459183	101927250	8343.3	303.347	11.5994	6.46357	21486.3	7636.58	1767.81	768.133	10057.6	1235.48	12.443	10.2952	185.16	73.3589	13.325	12.4511	10.4935	9.3352	12.3921	10.5404	4.01012	3.87604	7.95843	5.93284
ASHGV40046894	0.00782572	0.0235534	35.1586	up	noncoding	long noncoding	Reliable	ENST00000560499	CTA-339C12.1	GENCODE	622	chr7	-	101465526	101468009	ATCCAACACTGACACACCATCGAAACTTGGTTCTGAAACACATCCCAAAACCAGGGTGAT		intronic antisense	NM_181552	CUX1	protein CASP isoform a	+	101460881	101901513	8343.3	303.347	11.5994	6.46357	21486.3	7636.58	1767.81	768.133	10057.6	1235.48	12.443	10.2952	185.16	73.3589	13.325	12.4511	10.4935	9.3352	12.3921	10.5404	4.01012	3.87604	7.95843	5.93284
ASHGV40045760	0.0483893	0.0905336	6.33299	up	noncoding	long noncoding	Reliable	ENST00000565399	RP11-63E9.1	GENCODE	3996	chr6	+	141768147	141772143	CACATCCTCCAACAGTGTCATGGTACAAACATAAAATATAATAGAGAACAATGACCAACT		intergenic							249.85	48.6769	7.04345	4.38057	214.582	56.9233	74.7059	242.011	661.029	168.344	5	5	48.0878	16.9529	7.01899	5.99417	5.94452	7.6596	8.59999	7.5236	2.33744	2.34218	5.95225	3.74736
ASHGV40000718	8.42585e-06	0.000791884	10.1148	up	noncoding	long noncoding	Reliable	ENST00000431804	RP11-182N22.8	GENCODE	425	chr9	+	35096374	35098138	CCTCAGCACCTAGCATATATTTGAGGTTCACATACTGACCAAACGAATAAAGGAATATGT									97.8006	6.27672	6.0864	2.74801	73.4667	47.7165	58.4117	92.664	216.744	8.33032	5.77973	5	7.27354	5	5.72173	5.76179	5.5755	6.25662	7.11637	3.11051	2.82066	2.34218	3.14173	2.32495
ASHGV40005960	0.00470987	0.016679	4.40812	up	noncoding	long noncoding	Reliable	GSE61474_TCONS_00036816	GSE61474_XLOC_007281	RNA-seq: Clark et al 2015	624	chr10	+	90777428	90793152	ATATGGACGACATCAGTAATAGCTCTGATAGATCACCTCACAGCCTTACCTCATGTTCCG									33376.2	5352.46	14.5655	12.4253	55626.4	40603.8	22943.8	15698.8	32008.2	13191.5	2414.55	1205.12	6801.8	3149.3	14.9958	15.2543	14.4606	13.8794	14.2372	13.8523	11.9964	11.2357	13.2953	11.7467
ASHGV40042366	0.0107562	0.0295914	2.28252	up	noncoding	long noncoding	Reliable	T289688	G067726	RNA-seq: Iyer et al 2015	1106	chr5	+	137412747	137414631	TCCCTCCCCACACCTGGAACCCTGAATCTGAAAGGGAAAACAGAAGTATTCCACTTTTTT									4657.21	859.839	11.4083	10.2177	4469.46	2174.49	2752.78	3769.41	10119.9	719.624	646.623	889.072	641.918	1401.96	11.0381	10.7331	11.1334	11.7362	12.4007	9.69984	10.0844	10.7898	9.92839	10.5859
ASHGV40034172	0.0475122	0.0892598	16.9557	up	noncoding	long noncoding	Reliable	ENST00000607089	RP11-129K12.1	GENCODE	556	chr3	-	37014607	37015163	GTATATCTTTGTCCACCTGCTACCAAATGTTAATCATTATTAAAGCTTGTGGTGGGTACC									1823.2	18.0169	8.32989	4.24619	19.8683	2058.93	5214.6	1800.16	22.4365	15.4548	10.7479	15.8721	14.9386	33.0713	4.13344	10.6559	12.1123	10.6347	4.11313	4.00196	3.78589	4.57498	4.19961	4.6685
ASHGV40035038	0.000274449	0.00371646	20.3493	up	noncoding	long noncoding	Reliable	T251871	G057990	RNA-seq: Iyer et al 2015	5435	chr3	-	145737209	145755280	ATATTAGTTTTGGACAGCCACAGGAATGTAGATGACGCTCCTCCAACTACAGGGAGTGTA									254.512	8.74445	7.14087	2.79396	76.2774	59.0791	213.127	258.801	665.277	23.7223	5	5	5	5	5.76717	6.04039	7.52299	7.76339	8.6104	4.62814	2.33744	2.34218	2.33708	2.32495
ASHGV40042258	0.000461125	0.00446581	15.2066	up	noncoding	long noncoding	Gold	NR_109882	LOC101927421	RefSeq	624	chr5	+	124372523	124703427	CCATCAGTCACCACATTTTTTAGACTTCTGACTGCTAAGAAATATTTTGGATCTTCAGAA	101927421								179.518	5.12747	6.31496	2.38833	560.978	117.636	21.6636	97.1216	100.192	5.63735	5	5	5	5	8.2366	6.91476	3.99528	6.32348	6.10466	2.6	2.33744	2.34218	2.33708	2.32495
ASHGV40033083	0.00448829	0.016143	4.50811	up	noncoding	long noncoding	Gold	ENST00000423712	RP1-288L1.5	GENCODE	768	chr22	-	35099116	35100876	GTGTCATATCCTATAAAGCATGGATCCATCCCATCCTCTATTGTGGCCACAAATGCCTTC		intergenic							6220.24	629.16	11.7662	9.59368	10442.7	9698.17	3544.84	1844.55	5570.95	687.258	962.32	176.491	832.329	487.4	12.2789	12.8243	11.5196	10.6829	11.5252	9.62998	10.6621	8.35289	10.2988	9.02463
ASHGV40026140	0.0011122	0.0068847	17.9599	up	noncoding	long noncoding	Reliable	ENST00000594562	AC003005.2	GENCODE	513	chr19	+	57989066	57993373	TCAGCATTTTCTGTCAGGCACAAGAAAGAAAAGACTCCAGACACCATGATGTGGAACGTG									367.03	28.3668	7.98021	3.8135	196.536	229.369	368.05	366.523	674.671	112.447	5.34031	6.93445	7.5231	9.58915	6.91038	7.80471	8.31354	8.24438	8.62805	6.93647	2.70519	3.21969	3.19399	3.01216
ASHGV40024032	0.0012922	0.0073877	4.54567	up	noncoding	long noncoding	Reliable	uc021uqd.1	AK095221	UCSC_knowngene	2987	chr19	-	16234470	16250702	TCTTAGAATCAAGCAGAAGCACCTGGAAAACACTGAGCCAGCCATCCTATTCCAGGTTTT		intronic antisense	NM_032855	HSH2D	hematopoietic SH2 domain-containing protein	+	16244837	16269377	208.25	25.7153	6.98612	4.80162	504.277	195.834	80.795	131.722	128.623	29.5488	19.9244	15.4323	40.4982	23.1729	8.08352	7.59876	6.07202	6.75166	6.42462	4.94534	4.71331	4.52431	5.67512	4.15005
ASHGV40024032	0.0012922	0.0073877	4.54567	up	noncoding	long noncoding	Reliable	uc021uqd.1	AK095221	UCSC_knowngene	2987	chr19	-	16234470	16250702	TCTTAGAATCAAGCAGAAGCACCTGGAAAACACTGAGCCAGCCATCCTATTCCAGGTTTT		natural antisense	NM_005370	RAB8A	ras-related protein Rab-8A	+	16222489	16244445	208.25	25.7153	6.98612	4.80162	504.277	195.834	80.795	131.722	128.623	29.5488	19.9244	15.4323	40.4982	23.1729	8.08352	7.59876	6.07202	6.75166	6.42462	4.94534	4.71331	4.52431	5.67512	4.15005
ASHGV40014406	0.021164	0.0488984	12.8662	up	noncoding	long noncoding	Reliable	ENST00000557547	CTD-2128A3.2	GENCODE	558	chr14	-	85828800	85983278	GAAGAGTTTCTTAATCAGTCCACTGTTCACTTGATTCCCAGACACAGACAACATGAGTTT		intergenic							720.684	193.807	8.9774	5.29188	811.596	533.593	529.919	877.243	851.067	889.075	18.2424	5	34.2488	22.4709	8.72165	8.88456	8.80408	9.51545	8.96126	10.0038	4.57333	2.34218	5.42722	4.11293
ASHGV40051885	0.0147749	0.0373729	4.21295	up	noncoding	long noncoding	Reliable	T360926	G085251	RNA-seq: Iyer et al 2015	446	chr9	-	83726393	83755423	AAATGAATTTGCCAGATCCAGCCATTCCAACTAATGTGGATCAGAGACCAACCACTCAGC									47.9006	5.66848	4.70568	2.63085	126.921	46.4467	9.80844	14.1769	42.1504	6.27642	6.7894	5	5.27657	5	6.358	5.72611	2.74545	3.74451	4.95433	2.73163	3.07655	2.34218	2.67893	2.32495
ASHGV40028542	0.0157458	0.0391543	4.60447	up	noncoding	long noncoding	Reliable	ENST00000420404	AC010745.2	GENCODE	839	chr2	+	16405314	16410408	TTCTTCATGAAGCCTCTCCCAGTTCTCCGCCTCACCCCACCAAGCTGGAACTGATCGCAG		intergenic							3463.83	252.857	10.43	8.22692	8824.41	3955.22	456.034	680.788	3402.71	527.872	192.889	125.972	194.782	222.768	12.0236	11.5333	8.59581	9.15296	10.8441	9.26925	8.22972	7.82269	8.03756	7.77537
ASHGV40007656	0.00441455	0.0159734	17.9382	up	noncoding	long noncoding	Reliable	T067662	G015696	RNA-seq: Iyer et al 2015	1151	chr11	-	114168984	114179237	TTACTCTGGTGCACACATGCACGTGCACATACACAAATTTACTAACATGCACACACATGG									519.178	6.85943	7.1304	2.96544	1837.88	432.713	83.5738	15.5755	226.148	5.97465	6.1824	10.5291	6.61106	5	9.83892	8.62427	6.12983	3.87302	7.18596	2.66634	2.92507	3.90631	3.00451	2.32495
ASHGV40039879	3.99448e-05	0.00163532	13.2326	up	noncoding	long noncoding	Reliable	T278214	G064536	RNA-seq: Iyer et al 2015	1581	chr5	-	4379315	4425043	AAGTCCACACACGAGCAACAGACAACTACAGAGATGAATGCCTGCATGGAAAATCGTAAG									10867.3	440.286	12.753	9.02698	15678.9	10281.7	5296.96	7732.9	15346.1	855.396	135.381	513.814	333.249	363.589	12.8317	12.9176	12.1328	12.8219	13.061	9.9494	7.71141	9.98387	8.91662	8.57358
ASHGV40049023	0.0304567	0.0638583	6.07428	up	noncoding	long noncoding	Reliable	T340617	G079902	RNA-seq: Iyer et al 2015	1317	chr8	-	23812312	23819250	TCACACACCTTATCTTACCTGTCTTCTCATTAAATACTGTAAGTCCACTTATAGAAACCT									372.295	30.4804	7.14697	4.54425	1085.13	149.473	35.4545	102.108	489.312	76.7197	22.809	5	24.1298	23.7433	9.08886	7.25909	4.78461	6.39256	8.20973	6.38058	4.91749	2.34218	4.8956	4.18542
ASHGV40044452	0.0248653	0.0549538	2.1585	up	noncoding	long noncoding	Gold	NR_046325	PCAT6	RefSeq	764	chr1	+	202780073	202781041	CTCGTGCTTCTACCACCACCCTTCCCCTCCCAACCCGGTGGATCCTCTCGTCTCCCCCAG	100506696	intergenic							28788.5	7983.66	14.3872	13.2771	38141.6	32463.9	29705.7	15371.5	28260	4267.75	5787.41	10633.1	4449.4	14780.7	14.3076	14.8391	14.9264	13.8424	14.0203	12.3218	13.2424	14.1932	12.7858	13.8424
ASHGV40005242	0.00803592	0.0240255	6.0366	up	noncoding	long noncoding	Reliable	T036026	G008202	RNA-seq: Iyer et al 2015	1697	chr10	+	4331215	4359822	TCAAAGCTTTCCTCATTTATACATCAAATCTTCATAGCCTTCACAGTCATACTTCTACAC									4392.12	371.476	11.0877	8.49398	10907.9	5346.99	1428.24	1583.82	2693.62	954.356	167.073	162.928	459.689	113.334	12.3641	11.9218	10.1782	10.4492	10.5253	10.1126	8.01776	8.23512	9.42705	6.67735
ASHGV40001156	2.81836e-05	0.00141679	18.0659	up	noncoding	long noncoding	Gold	ENST00000454037	AC139887.4	GENCODE	286	chr4	-	758274	758862	CTTGATGCTGGCCCCATCACACCCTGTCTACCACACCTGCCGTACTGAGCAACGGGAAGA	101930019	natural antisense	NM_006315	PCGF3	polycomb group RING finger protein 3	+	699572	764427	9072.76	305.564	12.579	8.40375	10099.5	7682.62	13647.2	7449.02	6485.44	708.165	199.469	121.779	302.24	196.167	12.2355	12.4626	13.6437	12.78	11.773	9.67655	8.26927	7.76523	8.74596	7.56174
ASHGV40024642	1.99629e-07	7.284e-05	23.7298	up	noncoding	long noncoding	Reliable	T178792	G041270	RNA-seq: Iyer et al 2015	498	chr19	-	49999728	50000226	TAGAAACAAAAGCAAGCGCCCTCCACTCCAGTTAATCTCTAGAAAATAATCACGGACGCC									1317.93	32.8776	9.72397	5.15534	1438.62	649.035	1246.94	975.827	2279.21	33.791	16.9648	30.1108	28.4716	55.0496	9.48305	9.12641	10.0076	9.69027	10.3126	5.14075	4.47262	5.56854	5.14591	5.44891
ASHGV40010799	0.0013437	0.00752474	2.31195	up	noncoding	long noncoding	Reliable	GSE61474_TCONS_00085229	GSE61474_XLOC_015976	RNA-seq: Clark et al 2015	1547	chr12	-	128243593	128245140	AATCTTTCTATGCAGAAGAAACCCTTCTAAAGATTACAGCACTTTGGGAGGCCGAGACGG									149.196	41.4549	6.73996	5.53085	218.045	122.626	89.005	96.87	219.436	62.5592	25.9126	30.1941	37.7609	50.8476	7.04375	6.97597	6.22356	6.31976	7.13677	6.07809	5.1212	5.57356	5.56598	5.31542
ASHGV40017294	0.000224779	0.00340078	3.18369	up	noncoding	long noncoding	Reliable	ENST00000607766	RP11-386M24.9	GENCODE	446	chr15	+	93146139	93163245	ATGAATGTAGATGCCGGTTCTGGAGGCTCTTCTGGGTAGACCAGAAGCACCCACCTCCTC									50.2242	12.6257	5.38589	3.7152	30.9949	39.4252	61.025	70.2427	49.4331	19.0573	8.08112	8.5909	9.48081	17.9184	4.70657	5.51704	5.63989	5.89768	5.1683	4.30254	3.35529	3.56822	3.53303	3.81691
ASHGV40022340	0.00266975	0.0113556	12.1626	up	noncoding	long noncoding	Reliable	uc002jzw.1	AL832593	UCSC_knowngene	4506	chr17	+	79202506	79207783	CCCTCGGCCCTGCCCACGGATGGCACAGACACCCAGGACACTCAAGGAGGCAGAAACCAG									9150.65	588.264	12.5254	8.92102	12312.7	10853	10255.4	4152.52	8179.69	333.13	110.407	1662.76	123.088	711.937	12.5008	13.0104	13.1455	11.8731	12.0971	8.58738	7.41409	11.6781	7.34049	9.58505
ASHGV40051895	0.00599102	0.0196274	18.4732	up	noncoding	long noncoding	Reliable	T361022	G085289	RNA-seq: Iyer et al 2015	6700	chr9	-	84914855	84923424	ATCCACACTCAGTTTGCTCGTCTTTATCACTGTGGACAAGAATAATTGCTTAGGAAAAAA									538.922	7.32929	6.93595	2.72858	42.1255	15.913	108.708	507.53	2020.33	9.90801	5	5	5	11.7384	5.08649	4.19621	6.52092	8.72566	10.1504	3.35794	2.33744	2.34218	2.33708	3.26828
ASHGV40030944	2.61982e-07	8.3279e-05	17.778	up	noncoding	long noncoding	Reliable	TCONS_00028418	XLOC_013771	RNA-seq: Cabili et al 2011	4712	chr20	-	46523115	46528274	TGGATCTCCAGCTCAGTGACTCTCAGACTTCAAAGGCAGCACCAGCTCCTCCGTGGATCT		intergenic							392.738	14.0979	8.10121	3.9492	354.051	247.248	257.579	439.039	665.773	20.7323	10.5886	13.5138	9.87032	15.7845	7.63506	7.91714	7.81592	8.52652	8.61143	4.4242	3.7631	4.31733	3.58923	3.65213
ASHGV40033367	0.0245899	0.0545388	13.5736	up	noncoding	long noncoding	Gold	NR_073459	BMS1P18	RefSeq	746	chr22	+	16162065	16172265	GGGAGTCACACAGACACTTTTCTATAATTTCTTAAGTGCTTTGAATGTTCAAGTAGAAAG	414763								776.435	11.6009	7.15979	3.39706	2769.69	251.77	52.874	9.64762	798.196	5	15.4263	5	19.8955	12.6827	10.3704	7.93913	5.42484	3.20071	8.86385	2.32966	4.32976	2.34218	4.61594	3.36775
ASHGV40045143	0.00133279	0.00748657	15.6769	up	noncoding	long noncoding	Reliable	T304841	G071119	RNA-seq: Iyer et al 2015	1545	chr6	+	49141629	49213596	TCAGTGATCATCCTACTAGAGTCACTATTTCATCCATCATATTTCACCCAATATATTCAC									317.798	9.09411	6.94109	2.97052	1088.78	217.807	37.9687	113.053	131.384	22.3125	5	5	8.15809	5	9.09209	7.72982	4.89588	6.53664	6.45099	4.53383	2.33744	2.34218	3.31421	2.32495
ASHGV40033497	0.0164708	0.0404031	16.8795	up	noncoding	long noncoding	Reliable	TCONS_00029369	XLOC_014172	RNA-seq: Cabili et al 2011	477	chr22	+	23854680	23855789	TCTCCTGCCACCAAGCACGTCCACGGTATTGGGGATTGATTGCTTCTATCCTCCAGCCCA		intergenic							553.441	8.4781	7.01736	2.94016	1617.89	662.075	66.1062	5.77308	415.355	14.7781	5	5.20772	5	12.4046	9.66794	9.14583	5.76179	2.50528	8.00596	3.92993	2.33744	2.75673	2.33708	3.33965
ASHGV40016884	0.00919404	0.0264139	2.94229	up	noncoding	long noncoding	Reliable	T117478	G027716	RNA-seq: Iyer et al 2015	3452	chr15	+	59985969	59989421	TACTTAATGATGTTCACTAGAACTGCTTCCCAGCACCCAAGCCAACCTTGGACTAGAAGA									1981.72	324.869	10.2089	8.65196	2247.54	3320.92	1709.96	652.885	1977.28	366.629	349.896	105.454	298.343	504.022	10.0896	11.2941	10.4521	9.08321	10.1254	8.73173	9.15907	7.56297	8.72509	9.08094
ASHGV40050986	0.000229571	0.00341533	4.78532	up	noncoding	long noncoding	Reliable	T348199	G082103	RNA-seq: Iyer et al 2015	1412	chr8	+	99053721	99055133	CTGCCTCATCCTCTCTAATCCAACCTTCAGGAAATTGTATTGAAACAAAAATAGAGAAAA									383.335	43.491	7.89439	5.63577	795.494	350.758	148.617	203.905	417.899	34.2192	49.746	32.0302	32.3827	69.0771	8.69726	8.36202	7.00356	7.39757	8.01154	5.1607	6.18399	5.67487	5.34663	5.8127
ASHGV40001811	0.00302456	0.0123344	3.20374	up	noncoding	long noncoding	Gold	ENST00000527086	CTD-2517M22.14	GENCODE	556	chr8	-	145724295	145730827	CCTCGTCCAGGGATGCCTCCGTCACGCCTCTCAATGTACCGCGCCACGTCCTCCCGGATC		natural antisense	NM_005309	GPT	alanine aminotransferase 1	+	145729464	145732555	44884.2	9241.91	15.1016	13.4218	70422.4	47991.9	26966.4	26678.7	52361.4	17955	7354.48	2698.58	10713.5	7488.06	15.5093	15.6277	14.7601	14.59	15.0208	14.2877	13.551	12.3788	13.9588	12.9328
ASHGV40001811	0.00302456	0.0123344	3.20374	up	noncoding	long noncoding	Gold	ENST00000527086	CTD-2517M22.14	GENCODE	556	chr8	-	145724295	145730827	CCTCGTCCAGGGATGCCTCCGTCACGCCTCTCAATGTACCGCGCCACGTCCTCCCGGATC		natural antisense	NM_032902	PPP1R16A	protein phosphatase 1 regulatory subunit 16A	+	145722108	145727504	44884.2	9241.91	15.1016	13.4218	70422.4	47991.9	26966.4	26678.7	52361.4	17955	7354.48	2698.58	10713.5	7488.06	15.5093	15.6277	14.7601	14.59	15.0208	14.2877	13.551	12.3788	13.9588	12.9328
ASHGV40034365	0.000128311	0.00262151	11.0535	up	noncoding	long noncoding	Gold	NR_045388	RBM5-AS1	RefSeq	1386	chr3	-	50137035	50138421	CTTTTGCCACACACTATTCCCCATGGAATAGGAATTACATCAACTGTTTAATTAGCCAAG	100775107	natural antisense	NM_005778	RBM5	RNA-binding protein 5	+	50126340	50156397	148.225	9.39837	6.5767	3.11027	303.515	110.308	52.5496	101.875	172.875	20.3829	5.09732	5	9.32364	7.18798	7.44348	6.83121	5.41399	6.38932	6.80553	4.40111	2.641	2.34218	3.50662	2.66045
ASHGV40038902	5.21256e-05	0.00186547	31.4589	up	noncoding	long noncoding	Reliable	T264857	G061133	RNA-seq: Iyer et al 2015	526	chr4	+	55434612	55445159	CTCCAACTTCACTCCAATTTTCTAAATCTCTGTGCATACATCTCCAGTAACATTAAATCT									405.189	7.17036	7.74799	2.7726	285.205	42.6142	469.038	334.966	894.12	5	5.80969	5	6.03846	14.0036	7.35382	5.61946	8.63657	8.11689	9.01323	2.32966	2.82719	2.34218	2.86999	3.49397
ASHGV40056009	0.0429934	0.0828588	8.67616	up	noncoding	long noncoding	Gold	NR_110036	LOC100996671	RefSeq	717	chr12	-	127148224	127174864	TATATCACCAGGACCACCTCCAAGTAATTGACTAATAAATAAAAGCTCTATTAGTAAGAA	100996671								1160.23	98.0552	8.96561	5.84855	334.396	79.4206	1482.14	1264.54	2640.66	281.841	41.8722	5	99.985	61.5775	7.57013	6.41543	10.2325	10.1087	10.5013	8.33366	5.89422	2.34218	7.04011	5.6326
ASHGV40049849	5.4749e-05	0.00191302	9.91408	up	noncoding	long noncoding	Reliable	T350317	G082689	RNA-seq: Iyer et al 2015	354	chr8	-	121842880	121875168	TTGTTTACTATGAGAGGATTAAGTCCCATCACGGTTACCCCATTATAGTCAGAAGCTGAG									112.182	7.98939	6.34387	3.03439	76.7056	64.1939	197.178	168.23	54.6031	10.229	5.26707	5.82096	5.55871	13.0712	5.77554	6.14244	7.4111	7.09393	5.29637	3.39669	2.6858	2.93341	2.74925	3.40683
ASHGV40057402	0.0334845	0.0688023	4.8996	up	noncoding	long noncoding	Reliable	T336451	G078906	RNA-seq: Iyer et al 2015	4003	chr7	-	154616231	154676886	AAGTTAATTCACTCGACTCTGGGACTATGAGGCAGTTCATCCACACGCTCCAAACTCCAG									244.244	36.6356	7.00336	4.7107	522.273	422.717	69.3718	74.839	132.019	100.683	11.3206	6.72314	45.9013	18.5499	8.142	8.60135	5.83159	5.98247	6.4594	6.77567	3.8648	3.17152	5.88093	3.86056
ASHGV40055017	1.35336e-06	0.000270872	72.5384	up	noncoding	long noncoding	Reliable	T375369	G088599	RNA-seq: Iyer et al 2015	6278	chrX	+	56149007	56155631	CACCTTCCTACACCATCTAGATCTAATCAGTTGCAAAATGAAAATGTCTTTAAATCTCTG									1128.08	8.5209	9.25039	3.06972	1312.93	256.59	536.682	947.978	2586.22	13.7798	5	5.39704	7.59849	10.8292	9.35543	7.95991	8.82209	9.6446	10.47	3.82349	2.33744	2.8097	3.20874	3.16925
ASHGV40030843	0.000671369	0.00526014	36.2274	up	noncoding	long noncoding	Reliable	TCONS_00028386	XLOC_013742	RNA-seq: Cabili et al 2011	1084	chr20	-	38283980	38289630	GGACCCAGCTACTTTGCAGTGATTAGTGGGACCTTCAGAACATAAATAGATCCTAAGGAG		intergenic							692.257	6.58223	7.80892	2.62991	2095.62	732.11	152.366	26.6206	454.564	5	5	5	5.9492	11.9619	10.0049	9.27308	7.04126	4.61137	8.11405	2.32966	2.33744	2.34218	2.84742	3.29287
ASHGV40001096	0.00222499	0.0101253	3.87306	up	noncoding	long noncoding	Gold	ENST00000451108	RP11-410K21.2	GENCODE	635	chr9	+	113361754	113367499	CCTCACTGACATCCAAGGCACATGGACATACCACAGTACAGGTCCCTGCTGAAAACACAG		intergenic							42.3707	8.35065	4.94297	2.98949	89.9353	29.2237	22.4846	27.2141	42.9956	15.2277	5	7.74073	5	8.78485	5.94605	5.09076	4.05661	4.63679	4.98463	3.97763	2.33744	3.3919	2.33708	2.90342
ASHGV40006950	0.00378811	0.0143595	27.5478	up	noncoding	long noncoding	Reliable	T058593	G013589	RNA-seq: Iyer et al 2015	1380	chr11	-	50219641	50221284	CTCACTCTACTATCCAGTCCATCGAAGTCCTAATAATCTTCAGGATGCGACAGAGTGAGA									1462.32	24.7715	8.90848	4.12462	4067.79	1379.82	133.397	144.477	1586.12	6.07656	49.2382	5	50.5276	13.015	10.9096	10.0944	6.83209	6.88525	9.82109	2.68951	6.16328	2.34218	6.02675	3.40137
ASHGV40019576	1.64641e-05	0.00111935	57.0813	up	noncoding	long noncoding	Reliable	T138167	G032351	RNA-seq: Iyer et al 2015	1331	chr16	+	88368844	88370347	TTCATGTGAGACACTGACATGCCAACACCACACATGTTCATCCTTCACGTGAGACACTAA									9276.63	90.3476	12.26	6.42507	19510.6	11230.3	2521.31	3803.24	9317.71	218.068	45.0243	34.6534	105.449	48.5434	13.1857	13.0635	11.0029	11.7467	12.3012	7.95489	6.01089	5.79962	7.12061	5.23935
ASHGV40001044	0.00983421	0.0277515	4.73027	up	noncoding	long noncoding	Reliable	ENST00000447883	RP11-277L2.3	GENCODE	558	chr1	-	149576593	149577296	CTCAAAGCTGCCACACACGTCGCGGTCAGAGAACTGGGAAGGGGGCGCTGGGTCCGAGGT									502.483	39.684	7.77619	5.53427	1313.08	446.384	93.4893	84.8933	574.568	37.1235	36.7069	38.5557	31.7007	54.333	9.35651	8.66557	6.29702	6.14608	8.41576	5.29174	5.67617	5.96564	5.31164	5.42614
ASHGV40033622	0.049963	0.0927358	2.59878	up	noncoding	long noncoding	Gold	NR_110542	PIK3IP1-AS1	RefSeq	422	chr22	+	31731334	31734007	CCAACCTCAGTGGTTCAGTGGTGTCTGCAAAATGCATCCATCCTGCCATCTGAGTAGCAG	101929760								5257.25	813.842	11.466	10.0881	9699.28	8670.81	2871.46	1599.5	3445.21	331.15	1055.21	1096.25	766.432	820.161	12.1673	12.6289	11.2022	10.4677	10.8638	8.58032	10.7821	11.0986	10.1752	9.80442
ASHGV40000481	0.00195405	0.00935727	11.9238	up	noncoding	long noncoding	Reliable	ENST00000419668	AC002454.1	GENCODE	527	chr7	+	92484222	92546488	CTACACATCACACTGCAAGCTATTTGGCATATGAAGGTCTTGACCTGAGAAAACCATCTT	101927497	intergenic							305.241	11.3948	7.02376	3.44799	723.191	91.8386	31.6151	169.877	509.684	7.2857	15.568	5	11.7224	17.3981	8.56222	6.59411	4.59648	7.11217	8.25379	2.92858	4.34227	2.34218	3.84732	3.77957
ASHGV40052981	0.000355242	0.0041035	17.5838	up	noncoding	pseudogene	Gold	NR_026890	RPSAP9	RefSeq	1440	chr9	+	79013514	79014954	TACCCCAATCCATTTTTACCCCTACTCCCACTGAATGCAAATGGAATGGATGAATGGATG	653162								6582.46	252.548	12.0778	7.94162	6364.64	5775.11	10220.6	4586.12	5965.87	128.599	68.6214	501.768	96.8028	466.948	11.5348	12.0487	13.1373	12.0253	11.6429	7.1151	6.69708	9.94444	6.99593	8.95554
ASHGV40059376	0.00104315	0.00664373	17.9195	up	noncoding	long noncoding	Reliable	TCONS_00008604	XLOC_004110	RNA-seq: Cabili et al 2011	722	chr4	-	146117591	146124660	ACTGCTTCAGTAAGGGAAGAAGTCACCACACATCCCAGCTGGAGGAGGGAACATGACTGG		intergenic							2995.96	136.293	10.9063	6.74283	4832.55	2766.76	2121.46	1913.51	3345.5	284.96	137.416	11.1247	184.328	63.6374	11.1357	11.0531	10.7773	10.7423	10.823	8.35342	7.73348	3.9965	7.94978	5.68096
ASHGV40007978	0.0314532	0.0654499	2.86001	up	noncoding	long noncoding	Reliable	T053368	G012340	RNA-seq: Iyer et al 2015	6871	chr11	+	3078743	3090087	TGTAAATATGCATGGGGTGGGGAAAATTCCAACACACTCCTTCCCACTGAGGTCAATTCA									244.073	43.4081	7.13177	5.61575	69.4146	53.733	222.741	369.127	505.348	50.4637	34.747	23.6494	51.4755	56.7047	5.65415	5.91608	7.58415	8.26057	8.24388	5.74678	5.58948	5.18939	6.05403	5.49907
ASHGV40014760	0.000150757	0.00280445	18.646	up	noncoding	long noncoding	Reliable	T100933	G023832	RNA-seq: Iyer et al 2015	6720	chr14	+	22880718	22887438	GGGAGAACAAATCACTGTCCTCCCCACAGAGCCAGCCCAGCACTGAGAACACCATACAAG									2633.15	64.5301	10.1615	5.94069	8523.77	1256.08	1229.47	672.634	1483.77	163.45	29.7916	31.1936	48.6165	49.599	11.9835	9.96203	9.99371	9.12892	9.73925	7.48253	5.33964	5.63387	5.97153	5.2759
ASHGV40026705	0.00864354	0.025228	4.35969	up	noncoding	long noncoding	Reliable	T188973	G043416	RNA-seq: Iyer et al 2015	641	chr2	-	46925242	46926078	TTAGACATAACCTTGATCATGTTCCAGCGCCTCAACTTAATAAACCAAAAAGCTCTCCTG									41.0723	5.4609	4.56935	2.44513	107.988	36.1263	8.98175	16.5701	35.6953	6.0061	5	5	5	6.29842	6.1639	5.3948	2.60738	3.9581	4.7226	2.67339	2.33744	2.34218	2.33708	2.53554
ASHGV40049772	0.025158	0.0553896	4.23613	up	noncoding	long noncoding	Reliable	T349480	G082452	RNA-seq: Iyer et al 2015	1050	chr8	-	110246299	110247422	CCTTCCTTGATTACACATTTCTTTTTAGCTGAAGAATCGCTTTGTTAGATTTCAGTATGC									506.044	43.2049	7.75831	5.67556	1137.8	538.862	139.51	42.4411	671.607	43.6038	37.7532	43.5118	36.8706	54.285	9.15215	8.89506	6.89978	5.22288	8.62167	5.5302	5.72424	6.16599	5.5332	5.42418
ASHGV40047440	7.11097e-05	0.00208846	5.97083	up	noncoding	long noncoding	Reliable	ENST00000436779	RP11-245P10.4	GENCODE	283	chr1	+	228595081	228597395	GCCCACGGCCACACGCCTGAGGTCCTGCAACTCAGGAGAGGCGGAGGGACCCCTTCCAGG		intronic antisense	NM_001134855	TRIM17	E3 ubiquitin-protein ligase TRIM17 isoform 3	-	228596474	228604583	109.45	12.0584	6.32242	3.74449	164.781	146.105	112.874	46.619	76.8711	11.1179	10.3341	10.4991	11.8884	16.4524	6.68826	7.22766	6.5876	5.35252	5.75604	3.51407	3.72625	3.90376	3.86816	3.7102
ASHGV40047440	7.11097e-05	0.00208846	5.97083	up	noncoding	long noncoding	Reliable	ENST00000436779	RP11-245P10.4	GENCODE	283	chr1	+	228595081	228597395	GCCCACGGCCACACGCCTGAGGTCCTGCAACTCAGGAGAGGCGGAGGGACCCCTTCCAGG		natural antisense	NM_001024940	TRIM17	E3 ubiquitin-protein ligase TRIM17 isoform 1	-	228595635	228604583	109.45	12.0584	6.32242	3.74449	164.781	146.105	112.874	46.619	76.8711	11.1179	10.3341	10.4991	11.8884	16.4524	6.68826	7.22766	6.5876	5.35252	5.75604	3.51407	3.72625	3.90376	3.86816	3.7102
ASHGV40047440	7.11097e-05	0.00208846	5.97083	up	noncoding	long noncoding	Reliable	ENST00000436779	RP11-245P10.4	GENCODE	283	chr1	+	228595081	228597395	GCCCACGGCCACACGCCTGAGGTCCTGCAACTCAGGAGAGGCGGAGGGACCCCTTCCAGG		natural antisense	NM_016102	TRIM17	E3 ubiquitin-protein ligase TRIM17 isoform 1	-	228595635	228604583	109.45	12.0584	6.32242	3.74449	164.781	146.105	112.874	46.619	76.8711	11.1179	10.3341	10.4991	11.8884	16.4524	6.68826	7.22766	6.5876	5.35252	5.75604	3.51407	3.72625	3.90376	3.86816	3.7102
ASHGV40057236	0.0114502	0.0308153	3.46202	up	noncoding	long noncoding	Gold	ENST00000449463	RP3-390M24.1	GENCODE	387	chr6	-	79314183	79315753	GTGAAGATTTTACAGGTAACACTTCCTTTCCTTCCTTTGTTTTGATAACAGATGGAGATA		intergenic							1397.47	168.506	9.49686	7.70525	2421.75	2259.53	615.938	277.217	1412.92	290.872	96.3058	141.394	140.9	173.06	10.1992	10.7725	8.99873	7.85608	9.65784	8.38977	7.21052	8.00359	7.55042	7.37195
ASHGV40040774	0.0109679	0.0299791	3.66756	up	noncoding	long noncoding	Reliable	T288535	G067443	RNA-seq: Iyer et al 2015	2380	chr5	-	126923653	126926253	AGATCTATGTCAAACAACACACACTTTGACCGTGCTCACAAACCTGCAATATTTCCTTGT									38.3169	7.17028	4.56409	2.68926	50.404	21.2253	11.6158	15.524	92.8154	7.90167	5	5	5	12.9497	5.29673	4.62637	3.01948	3.86923	6.00863	3.0345	2.33744	2.34218	2.33708	3.39513
ASHGV40027715	0.0221991	0.0506283	6.8965	up	noncoding	long noncoding	Reliable	T203119	G046918	RNA-seq: Iyer et al 2015	2658	chr2	-	174507547	174510205	CATGCCGCCTCATTCATCTGAACATTTTTAGATTCTGATCAGAAGTAAATATAAGGTATC									191.123	17.4677	6.53779	3.75192	237.987	12.8332	95.4108	195.416	413.966	9.62449	5	43.181	5.60741	23.9257	7.14996	3.87752	6.32691	7.33204	8.0025	3.31303	2.33744	6.15115	2.76151	4.19648
ASHGV40029613	0.0140797	0.0360514	6.17524	up	noncoding	long noncoding	Reliable	T200572	G046300	RNA-seq: Iyer et al 2015	522	chr2	+	146510790	146511928	GGCAGGTGAAGCCCCTTCCCAATAAAGAATTACATTATGTATCATCAATTAAGAAATACA									823.232	40.7614	8.14927	5.52277	2362.76	954.707	120.2	64.3808	614.111	40.8809	32.1096	28.1047	36.6826	66.0294	10.1598	9.61141	6.68347	5.785	8.50666	5.43296	5.45418	5.46071	5.5252	5.74082
ASHGV40058715	0.0065166	0.0207694	7.32915	up	noncoding	long noncoding	Reliable	T259964	G059792	RNA-seq: Iyer et al 2015	3566	chr4	-	3633700	3640668	ACAGTCACGACTTCCAGGAGCAAACCGAGCCTCTCCAGCAGCAGGTCTGGAGTCCCACGT									200.111	9.73388	6.13025	3.2566	672.653	49.0037	28.166	31.3829	219.35	9.90443	10.2753	5.20007	5.01051	18.2791	8.46434	5.79588	4.41492	4.8403	7.13581	3.35696	3.71779	2.75338	2.61185	3.84305
ASHGV40027912	0.00151035	0.0080334	5.42734	up	noncoding	long noncoding	Gold	NR_110275	LOC101927795	RefSeq	911	chr2	-	201645217	201676893	GACCCCAGGAACATCCCAGACTCCCCGAGGCCCTGTAAGAAGGCACATTGGTGTAAGAAA	101927795								13916.4	1436.8	13.1642	10.7239	10131	9598.06	11713.1	11676.8	26463.2	3044.87	1481.52	325.947	1102.43	1229.21	12.2406	12.8144	13.3997	13.4513	13.9148	11.8369	11.3063	9.30841	10.7541	10.4138
ASHGV40034731	0.00368627	0.0140931	2.87442	up	noncoding	long noncoding	Reliable	T247834	G057001	RNA-seq: Iyer et al 2015	313	chr3	-	109104119	109105261	AAGCTGACCCACCCCAGAACCGTAAATAATCATGATATGCAGGTGGAGTGGAGAATCAAA									1481.14	273.564	9.90179	8.37852	2206	1658.66	752.906	1167.47	1620.65	157.095	345.179	130.903	242.924	491.72	10.0656	10.3498	9.25533	9.99085	9.84737	7.4201	9.14118	7.8903	8.40349	9.03751
ASHGV40038977	0.000667625	0.00524015	2.82892	up	noncoding	long noncoding	Reliable	T265539	G061382	RNA-seq: Iyer et al 2015	2739	chr4	+	65640277	65756510	ACCCCCAAATGCCATTCACTTTCTTCTTCCTTCCTAAAATAATTGAAACTGTGGCTATTG									1591.82	254.021	9.87487	8.37462	2970.9	1529.55	854.014	675.367	1929.27	366.6	164.873	199.076	224.561	314.992	10.4574	10.2489	9.44315	9.13903	10.0858	8.73103	8.00012	8.54463	8.28713	8.31017
ASHGV40035691	0.0161483	0.0398109	4.69906	up	noncoding	long noncoding	Reliable	T239029	G054916	RNA-seq: Iyer et al 2015	8800	chr3	+	20910418	20927192	CGACAGTTACTCAAAAGAGTAAATTTCCATCCATTTTGTGTGCCTCCATTCATCTTCTTT									1154.79	84.081	8.84228	6.6099	3232.74	1294.39	166.713	214.759	865.331	100.925	101.523	35.8574	106.494	75.605	10.5775	10.0112	7.17285	7.46853	8.98128	6.78045	7.29434	5.85271	7.13677	5.98525
ASHGV40000598	0.00116893	0.00706081	9.10321	up	noncoding	long noncoding	Gold	ENST00000424931	RP11-416N4.4	GENCODE	349	chr20	+	10154167	10177638	GGCCTCTGACCAGGCAGTGTTTCAAGAACCCAGCTCCATTCATCCTATGATGCCACCATC		intergenic							1160.71	49.4119	8.9578	5.77142	3302.82	1214.37	218.516	276.44	791.393	52.3946	47.1516	19.8452	71.5815	56.0864	10.6211	9.90724	7.56076	7.84977	8.85014	5.80436	6.09695	4.91603	6.55788	5.48188
ASHGV40003794	2.99117e-06	0.000415286	18.6284	up	noncoding	long noncoding	Gold	NR_037181	LINC01015	RefSeq	1906	chr6	+	29497182	29501345	ACTGAGAAGCATGCACTGTGACCTGCACACCCAGCCAAACCTGAGCAAGCACCCCCACCA	100507362	intergenic							7226.28	200.139	12.196	7.97657	8603.59	10005.1	7410.55	3818.49	6293.68	341.024	126.923	210.604	163.929	158.217	12.0028	12.8822	12.6213	11.7548	11.7188	8.62427	7.60885	8.64319	7.76825	7.23829
ASHGV40016687	0.0249944	0.0551193	5.48754	up	noncoding	long noncoding	Reliable	T114897	G027149	RNA-seq: Iyer et al 2015	1242	chr15	+	41158974	41160216	GAAACATACACATACAGTTACAGCCTCATGGTCACAGTTTATAACATGAAAAGACAGTTA									4179.27	386.291	10.8188	8.36263	11495.5	2650.69	580.116	1613.27	4556.73	1136.18	106.928	162.23	422.839	103.275	12.4282	11.0005	8.92312	10.4818	11.2604	10.4015	7.37163	8.23135	9.28882	6.51989
ASHGV40060231	0.000273455	0.00370829	58.3931	up	noncoding	long noncoding	Reliable	uc.275+	uc.275	UCR	255	chr9	+	128584115	128584370	GCCTCACAGAAAATAGTGGAATTTACTTTCTGTCAGGAGTAAATTAGCCTGTGATTAAAT									5078.93	35.089	10.8381	4.97033	10842.8	5792.51	552.815	584.894	7621.62	79.3263	20.1034	10.8706	47.3299	17.8148	12.3466	12.0564	8.85168	8.92853	12.0072	6.4264	4.72657	3.95986	5.93146	3.80737
ASHGV40005476	0.0456822	0.0866959	2.30028	up	noncoding	long noncoding	Reliable	T039306	G008996	RNA-seq: Iyer et al 2015	11560	chr10	+	30818343	30833681	CACCCCAGTTCAGATATAACCACCACTGCTAATTTAATAGCCCTTTCTAATAATTTACAT									315.045	103.577	7.80039	6.59858	440.907	399.777	223.627	191.382	319.532	259.712	41.5284	50.0561	38.3252	128.264	7.91321	8.5362	7.59077	7.30431	7.65745	8.22411	5.88056	6.39656	5.59108	6.9006
ASHGV40022737	0.000402517	0.00424577	12.3195	up	noncoding	long noncoding	Reliable	T161493	G037329	RNA-seq: Iyer et al 2015	956	chr18	-	43003751	43004707	AATAAAAAATGCAGCACTCAAGCACCAGCACTGGGGATGAGATGAGGACACACCAATTAC									120.641	5.74275	6.07061	2.44774	234.02	156.252	45.9438	18.5976	148.393	5	5	5	5	8.71377	7.12728	7.31477	5.19403	4.11479	6.6022	2.32966	2.33744	2.34218	2.33708	2.89234
ASHGV40028010	0.0271049	0.0585315	5.3618	up	noncoding	long noncoding	Reliable	T206831	G047881	RNA-seq: Iyer et al 2015	710	chr2	-	211567656	211569323	CAACTCATCAAGGCCACCCTCAAGATTGCCTGGCTTATTTTGTAACACCCTAAAAGGATG									415.739	32.6081	7.60928	5.18656	85.8938	384.933	1000.5	560.961	46.4	39.1323	24.6128	24.6388	27.0213	47.6354	5.90257	8.47973	9.70575	8.87326	5.08507	5.3717	5.03775	5.25056	5.06146	5.21131
ASHGV40041424	0.00269477	0.0114159	4.05029	up	noncoding	long noncoding	Reliable	T278393	G064585	RNA-seq: Iyer et al 2015	5416	chr5	+	5844821	5853715	CCTCCTTCTTGGATGGAGTGAATCCACTTCTATATTTGAAGTAATCTTTCATGTATTTTG									38.2612	7.13374	4.76963	2.75161	41.6204	20.0484	18.573	26.3911	84.6727	5	5	5	12.6969	7.97184	5.0745	4.54523	3.74478	4.59804	5.8856	2.32966	2.33744	2.34218	3.96135	2.7874
ASHGV40002792	0.00352432	0.0136268	7.85191	up	noncoding	long noncoding	Gold	NR_047550	LOC100506082	RefSeq	463	chr11	+	4208381	4223883	CCACACCCAGGTAAACGCTGCATTTCTACAACAGCCACCTGTGCAGGCCCTGCATGCTCT	100506082	intergenic							3131.71	291.957	10.7833	7.81022	3180.51	852.62	2042.45	2943.13	6639.85	973.85	84.3647	61.0747	151.526	188.969	10.5514	9.47461	10.705	11.3737	11.8116	10.1543	7.01814	6.71968	7.65929	7.49966
ASHGV40059889	0.00395336	0.0147643	7.82895	up	noncoding	long noncoding	Reliable	uc.120+	uc.120	UCR	270	chr3	+	114435038	114435308	TATTTCTTCTTGACAGTGTGCGTAGACTCACAGACACACTGCACCCAGATTGAAATATCA		intronic antisense	ENST00000357258	ZBTB20	zinc finger and BTB domain containing 20 [Source:HGNC Symbol;Acc:13503]	-	114057516	114866118	390.954	30.6739	7.67982	4.711	1003.52	480.607	186.219	112.697	171.724	70.0073	17.4379	6.80117	38.1087	21.0142	8.98784	8.7554	7.32689	6.53244	6.79653	6.24784	4.51099	3.19206	5.57866	4.02545
ASHGV40059889	0.00395336	0.0147643	7.82895	up	noncoding	long noncoding	Reliable	uc.120+	uc.120	UCR	270	chr3	+	114435038	114435308	TATTTCTTCTTGACAGTGTGCGTAGACTCACAGACACACTGCACCCAGATTGAAATATCA		intronic antisense	ENST00000462705	ZBTB20	zinc finger and BTB domain containing 20 [Source:HGNC Symbol;Acc:13503]	-	114056940	114790222	390.954	30.6739	7.67982	4.711	1003.52	480.607	186.219	112.697	171.724	70.0073	17.4379	6.80117	38.1087	21.0142	8.98784	8.7554	7.32689	6.53244	6.79653	6.24784	4.51099	3.19206	5.57866	4.02545
ASHGV40059889	0.00395336	0.0147643	7.82895	up	noncoding	long noncoding	Reliable	uc.120+	uc.120	UCR	270	chr3	+	114435038	114435308	TATTTCTTCTTGACAGTGTGCGTAGACTCACAGACACACTGCACCCAGATTGAAATATCA		intronic antisense	ENST00000464560	ZBTB20	zinc finger and BTB domain containing 20 [Source:HGNC Symbol;Acc:13503]	-	114057530	114477787	390.954	30.6739	7.67982	4.711	1003.52	480.607	186.219	112.697	171.724	70.0073	17.4379	6.80117	38.1087	21.0142	8.98784	8.7554	7.32689	6.53244	6.79653	6.24784	4.51099	3.19206	5.57866	4.02545
ASHGV40059889	0.00395336	0.0147643	7.82895	up	noncoding	long noncoding	Reliable	uc.120+	uc.120	UCR	270	chr3	+	114435038	114435308	TATTTCTTCTTGACAGTGTGCGTAGACTCACAGACACACTGCACCCAGATTGAAATATCA		intronic antisense	ENST00000471418	ZBTB20	zinc finger and BTB domain containing 20 [Source:HGNC Symbol;Acc:13503]	-	114057498	114478118	390.954	30.6739	7.67982	4.711	1003.52	480.607	186.219	112.697	171.724	70.0073	17.4379	6.80117	38.1087	21.0142	8.98784	8.7554	7.32689	6.53244	6.79653	6.24784	4.51099	3.19206	5.57866	4.02545
ASHGV40059889	0.00395336	0.0147643	7.82895	up	noncoding	long noncoding	Reliable	uc.120+	uc.120	UCR	270	chr3	+	114435038	114435308	TATTTCTTCTTGACAGTGTGCGTAGACTCACAGACACACTGCACCCAGATTGAAATATCA		intronic antisense	NM_001164343	ZBTB20	zinc finger and BTB domain-containing protein 20 isoform 2	-	114056946	114790261	390.954	30.6739	7.67982	4.711	1003.52	480.607	186.219	112.697	171.724	70.0073	17.4379	6.80117	38.1087	21.0142	8.98784	8.7554	7.32689	6.53244	6.79653	6.24784	4.51099	3.19206	5.57866	4.02545
ASHGV40059889	0.00395336	0.0147643	7.82895	up	noncoding	long noncoding	Reliable	uc.120+	uc.120	UCR	270	chr3	+	114435038	114435308	TATTTCTTCTTGACAGTGTGCGTAGACTCACAGACACACTGCACCCAGATTGAAATATCA		intronic antisense	NM_001164344	ZBTB20	zinc finger and BTB domain-containing protein 20 isoform 2	-	114056946	114478124	390.954	30.6739	7.67982	4.711	1003.52	480.607	186.219	112.697	171.724	70.0073	17.4379	6.80117	38.1087	21.0142	8.98784	8.7554	7.32689	6.53244	6.79653	6.24784	4.51099	3.19206	5.57866	4.02545
ASHGV40059889	0.00395336	0.0147643	7.82895	up	noncoding	long noncoding	Reliable	uc.120+	uc.120	UCR	270	chr3	+	114435038	114435308	TATTTCTTCTTGACAGTGTGCGTAGACTCACAGACACACTGCACCCAGATTGAAATATCA		intronic antisense	NM_001164345	ZBTB20	zinc finger and BTB domain-containing protein 20 isoform 2	-	114056946	114478124	390.954	30.6739	7.67982	4.711	1003.52	480.607	186.219	112.697	171.724	70.0073	17.4379	6.80117	38.1087	21.0142	8.98784	8.7554	7.32689	6.53244	6.79653	6.24784	4.51099	3.19206	5.57866	4.02545
ASHGV40059889	0.00395336	0.0147643	7.82895	up	noncoding	long noncoding	Reliable	uc.120+	uc.120	UCR	270	chr3	+	114435038	114435308	TATTTCTTCTTGACAGTGTGCGTAGACTCACAGACACACTGCACCCAGATTGAAATATCA		intronic antisense	NM_015642	ZBTB20	zinc finger and BTB domain-containing protein 20 isoform 2	-	114056946	114866127	390.954	30.6739	7.67982	4.711	1003.52	480.607	186.219	112.697	171.724	70.0073	17.4379	6.80117	38.1087	21.0142	8.98784	8.7554	7.32689	6.53244	6.79653	6.24784	4.51099	3.19206	5.57866	4.02545
ASHGV40006315	3.56696e-06	0.000454359	20.4551	up	noncoding	long noncoding	Reliable	T049910	G011691	RNA-seq: Iyer et al 2015	755	chr10	+	124318336	124319802	TGGAATCATCCCTCATGACTTCTGCTCTCTGATCACATCCACACTCATGTCATCCTCGTT									838.935	28.5977	9.11767	4.76328	1339.72	557.903	608.105	629.161	1059.78	66.0934	21.9396	11.1567	19.0538	24.745	9.38914	8.9363	8.9781	9.03064	9.25418	6.16022	4.85876	4.0008	4.55729	4.23931
ASHGV40020585	0.0474087	0.0891247	6.98921	up	noncoding	long noncoding	Reliable	T150968	G035029	RNA-seq: Iyer et al 2015	7787	chr17	-	53992649	54003061	AATCACACGCTCACAACACATGCATGTTCCCACTTATTGAAATCAGCCCAAATGTAATGC									1598.32	336.348	9.9548	7.14967	3293	935.273	1391.6	1156.8	1214.92	1149.46	12.387	21.4079	309.957	188.532	10.6175	9.58882	10.1425	9.97548	9.44972	10.4206	4.00196	5.03936	8.79148	7.49499
ASHGV40058468	0.0181873	0.0436044	3.61554	up	noncoding	long noncoding	Reliable	T189976	G043695	RNA-seq: Iyer et al 2015	7640	chr2	+	59294069	59588812	GATTTTACAACTCATTGTTCCCTTCCAGTCCACAGGGCTTGAATAAATACCTGCCCTGCA									103.943	14.4836	5.80417	3.94996	30.9476	18.8218	55.8261	154.535	259.583	22.2971	7.83408	11.756	14.53	16.0009	4.70468	4.45454	5.5099	6.97891	7.37282	4.53351	3.30392	4.08359	4.15938	3.66942
ASHGV40055770	0.00696301	0.0217325	4.22682	up	noncoding	long noncoding	Gold	NR_120668	LINC01519	RefSeq	1200	chr10	-	86953176	86958661	GAAAATACAGTTAATCCATCCCATTCTGTCCTCAGAGCAGAAACTCCCCTTGATTATTTC	101929624								8359.52	833.151	12.134	10.0545	18372.4	6661.91	2920.81	3696.08	10146.4	295.854	1447.74	574.413	1052.41	795.337	13.1019	12.2321	11.2237	11.7066	12.4059	8.41705	11.2577	10.1556	10.6904	9.7517
ASHGV40012160	0.0109613	0.0299791	7.36987	up	noncoding	long noncoding	Reliable	T018573	G004190	RNA-seq: Iyer et al 2015	5284	chr1	-	120907683	120912967	TAGAGGTCTTCAGAAATTCACCCCACATATTAACTGTGGCCTTCTCTACACCACAAATTC									141.115	8.25527	5.81214	2.9305	408.397	172.594	28.7519	11.6298	84.1996	8.85915	7.18438	5	5	15.2328	7.81271	7.45025	4.44507	3.47398	5.87867	3.19854	3.16909	2.34218	2.33708	3.6056
ASHGV40016387	0.00238487	0.0105499	3.84477	up	noncoding	long noncoding	Gold	NR_034095	LINC01197	RefSeq	1445	chr15	-	95822518	95870329	CCAGTCCTCCATTCCATTCCCTAATTTGTATGCAATGGCATTTAACATTTTGACTTTGCT	400456	intergenic							48301.8	7042.92	15.0233	13.0804	36672.9	23685.3	27401.4	73739.5	80009.9	12940.4	3237.26	3541.84	6920.01	8575.07	14.253	14.2675	14.7998	15.9837	15.8125	13.8309	12.3921	12.755	13.3078	13.1162
ASHGV40027363	2.91428e-06	0.000415286	21.5039	up	noncoding	long noncoding	Reliable	T198302	G045742	RNA-seq: Iyer et al 2015	1222	chr2	-	123737140	123738873	TCCATAGAAGACATGGAGCAAAACTGCCAGTTGAAGAAACACACCCCAAAGAACAAAAAT									489.617	14.2662	8.30159	3.87507	761.28	345.611	164.458	604.1	572.637	15.2074	8.50371	7.72312	20.554	19.3429	8.63296	8.34105	7.15436	8.96805	8.41153	3.97534	3.43406	3.3879	4.66444	3.9136
ASHGV40002054	0.0295794	0.0624658	7.3288	up	noncoding	long noncoding	Reliable	ENST00000550926	RP11-56G10.2	GENCODE	375	chr12	-	74931924	74932413	CTTGCTCCAGCTTACTCCTCGAAGCCACAGGACCAGTCTATGTTATTGTCCTGGCCACTT		natural antisense	NM_001136262	ATXN7L3B	putative ataxin-7-like protein 3B	+	74931550	74935232	165.9	7.98154	5.82141	2.94784	409.418	257.77	31.7377	5	125.572	6.58088	5	6.95056	5.44152	15.9347	7.81476	7.96737	4.60533	2.32545	6.39416	2.79261	2.33744	3.22335	2.72197	3.66381
ASHGV40041541	0.000227934	0.00341207	60.0495	up	noncoding	long noncoding	Reliable	T280038	G065058	RNA-seq: Iyer et al 2015	3370	chr5	+	25963555	26018105	GTGAAAGGTCCAGGCCAACAACAACAAATACACACGCACACAAAACCAAGCCAGAAAAAA									14664.1	132.058	12.7784	6.87035	27741.3	25901.9	3965.03	2496.2	13216.3	62.2674	256.084	18.8832	213.603	109.45	13.7849	14.4606	11.6846	11.1364	12.8256	6.06706	8.63296	4.83227	8.20194	6.61749
ASHGV40000971	0.0207699	0.048203	2.04915	up	noncoding	long noncoding	Gold	NR_130894	RAI1-AS1	RefSeq	718	chr17	-	17662467	17669616	AGAAATGCCACACCCCAAGAGGGTAACAGGGTGGAGAGACTGCCAACGGACGCATCCATA	100861516								26.8473	10.2173	4.45177	3.41675	37.5574	31.2507	26.6809	11.2096	27.5381	8.99599	12.0047	5.4144	8.99728	15.6742	4.94658	5.17985	4.33492	3.42224	4.37525	3.21804	3.95608	2.81509	3.45506	3.63946
ASHGV40036972	0.010561	0.0292348	3.93273	up	noncoding	long noncoding	Gold	NR_126419	P3H2-AS1	RefSeq	730	chr3	+	189838752	189862635	TCTGGCCTCAGAACTCTCAGCATCTCATTGATTAGCAACCTCATCTGTGGCAAATCTAAG	101929152								169.689	28.6809	6.75863	4.7831	107.882	34.1957	168.942	211.928	325.499	65.5279	11.3715	18.7168	24.7586	23.0296	6.16131	5.31164	7.18596	7.45293	7.68128	6.14644	3.87222	4.82324	4.93002	4.14355
ASHGV40034367	3.53286e-08	2.1213e-05	64.5173	up	noncoding	long noncoding	Reliable	uc003cyi.1	AK125500	UCSC_knowngene	2755	chr3	-	50153454	50193518	ACTGGGAGGCATCCCAAGACCCAGCTCACTCCAGGGCTGGACCTCAACCTTGTACCTGCA									586.354	7.06507	8.67673	2.66512	552.379	745.545	603.541	394.002	636.302	7.01769	5	5	5	13.3077	8.21479	9.29122	8.96805	8.35558	8.55402	2.88018	2.33744	2.34218	2.33708	3.42871
ASHGV40011284	0.00608354	0.0198404	3.71639	up	noncoding	long noncoding	Reliable	ENST00000548424	RP11-478B9.1	GENCODE	499	chr12	+	45444683	45496890	TTTCTGGACGGACGGAAGGTGTGTCCAGCCCATCCATTCATGTCACCAGCCCCACAAAGT		natural antisense	NM_001004329	DBX2	homeobox protein DBX2	-	45408538	45444882	17589.4	2514.04	13.4862	11.5923	30525	23051.3	10002.2	9160.85	15207.5	3699.94	3265.2	640.268	3394.43	1570.35	13.9622	14.2372	13.0916	13.0898	13.05	12.1046	12.4059	10.2931	12.3995	10.7581
ASHGV40015847	0.0295776	0.0624658	3.28231	up	noncoding	long noncoding	Gold	NR_026891	FLJ10038	RefSeq	5944	chr15	-	50641134	50647076	GATCACAGTCCACCATTCAAACTCTTAGGGTCTAATAGGTTATGGAATTAGGAATTTTTT	55056	intron sense-overlapping	NM_002041	GABPB1	GA-binding protein subunit beta-1 isoform gamma 1	-	50578076	50647605	20153.1	3674.22	13.6122	11.8975	34229.6	17284.3	6853.73	11937.6	30460.2	8853.76	531.384	2348.06	3220.51	3417.39	14.1569	13.7067	12.5255	13.4873	14.1848	13.2953	9.8118	12.2062	12.3293	11.845
ASHGV40015847	0.0295776	0.0624658	3.28231	up	noncoding	long noncoding	Gold	NR_026891	FLJ10038	RefSeq	5944	chr15	-	50641134	50647076	GATCACAGTCCACCATTCAAACTCTTAGGGTCTAATAGGTTATGGAATTAGGAATTTTTT	55056	intron sense-overlapping	NM_005254	GABPB1	GA-binding protein subunit beta-1 isoform beta 1	-	50569388	50647605	20153.1	3674.22	13.6122	11.8975	34229.6	17284.3	6853.73	11937.6	30460.2	8853.76	531.384	2348.06	3220.51	3417.39	14.1569	13.7067	12.5255	13.4873	14.1848	13.2953	9.8118	12.2062	12.3293	11.845
ASHGV40015847	0.0295776	0.0624658	3.28231	up	noncoding	long noncoding	Gold	NR_026891	FLJ10038	RefSeq	5944	chr15	-	50641134	50647076	GATCACAGTCCACCATTCAAACTCTTAGGGTCTAATAGGTTATGGAATTAGGAATTTTTT	55056	intron sense-overlapping	NM_016654	GABPB1	GA-binding protein subunit beta-1 isoform beta 2	-	50569388	50647605	20153.1	3674.22	13.6122	11.8975	34229.6	17284.3	6853.73	11937.6	30460.2	8853.76	531.384	2348.06	3220.51	3417.39	14.1569	13.7067	12.5255	13.4873	14.1848	13.2953	9.8118	12.2062	12.3293	11.845
ASHGV40015847	0.0295776	0.0624658	3.28231	up	noncoding	long noncoding	Gold	NR_026891	FLJ10038	RefSeq	5944	chr15	-	50641134	50647076	GATCACAGTCCACCATTCAAACTCTTAGGGTCTAATAGGTTATGGAATTAGGAATTTTTT	55056	intron sense-overlapping	NM_016655	GABPB1	GA-binding protein subunit beta-1 isoform gamma 2	-	50578076	50647605	20153.1	3674.22	13.6122	11.8975	34229.6	17284.3	6853.73	11937.6	30460.2	8853.76	531.384	2348.06	3220.51	3417.39	14.1569	13.7067	12.5255	13.4873	14.1848	13.2953	9.8118	12.2062	12.3293	11.845
ASHGV40015847	0.0295776	0.0624658	3.28231	up	noncoding	long noncoding	Gold	NR_026891	FLJ10038	RefSeq	5944	chr15	-	50641134	50647076	GATCACAGTCCACCATTCAAACTCTTAGGGTCTAATAGGTTATGGAATTAGGAATTTTTT	55056	intron sense-overlapping	NM_181427	GABPB1	GA-binding protein subunit beta-1 isoform gamma 2	-	50578076	50647605	20153.1	3674.22	13.6122	11.8975	34229.6	17284.3	6853.73	11937.6	30460.2	8853.76	531.384	2348.06	3220.51	3417.39	14.1569	13.7067	12.5255	13.4873	14.1848	13.2953	9.8118	12.2062	12.3293	11.845
ASHGV40051174	0.0118188	0.0315439	2.23727	up	noncoding	long noncoding	Reliable	T350653	G082786	RNA-seq: Iyer et al 2015	1422	chr8	+	124608942	124610776	ATTTATCTCACCCCACACCCCACAGTACTTGGTGTACCAGTTCTGGAACTACTGGTATTT									49153.9	15771.6	15.3015	14.1398	72459.4	52234.8	26552	33330.1	61193.4	31771.8	8228.9	5986.67	16697.3	16173.1	15.6572	15.8514	14.7419	14.9625	15.2946	15.0586	13.6837	13.4672	14.5466	13.9427
ASHGV40017106	0.00504366	0.017455	10.6805	up	noncoding	long noncoding	Reliable	TCONS_00023984	XLOC_011316	RNA-seq: Cabili et al 2011	216	chr15	+	77991685	77992117	ATTCCCACACACAATAAGCACATACTAACCATCACCTGCACACAGTAAGCACATACTAAC		intronic antisense	ENST00000561686	LINGO1	leucine rich repeat and Ig domain containing 1 [Source:HGNC Symbol;Acc:21205]	-	77907694	78079356	36839.6	2554.34	14.6077	11.1908	69012	29468.1	14282.1	20527.7	50908	1863.27	4939.87	160.891	3890.19	1917.48	15.4285	14.6872	13.7529	14.1743	14.9958	11.1	13.0147	8.2125	12.5941	11.0328
ASHGV40017106	0.00504366	0.017455	10.6805	up	noncoding	long noncoding	Reliable	TCONS_00023984	XLOC_011316	RNA-seq: Cabili et al 2011	216	chr15	+	77991685	77992117	ATTCCCACACACAATAAGCACATACTAACCATCACCTGCACACAGTAAGCACATACTAAC		intronic antisense	ENST00000562933	LINGO1	leucine rich repeat and Ig domain containing 1 [Source:HGNC Symbol;Acc:21205]	-	77908195	78112674	36839.6	2554.34	14.6077	11.1908	69012	29468.1	14282.1	20527.7	50908	1863.27	4939.87	160.891	3890.19	1917.48	15.4285	14.6872	13.7529	14.1743	14.9958	11.1	13.0147	8.2125	12.5941	11.0328
ASHGV40017106	0.00504366	0.017455	10.6805	up	noncoding	long noncoding	Reliable	TCONS_00023984	XLOC_011316	RNA-seq: Cabili et al 2011	216	chr15	+	77991685	77992117	ATTCCCACACACAATAAGCACATACTAACCATCACCTGCACACAGTAAGCACATACTAAC		intronic antisense	ENST00000563316	LINGO1	leucine rich repeat and Ig domain containing 1 [Source:HGNC Symbol;Acc:21205]	-	77908218	78113213	36839.6	2554.34	14.6077	11.1908	69012	29468.1	14282.1	20527.7	50908	1863.27	4939.87	160.891	3890.19	1917.48	15.4285	14.6872	13.7529	14.1743	14.9958	11.1	13.0147	8.2125	12.5941	11.0328
ASHGV40017106	0.00504366	0.017455	10.6805	up	noncoding	long noncoding	Reliable	TCONS_00023984	XLOC_011316	RNA-seq: Cabili et al 2011	216	chr15	+	77991685	77992117	ATTCCCACACACAATAAGCACATACTAACCATCACCTGCACACAGTAAGCACATACTAAC		intronic antisense	ENST00000564472	LINGO1	leucine rich repeat and Ig domain containing 1 [Source:HGNC Symbol;Acc:21205]	-	77908123	78013093	36839.6	2554.34	14.6077	11.1908	69012	29468.1	14282.1	20527.7	50908	1863.27	4939.87	160.891	3890.19	1917.48	15.4285	14.6872	13.7529	14.1743	14.9958	11.1	13.0147	8.2125	12.5941	11.0328
ASHGV40017106	0.00504366	0.017455	10.6805	up	noncoding	long noncoding	Reliable	TCONS_00023984	XLOC_011316	RNA-seq: Cabili et al 2011	216	chr15	+	77991685	77992117	ATTCCCACACACAATAAGCACATACTAACCATCACCTGCACACAGTAAGCACATACTAAC		intronic antisense	ENST00000566711	LINGO1	leucine rich repeat and Ig domain containing 1 [Source:HGNC Symbol;Acc:21205]	-	77908014	78111794	36839.6	2554.34	14.6077	11.1908	69012	29468.1	14282.1	20527.7	50908	1863.27	4939.87	160.891	3890.19	1917.48	15.4285	14.6872	13.7529	14.1743	14.9958	11.1	13.0147	8.2125	12.5941	11.0328
ASHGV40017106	0.00504366	0.017455	10.6805	up	noncoding	long noncoding	Reliable	TCONS_00023984	XLOC_011316	RNA-seq: Cabili et al 2011	216	chr15	+	77991685	77992117	ATTCCCACACACAATAAGCACATACTAACCATCACCTGCACACAGTAAGCACATACTAAC		intronic antisense	ENST00000567726	LINGO1	leucine rich repeat and Ig domain containing 1 [Source:HGNC Symbol;Acc:21205]	-	77907854	77999849	36839.6	2554.34	14.6077	11.1908	69012	29468.1	14282.1	20527.7	50908	1863.27	4939.87	160.891	3890.19	1917.48	15.4285	14.6872	13.7529	14.1743	14.9958	11.1	13.0147	8.2125	12.5941	11.0328
ASHGV40017106	0.00504366	0.017455	10.6805	up	noncoding	long noncoding	Reliable	TCONS_00023984	XLOC_011316	RNA-seq: Cabili et al 2011	216	chr15	+	77991685	77992117	ATTCCCACACACAATAAGCACATACTAACCATCACCTGCACACAGTAAGCACATACTAAC		intronic antisense	ENST00000570216	LINGO1	leucine rich repeat and Ig domain containing 1 [Source:HGNC Symbol;Acc:21205]	-	77908174	78113242	36839.6	2554.34	14.6077	11.1908	69012	29468.1	14282.1	20527.7	50908	1863.27	4939.87	160.891	3890.19	1917.48	15.4285	14.6872	13.7529	14.1743	14.9958	11.1	13.0147	8.2125	12.5941	11.0328
ASHGV40022732	0.000602864	0.00500494	50.3266	up	noncoding	long noncoding	Reliable	T161459	G037316	RNA-seq: Iyer et al 2015	290	chr18	-	42216681	42217257	GAACAATGAAGATTCATTGAAATACTATCATCATCACCACACCTGGGATGACTGAATAAA									2719.68	23.856	9.93984	4.28659	6228.17	4559.27	305.583	356.021	2149.38	13.8845	37.2881	5	47.8548	15.2528	11.5095	11.7066	8.0523	8.20363	10.2271	3.83328	5.70571	2.34218	5.94452	3.60724
ASHGV40059665	2.08487e-05	0.00122867	10.1678	up	noncoding	long noncoding	Reliable	TCONS_00021761	XLOC_010355	RNA-seq: Cabili et al 2011	338	chr13	+	40637746	40638543	CACACCCAGAGACCCTCCTCTTCCATATAAAATTAAATATAGACATCAAGATCTAAATGT		intergenic							11117.6	565.737	12.7758	9.42982	18534.5	9534	6443.44	6290.19	14785.9	1177.43	210.436	480.572	408.628	551.624	13.1104	12.801	12.4511	12.5058	13.0104	10.4558	8.34616	9.88134	9.23413	9.23163
ASHGV40041698	0.0483757	0.0905336	9.15001	up	noncoding	long noncoding	Reliable	ENST00000511712	RP11-53O19.2	GENCODE	591	chr5	+	44753050	44765846	CACACATGTGCACACACACAGAGAATAATATAGGTCTAATGGCTTAGAATTTACACTTTA		intergenic							46790.1	7700.7	15.2258	12.032	60742.2	44015.3	35640.7	38158	55394.5	19131.9	4256.01	61.2184	9844.32	5210.03	15.1643	15.3949	15.3136	15.1281	15.1281	14.3748	12.8219	6.72277	13.806	12.4345
ASHGV40046334	0.00611834	0.0199178	3.29245	up	noncoding	long noncoding	Reliable	T321153	G075207	RNA-seq: Iyer et al 2015	1362	chr7	-	30970122	30974694	CACCCCCAGCCATCAACTTTACACGTACATGATTAAAATAAATTTTCTTACTTTCATTGG									2266.89	339.854	10.4773	8.75814	1629.85	2413.05	4342.28	1749.92	1199.33	554.746	212.904	220.376	253.531	457.713	9.67655	10.8624	11.8324	10.5868	9.42837	9.33405	8.36005	8.70724	8.47198	8.91739
ASHGV40037756	6.41785e-06	0.00068004	6.80358	up	noncoding	long noncoding	Reliable	T268019	G062036	RNA-seq: Iyer et al 2015	1670	chr4	-	90050522	90052192	TAGCATTTTCATAATCTGCATTCCTGTCCCCCACAAATCACCACACGGAATTTGAAAAAT									1962.61	132.428	10.172	7.40574	4031.05	1888.49	790.047	1199.26	1904.2	149.223	114.224	97.1319	132.136	169.426	10.8998	10.5361	9.32863	10.0257	10.0699	7.34088	7.46567	7.43251	7.45025	7.33938
ASHGV40060612	0.0317552	0.0659766	3.19409	up	noncoding	long noncoding	Reliable	uc.448-	uc.448	UCR	232	chr19	-	30841529	30841761	CTCTCCTCCTGCCACAACAATCAATTCCTCTTATAAATCTGATTAGATTTTATGATGCTT		intergenic							2026.68	299.243	10.0508	8.37542	1572.15	762.177	903.001	1417.76	5478.3	151.994	143.946	478.115	138.91	583.248	9.61395	9.31726	9.54325	10.2718	11.5079	7.36728	7.80074	9.8713	7.53115	9.30662
ASHGV40001996	0.00988649	0.0278554	2.31166	up	noncoding	long noncoding	Gold	ENST00000546065	AP000593.7	GENCODE	578	chr11	+	72013182	72014009	GAAGCCCTGTGTGGAAACAAGGAGGCCTCTCCTGTTCTGATCACCACATCATCCACCCAC		natural antisense	NM_001258392	CLPB	caseinolytic peptidase B protein homolog isoform 2	-	72003469	72145724	23.903	8.38803	4.3185	3.10956	36.3859	18.4447	16.9534	25.2617	22.469	12.8208	5	6.88822	10.6525	6.57863	4.90864	4.42678	3.60493	4.53709	4.11504	3.71993	2.33744	3.21068	3.70789	2.57188
ASHGV40001996	0.00988649	0.0278554	2.31166	up	noncoding	long noncoding	Gold	ENST00000546065	AP000593.7	GENCODE	578	chr11	+	72013182	72014009	GAAGCCCTGTGTGGAAACAAGGAGGCCTCTCCTGTTCTGATCACCACATCATCCACCCAC		natural antisense	NM_001258393	CLPB	caseinolytic peptidase B protein homolog isoform 3	-	72003469	72145724	23.903	8.38803	4.3185	3.10956	36.3859	18.4447	16.9534	25.2617	22.469	12.8208	5	6.88822	10.6525	6.57863	4.90864	4.42678	3.60493	4.53709	4.11504	3.71993	2.33744	3.21068	3.70789	2.57188
ASHGV40001996	0.00988649	0.0278554	2.31166	up	noncoding	long noncoding	Gold	ENST00000546065	AP000593.7	GENCODE	578	chr11	+	72013182	72014009	GAAGCCCTGTGTGGAAACAAGGAGGCCTCTCCTGTTCTGATCACCACATCATCCACCCAC		natural antisense	NM_001258394	CLPB	caseinolytic peptidase B protein homolog isoform 4	-	72003469	72145724	23.903	8.38803	4.3185	3.10956	36.3859	18.4447	16.9534	25.2617	22.469	12.8208	5	6.88822	10.6525	6.57863	4.90864	4.42678	3.60493	4.53709	4.11504	3.71993	2.33744	3.21068	3.70789	2.57188
ASHGV40001996	0.00988649	0.0278554	2.31166	up	noncoding	long noncoding	Gold	ENST00000546065	AP000593.7	GENCODE	578	chr11	+	72013182	72014009	GAAGCCCTGTGTGGAAACAAGGAGGCCTCTCCTGTTCTGATCACCACATCATCCACCCAC		natural antisense	NM_030813	CLPB	caseinolytic peptidase B protein homolog isoform 1	-	72003469	72145724	23.903	8.38803	4.3185	3.10956	36.3859	18.4447	16.9534	25.2617	22.469	12.8208	5	6.88822	10.6525	6.57863	4.90864	4.42678	3.60493	4.53709	4.11504	3.71993	2.33744	3.21068	3.70789	2.57188
ASHGV40012025	0.00387716	0.0145685	3.69065	up	noncoding	long noncoding	Reliable	ENST00000550206	RP11-780K2.1	GENCODE	570	chr12	+	114370373	114375060	ACTCAGTCCCATGCAGATCACAGCCCAAGGGTCACAGAGGATGGGCAACTCACCCAAGAA		natural antisense	NM_001146698	RBM19	probable RNA-binding protein 19	-	114259858	114404176	62.6844	9.98053	5.33497	3.4511	157.259	45.8516	24.6567	52.2302	33.425	12.5912	7.36459	12.0221	6.68465	11.2401	6.62619	5.70867	4.20837	5.50061	4.63102	3.6914	3.20646	4.12185	3.02251	3.21328
ASHGV40012025	0.00387716	0.0145685	3.69065	up	noncoding	long noncoding	Reliable	ENST00000550206	RP11-780K2.1	GENCODE	570	chr12	+	114370373	114375060	ACTCAGTCCCATGCAGATCACAGCCCAAGGGTCACAGAGGATGGGCAACTCACCCAAGAA		natural antisense	NM_001146699	RBM19	probable RNA-binding protein 19	-	114254542	114404176	62.6844	9.98053	5.33497	3.4511	157.259	45.8516	24.6567	52.2302	33.425	12.5912	7.36459	12.0221	6.68465	11.2401	6.62619	5.70867	4.20837	5.50061	4.63102	3.6914	3.20646	4.12185	3.02251	3.21328
ASHGV40012025	0.00387716	0.0145685	3.69065	up	noncoding	long noncoding	Reliable	ENST00000550206	RP11-780K2.1	GENCODE	570	chr12	+	114370373	114375060	ACTCAGTCCCATGCAGATCACAGCCCAAGGGTCACAGAGGATGGGCAACTCACCCAAGAA		natural antisense	NM_016196	RBM19	probable RNA-binding protein 19	-	114259858	114404176	62.6844	9.98053	5.33497	3.4511	157.259	45.8516	24.6567	52.2302	33.425	12.5912	7.36459	12.0221	6.68465	11.2401	6.62619	5.70867	4.20837	5.50061	4.63102	3.6914	3.20646	4.12185	3.02251	3.21328
ASHGV40029956	0.0193127	0.0455546	2.66039	up	noncoding	long noncoding	Reliable	ENST00000489557	RP11-486F17.1	GENCODE	831	chr2	+	200190032	200194085	GTCCTGCTTAGCTTTACAAATCTGCCAAGTTTGGTAAATTTAGTTTCGACATTTAAACAG		natural antisense	NM_001172509	SATB2	DNA-binding protein SATB2	-	200134222	200322819	37.2387	13.8996	4.91608	3.50444	41.6593	33.9481	27.2817	22.788	60.5166	20.7265	5.51987	5	9.59995	28.6515	5.07545	5.30151	4.37107	4.39655	5.43582	4.42382	2.7515	2.34218	3.55143	4.45327
ASHGV40029956	0.0193127	0.0455546	2.66039	up	noncoding	long noncoding	Reliable	ENST00000489557	RP11-486F17.1	GENCODE	831	chr2	+	200190032	200194085	GTCCTGCTTAGCTTTACAAATCTGCCAAGTTTGGTAAATTTAGTTTCGACATTTAAACAG		natural antisense	NM_001172517	SATB2	DNA-binding protein SATB2	-	200134222	200329831	37.2387	13.8996	4.91608	3.50444	41.6593	33.9481	27.2817	22.788	60.5166	20.7265	5.51987	5	9.59995	28.6515	5.07545	5.30151	4.37107	4.39655	5.43582	4.42382	2.7515	2.34218	3.55143	4.45327
ASHGV40029956	0.0193127	0.0455546	2.66039	up	noncoding	long noncoding	Reliable	ENST00000489557	RP11-486F17.1	GENCODE	831	chr2	+	200190032	200194085	GTCCTGCTTAGCTTTACAAATCTGCCAAGTTTGGTAAATTTAGTTTCGACATTTAAACAG		natural antisense	NM_015265	SATB2	DNA-binding protein SATB2	-	200134222	200335989	37.2387	13.8996	4.91608	3.50444	41.6593	33.9481	27.2817	22.788	60.5166	20.7265	5.51987	5	9.59995	28.6515	5.07545	5.30151	4.37107	4.39655	5.43582	4.42382	2.7515	2.34218	3.55143	4.45327
ASHGV40027186	2.70886e-05	0.00139299	12.9879	up	noncoding	long noncoding	Reliable	T195777	G045096	RNA-seq: Iyer et al 2015	1132	chr2	-	104066141	104081847	CTCTTGGAATGACACTTCATGAAACAATTCCACACCCACTCATTTATTTTATGCTTATAG									4352.15	181.482	11.3119	7.61282	7307.01	5770.57	2302.42	1841.2	4539.57	411.888	96.2604	67.8914	163.791	167.58	11.7106	12.0468	10.8694	10.6785	11.2543	8.88972	7.20884	6.87104	7.76623	7.32825
ASHGV40058307	0.0193525	0.0456287	6.60786	up	noncoding	long noncoding	Reliable	T124973	G029299	RNA-seq: Iyer et al 2015	1420	chr16	+	1476315	1478733	GATCCACCAGGACAGTGACCAGCACCGACGAGGCCGAGCTGAGGTCCACCTGCGCCCGAA									1368.55	270.445	9.84834	7.12416	2004.77	1327.87	1326.77	1084.82	1098.52	1050.66	18.752	97.9682	94.4663	90.3802	9.95151	10.0421	10.0825	9.86207	9.30347	10.2836	4.62316	7.44596	6.95901	6.3091
ASHGV40021441	0.0153579	0.0384588	3.82534	up	noncoding	long noncoding	Reliable	ENST00000578585	RP11-283C24.1	GENCODE	1514	chr17	+	20691383	20692897	TCTTTTCTAATCATAGTGTTGCATATGAGCCTGCCCTCACTCCCTCTGTGGAATCCCTTT		intergenic							247.038	28.9901	7.00059	5.065	512.827	416.753	88.5687	44.7	172.342	33.6159	29.9062	25.7776	28.6614	26.9896	8.11059	8.58306	6.21671	5.29356	6.79902	5.13252	5.34509	5.32432	5.15689	4.36618
ASHGV40035681	0.00101906	0.00656869	10.6666	up	noncoding	long noncoding	Reliable	T238919	G054876	RNA-seq: Iyer et al 2015	2876	chr3	+	18977929	18982006	CATCTGTTGAAAGCAAAACAAATGTATCCACAAACACACACATATTCTTATGCCTCCCAT									813.535	31.6515	8.35651	4.94149	2709.01	371.777	123.129	268.264	595.502	56.4755	14.8391	12.1252	33.8743	40.9435	10.3462	8.43741	6.71968	7.81036	8.46889	5.91797	4.26926	4.1359	5.41289	4.97143
ASHGV40032964	0.00024261	0.00349529	4.11936	up	noncoding	long noncoding	Gold	ENST00000413494	CTA-407F11.7	GENCODE	660	chr22	-	25976207	25977349	GACCCATCACTCAGCACCTCATTGGAAGTTACCAAGATTGTAATCTGCTACTTTTCCCTA		intronic antisense	NM_005160	ADRBK2	beta-adrenergic receptor kinase 2	+	25960860	26125258	27423.1	3742.58	14.3147	12.2723	37791.1	29385.2	26131.9	15283.4	28523.8	2443.86	5125.37	1800.21	3163.35	6180.13	14.2995	14.6801	14.7116	13.8366	14.0457	11.5294	13.0572	11.81	12.3012	12.6636
ASHGV40038291	3.03748e-05	0.00145907	14.0959	up	noncoding	long noncoding	Reliable	T274858	G063852	RNA-seq: Iyer et al 2015	2094	chr4	-	176266698	176268792	CAAACCTCATCCCATGGATAATGTTTATATAAGCACTGACAAGTTATCACACTGTAATTC									156.376	6.91085	6.54509	2.72788	292.176	70.4973	44.0701	116.267	258.872	7.0121	5.70603	5	5	11.8361	7.39144	6.26189	5.12726	6.57667	7.3682	2.87873	2.80261	2.34218	2.33708	3.27881
ASHGV40001103	0.00275583	0.011558	3.50753	up	noncoding	long noncoding	Gold	ENST00000451348	EIF2B5-IT1	GENCODE	727	chr3	+	184222900	184226187	TCTTGCTTGAGTAAGGCACTGGTCATGCCTCAATTAGAACCCATCAACTCATCCTTTGGA	100874328	intron sense-overlapping	ENST00000444495	EIF2B5	eukaryotic translation initiation factor 2B, subunit 5 epsilon, 82kDa [Source:HGNC Symbol;Acc:3261]	+	183853163	184402546	28.6706	5.63071	4.24223	2.43177	74.9583	16.4931	13.9367	13.777	24.1877	5	5	5	5	8.15356	5.74584	4.24896	3.30442	3.70669	4.20521	2.32966	2.33744	2.34218	2.33708	2.81249
ASHGV40003667	0.00564315	0.0189003	13.3827	up	noncoding	long noncoding	Gold	NR_028484	ADORA2A-AS1	RefSeq	2568	chr22	-	24825177	24890783	GCACCACCAGTGACAGCAACAGACCCCTCTGCCCAGGCCGGCCTCACACGGGGCTAAAGA	646023								4037.03	87.403	10.3934	6.65113	842.705	190.203	2217.94	4931.38	12002.9	73.4944	70.6152	55.426	57.0025	180.477	8.7679	7.56803	10.8303	12.1277	12.6731	6.31611	6.74066	6.56028	6.2123	7.42627
ASHGV40022039	0.00486635	0.0170671	3.57441	up	noncoding	long noncoding	Reliable	T034079	G007743	RNA-seq: Iyer et al 2015	676	chr1	-	242366625	242372775	GAACACCACCGCAGGCTTTCCACACAGGGGTCTGGATTTGTCTGTGAAATTCAGGAGCTC									75.6517	14.9102	5.69406	3.85635	119.878	35.1143	31.9511	67.2415	124.074	29.2355	9.97617	5.82898	16.3325	13.1779	6.2776	5.35545	4.61817	5.84031	6.37875	4.92959	3.67297	2.93577	4.32815	3.41529
ASHGV40038096	0.00350859	0.0136143	4.99123	up	noncoding	long noncoding	Reliable	TCONS_00008606	XLOC_004112	RNA-seq: Cabili et al 2011	336	chr4	-	146502619	146509110	CACAGAAAACCCTCCACCCATTTTAAGGATACATCAAGATCAAAACTCATTGATATTGTA		intergenic							2350.55	285.457	10.4694	8.15	4102.85	2935.73	2117.01	928.416	1668.75	707.46	136.185	70.3911	303.829	209.419	10.9294	11.1462	10.7703	9.61508	9.88605	9.67595	7.71884	6.92573	8.76011	7.66936
ASHGV40014442	0.0242332	0.053947	2.04594	up	noncoding	long noncoding	Reliable	ENST00000555853	RP11-471B22.2	GENCODE	300	chr14	-	90868866	90871579	AAGCGATTTTACTACACCACCCTCGAGTCAATCATCTAGAAAGTAAAATCTAGATCCGAA		natural antisense	NM_006888	CALM1	calmodulin	+	90863326	90874619	29.9976	9.71252	4.46072	3.42795	48.9181	15.9018	14.1291	22.5261	48.5128	10.6641	6.92033	8.80924	11.0446	11.1244	5.26532	4.19439	3.32422	4.38016	5.13952	3.4562	3.10905	3.61429	3.76022	3.20001
ASHGV40018127	0.0203764	0.0475449	7.73064	up	noncoding	long noncoding	Reliable	TCONS_00024700	XLOC_011979	RNA-seq: Cabili et al 2011	534	chr16	-	66041411	66048221	ATAAACCTTCTTTTCAGCTCCTCCTATAGGGGCACCTTCTAATCAGGGACTTTGGTTCAG		intergenic							531.875	22.1857	7.55259	4.602	940.787	1113.62	150.085	16.6939	438.194	18.3359	22.1892	21.2234	13.9701	35.2097	8.90981	9.79438	7.0169	3.96748	8.07437	4.251	4.8747	5.02592	4.10296	4.75541
ASHGV40004391	0.00693051	0.0216488	12.5082	up	noncoding	long noncoding	Gold	NR_110264	LOC101927577	RefSeq	860	chr2	-	66924161	66930359	TGATAAAATGTGAGAAATATTACCACGCGTGCTGATGCCTCAGACACACCAATCTGCAAC	101927577								436.597	35.2356	8.14506	4.50026	806.805	499.17	394.236	313.363	169.41	15.9381	68.4908	5	79.2494	7.49946	8.71714	8.79225	8.40349	8.03072	6.78168	4.04737	6.69379	2.34218	6.70855	2.7094
ASHGV40058324	0.00814659	0.0242691	9.73798	up	noncoding	long noncoding	Reliable	T131797	G030899	RNA-seq: Iyer et al 2015	6080	chr16	-	47936807	47962094	ACAGCACCAGATTCTAAAGCACCATCCTCAGAGATGTGACTGGGATGATCAGAAATACGG									376.67	18.0187	7.31394	4.03032	116.349	21.9045	255.686	483.062	1006.35	46.8617	9.48036	13.7656	7.89679	12.0892	6.2441	4.67315	7.80191	8.65656	9.19398	5.63535	3.60043	4.34335	3.2655	3.30694
ASHGV40045526	0.0251408	0.0553629	13.523	up	noncoding	long noncoding	Reliable	ENST00000531702	C6orf3	GENCODE	2421	chr6	+	111921077	111923498	GGGAACACACTGACTCCATCACATTAGAAGTTATAATAAACATTTAGAGAACAACCTCAA	643749	intronic antisense	NM_001164281	TRAF3IP2	adapter protein CIKS isoform 3	-	111876580	111927477	931.79	10.4415	7.18026	3.42291	3532.2	223.34	52.0808	8.8205	842.505	20.163	6.08794	7.86311	9.18754	8.90607	10.7113	7.76778	5.402	3.0757	8.94448	4.38626	2.89947	3.42149	3.48593	2.92142
ASHGV40045526	0.0251408	0.0553629	13.523	up	noncoding	long noncoding	Reliable	ENST00000531702	C6orf3	GENCODE	2421	chr6	+	111921077	111923498	GGGAACACACTGACTCCATCACATTAGAAGTTATAATAAACATTTAGAGAACAACCTCAA	643749	intronic antisense	NM_147686	TRAF3IP2	adapter protein CIKS isoform 2	-	111876580	111927477	931.79	10.4415	7.18026	3.42291	3532.2	223.34	52.0808	8.8205	842.505	20.163	6.08794	7.86311	9.18754	8.90607	10.7113	7.76778	5.402	3.0757	8.94448	4.38626	2.89947	3.42149	3.48593	2.92142
ASHGV40028392	0.00852744	0.0250303	7.66921	up	noncoding	long noncoding	Reliable	TCONS_00003544	XLOC_001317	RNA-seq: Cabili et al 2011	1720	chr2	+	1753645	1757701	AGAGCATCCATCACCAGGATTCTCAGGCAGGTGTTACACCAGAGCTCATGCGTGTCTGGC		intergenic							254.61	15.4024	6.68544	3.74636	798.423	110.058	32.5684	68.3886	263.613	38.0575	8.29785	5.44319	17.5385	7.67481	8.70362	6.8247	4.64405	5.86443	7.3904	5.33175	3.39647	2.82406	4.43772	2.74181
ASHGV40036139	0.00302305	0.0123342	2.28432	up	noncoding	long noncoding	Reliable	T245246	G056281	RNA-seq: Iyer et al 2015	5293	chr3	+	73439136	73472990	TTTTGTAAAGATGTTTACAGCCAGCCCACTCCGTCTTCCCCTTATTAGTATTTCTGATTT									323.678	91.6395	7.84572	6.65396	408.474	234.617	223.652	258.815	492.83	172.37	46.1757	44.8739	86.7303	108.048	7.81304	7.84067	7.59204	7.76391	8.21896	7.56076	6.06117	6.21499	6.83817	6.59472
ASHGV40041572	0.0146813	0.0371867	13.6084	up	noncoding	long noncoding	Reliable	ENST00000504817	RP11-5N11.3	GENCODE	392	chr5	+	31738375	31738767	ATTCATCCGTTTCATGGGACTTCACAACAGCCCACTCACCAGAGGCTCTTTGAAAACAAT		intron sense-overlapping	ENST00000438447	PDZD2	PDZ domain containing 2 [Source:HGNC Symbol;Acc:18486]	+	31639516	32111037	625.657	8.96889	7.00192	3.2355	1552.2	1427.39	45.5849	20.1879	82.9269	12.0883	6.6797	5.04498	9.72245	11.309	9.6016	10.1432	5.18312	4.22718	5.85448	3.63292	3.05162	2.70298	3.56895	3.22102
ASHGV40041572	0.0146813	0.0371867	13.6084	up	noncoding	long noncoding	Reliable	ENST00000504817	RP11-5N11.3	GENCODE	392	chr5	+	31738375	31738767	ATTCATCCGTTTCATGGGACTTCACAACAGCCCACTCACCAGAGGCTCTTTGAAAACAAT		intron sense-overlapping	ENST00000513910	PDZD2	PDZ domain containing 2 [Source:HGNC Symbol;Acc:18486]	+	31712145	31799396	625.657	8.96889	7.00192	3.2355	1552.2	1427.39	45.5849	20.1879	82.9269	12.0883	6.6797	5.04498	9.72245	11.309	9.6016	10.1432	5.18312	4.22718	5.85448	3.63292	3.05162	2.70298	3.56895	3.22102
ASHGV40005888	0.0190461	0.0450932	6.4376	up	noncoding	long noncoding	Reliable	ENST00000606162	RP11-137H2.6	GENCODE	2105	chr10	+	82194764	82196869	CAGCACACTCACGTCAGGAGACCTTACCTGGAGCCAGGATGCCCCTGATCATCTCTGATA									2105.66	100.984	9.43713	6.7506	5568.45	2383.79	151.262	252.135	2172.67	89.8272	44.1884	56.784	79.7791	234.341	11.3438	10.8473	7.02975	7.72459	10.2401	6.60351	5.98247	6.60446	6.71577	7.8468
ASHGV40050995	0.000938935	0.00627195	4.73233	up	noncoding	long noncoding	Reliable	ENST00000517397	KB-1205A7.2	GENCODE	301	chr8	+	99615480	99618568	CTTCATGGTTTAAGATGGGTGGTTGAACATTACCACACACTGACTCCAGAACTCAAAAAA		intronic antisense	NM_001256312	STK3	serine/threonine-protein kinase 3 isoform 2	-	99466858	99954799	46.5474	8.19575	5.2556	3.01305	47.6802	31.5079	35.1878	54.1292	64.2321	5	12.9998	5	12.9789	5	5.23808	5.1917	4.7716	5.55852	5.51812	2.32966	4.07559	2.34218	3.99289	2.32495
ASHGV40050995	0.000938935	0.00627195	4.73233	up	noncoding	long noncoding	Reliable	ENST00000517397	KB-1205A7.2	GENCODE	301	chr8	+	99615480	99618568	CTTCATGGTTTAAGATGGGTGGTTGAACATTACCACACACTGACTCCAGAACTCAAAAAA		intronic antisense	NM_001256313	STK3	serine/threonine-protein kinase 3 isoform 3	-	99466858	99837899	46.5474	8.19575	5.2556	3.01305	47.6802	31.5079	35.1878	54.1292	64.2321	5	12.9998	5	12.9789	5	5.23808	5.1917	4.7716	5.55852	5.51812	2.32966	4.07559	2.34218	3.99289	2.32495
ASHGV40050995	0.000938935	0.00627195	4.73233	up	noncoding	long noncoding	Reliable	ENST00000517397	KB-1205A7.2	GENCODE	301	chr8	+	99615480	99618568	CTTCATGGTTTAAGATGGGTGGTTGAACATTACCACACACTGACTCCAGAACTCAAAAAA		intronic antisense	NM_006281	STK3	serine/threonine-protein kinase 3 isoform 1	-	99466858	99837909	46.5474	8.19575	5.2556	3.01305	47.6802	31.5079	35.1878	54.1292	64.2321	5	12.9998	5	12.9789	5	5.23808	5.1917	4.7716	5.55852	5.51812	2.32966	4.07559	2.34218	3.99289	2.32495
ASHGV40042659	0.000766679	0.00561781	25.4864	up	noncoding	long noncoding	Reliable	T292437	G068395	RNA-seq: Iyer et al 2015	1037	chr5	+	160729767	160834403	TTTTATATCTGGATGGGACATATTAAGTGGCCTCACAGTGTAATGAGTTTCAATGTCCTC									535.473	10.2246	7.77644	3.10479	1239.54	926.651	98.5339	69.8744	342.765	24.3673	5	5	11.7555	5	9.28155	9.5794	6.38142	5.89239	7.74745	4.66678	2.33744	2.34218	3.8526	2.32495
ASHGV40009058	0.0416619	0.0807247	2.91234	up	noncoding	long noncoding	Reliable	T066372	G015361	RNA-seq: Iyer et al 2015	433	chr11	+	101682283	101682821	GCCTTGTCCAACCACCCCATATGCTCTCCTCTACTATTATTACTTTGTGTTAGATTTCTA									2545.24	372.437	10.5083	8.96616	1627.75	2663.15	5136.05	2671.05	628.217	415.392	270.658	296.884	302.721	576.531	9.67508	11.0119	12.089	11.2283	8.53748	8.90548	8.72165	9.16382	8.75013	9.28972
ASHGV40028300	0.00011863	0.00253391	7.70626	up	noncoding	long noncoding	Reliable	T210997	G048844	RNA-seq: Iyer et al 2015	4033	chr2	-	240696103	240700479	AGAACTAATCTTCCAAAGCCAGCACCTTCATTGTGCCAAACTTCTGCAGCAGCCTAGAAT									1947.86	138.66	10.3359	7.38991	2651.56	1854.8	1749.46	1234.01	2249.47	54.1809	185.083	146.797	146.496	160.745	10.3132	10.511	10.4832	10.0724	10.3	5.85393	8.1669	8.0564	7.61005	7.26227
ASHGV40017075	9.31483e-05	0.00233205	11.2338	up	noncoding	long noncoding	Reliable	T119884	G028304	RNA-seq: Iyer et al 2015	1622	chr15	+	75883502	75885124	AAAGTCTGCAGTATATCCAAGCACCTGTTAGCAGCTTGCCACACACCTCCATTTAGCTTT									7130.04	313.812	12.0346	8.54479	12805.4	10319	3679.71	3938.33	4907.7	606.069	295.514	138.044	355.544	173.891	12.5567	12.9216	11.5639	11.7936	11.337	9.46356	8.89029	7.97196	9.02133	7.37679
ASHGV40006881	0.00233088	0.0104014	4.30842	up	noncoding	long noncoding	Reliable	T057547	G013341	RNA-seq: Iyer et al 2015	4553	chr11	-	43472076	43477491	TTGGGTCTGCTTTCCTTACCCTTCCTTCTTAAAAATGTCAACAGGAGAATTAACTGCCCC									1067.4	102.382	9.12608	7.01892	2150.1	1348.23	424.921	235.126	1178.59	118.449	79.3792	93.529	85.3459	135.208	10.0341	10.0627	8.50897	7.61651	9.40822	7.00391	6.92492	7.3687	6.81025	6.98683
ASHGV40052450	0.00512133	0.0176523	3.27973	up	noncoding	long noncoding	Reliable	T368424	G087080	RNA-seq: Iyer et al 2015	1634	chr9	-	136873390	136887078	GTTCATTAGGAACGGTGAACTTGGTGGCTTTTTCATTTATCCCAGTCACATACCCCACTT									27.7841	6.46145	4.42769	2.71411	49.8379	26.7261	14.6209	32.0422	15.6936	8.69575	5	5	8.61149	5	5.28563	4.96062	3.3762	4.86879	3.64721	3.17045	2.33744	2.34218	3.39554	2.32495
ASHGV40025069	0.00099729	0.00652464	4.11375	up	noncoding	long noncoding	Reliable	ENST00000587759	CTC-232P5.3	GENCODE	567	chr19	+	6067963	6077130	CCTCCTACCACGTGCAACCTTATTCTCGGCTGAGCAACTCATAAATCGCATAACAAAAAC	101928872								330.204	48.8929	7.74956	5.70911	605.576	274.451	159.034	179.69	432.271	62.5888	18.3931	48.8783	34.384	80.2204	8.34165	8.04327	7.10824	7.19824	8.0564	6.07896	4.58887	6.35312	5.43426	6.09032
ASHGV40015309	1.11745e-08	1.0064e-05	107.911	up	noncoding	long noncoding	Reliable	ENST00000557622	RP11-1078H9.2	GENCODE	559	chr14	+	91033838	91036320	CTCTGTCGAAGGATAGTGACGCCCATGCCTTCCAAATGGGATACAGAGTCTGACAAGGAA		intronic antisense	NM_001010854	TTC7B	tetratricopeptide repeat protein 7B	-	91006931	91282761	1001.81	5.54429	9.17295	2.41926	2233.4	655.995	454.75	477.068	1187.84	5	5	5	5	7.72147	10.0808	9.13603	8.59148	8.6409	9.41558	2.32966	2.33744	2.34218	2.33708	2.74992
ASHGV40029179	0.000119629	0.00255019	4.07573	up	noncoding	long noncoding	Reliable	T194042	G044765	RNA-seq: Iyer et al 2015	1392	chr2	+	95740237	95742408	CAGTGCCACCCAATCCCTGTATCCTACTTTATGCTTGAAAGTAAAGCTCACGGGTTTTTT									780.91	112.555	9.08966	7.0626	778.004	514.466	751.335	1045.58	815.163	110.752	123.858	50.0213	95.5279	182.614	8.66075	8.83362	9.25264	9.80543	8.89583	6.92119	7.57789	6.39545	6.97822	7.44023
ASHGV40012776	0.0100257	0.028145	7.62202	up	noncoding	long noncoding	Reliable	T096932	G022766	RNA-seq: Iyer et al 2015	2494	chr13	-	84052630	84070168	TGACTCCATGGAATTGCCCTTACCAGTTGCCTAAGGCAGTGATTCGCAAAGTATATTCTG									314.943	14.1658	6.76594	3.83577	44.9755	29.7481	88.6079	311.839	1099.55	21.1184	5.48117	11.3077	13.1524	19.7694	5.17093	5.11279	6.21781	8.02155	9.30662	4.45477	2.74171	4.02296	4.0138	3.94559
ASHGV40001763	0.000402657	0.00424577	3.0847	up	noncoding	long noncoding	Gold	ENST00000524048	HOXA-AS2	GENCODE	493	chr7	+	27162786	27163886	TCAGACCCAGAAAGATCCGCTATGCCGCCACCCACCACTCCCCTGCGTGACACTTAGGAG	285943	intronic antisense	NM_153631	HOXA3	homeobox protein Hox-A3 isoform a	-	27145808	27166639	2522.21	411.069	10.6839	9.05881	2574	1776.69	1621.08	2778.37	3860.91	766.351	323.38	243.177	338.16	384.279	10.2685	10.4574	10.3718	11.2941	11.0278	9.79551	9.03751	8.86876	8.93389	8.65837
ASHGV40018564	0.00701073	0.0218174	7.55237	up	noncoding	long noncoding	Reliable	T125339	G029355	RNA-seq: Iyer et al 2015	702	chr16	+	2163031	2163733	AGGCACCTACACTGGCTTACAGAACCCAGGACAGGCTGCACAGGTCACGCCATTTCTGAT									494.301	46.6021	8.03153	5.1146	1282.05	558.008	206.374	157.152	267.917	34.1925	9.03101	42.4661	11.0537	136.267	9.32547	8.93714	7.47456	7.00098	7.4195	5.15917	3.53038	6.12452	3.76121	6.99774
ASHGV40050109	0.00728947	0.0223947	3.61456	up	noncoding	long noncoding	Reliable	T353742	G083466	RNA-seq: Iyer et al 2015	1695	chr8	-	144844673	144853147	CTCAGCACCCCTGAGATGATCTTGACAGTGCAGTATGCTGATGAGGGCACAGGGATAGGA									1254.41	202.614	9.62467	7.77084	878.748	711.234	1233.03	933.667	2515.38	290.858	193.827	40.8382	177.626	309.919	8.82838	9.23413	10.0011	9.62134	10.4383	8.38902	8.23586	6.0597	7.88753	8.28209
ASHGV40034539	0.0141516	0.0361434	6.62009	up	noncoding	long noncoding	Reliable	T245007	G056187	RNA-seq: Iyer et al 2015	1696	chr3	-	70560169	70565690	GAGACGAGAAAACTTCCCTTCCACTTTCATCCAACCATAAAACTTAAACTGTTTTACTTT									410.982	16.2261	6.86586	4.13901	1587.15	161.121	31.7343	55.912	218.993	26.1313	12.3259	12.7209	12.3643	17.5882	9.62951	7.35802	4.60466	5.6034	7.13371	4.76543	3.9944	4.21475	3.92744	3.79303
ASHGV40013374	0.00593805	0.0195293	2.50422	up	noncoding	long noncoding	Reliable	T095146	G022157	RNA-seq: Iyer et al 2015	515	chr13	+	55613810	55647699	AACCACCACCATGGAAACTTTTGCTGCTGACACACATGTACCCACCCACAGAACCAGAAG									7693.97	1265.68	12.0449	10.7205	15253	6873.77	3186.1	2990.01	10167	2421.52	722.627	823.113	966.913	1394.23	12.7897	12.2841	11.343	11.3967	12.4108	11.5156	10.2652	10.6843	10.5607	10.5767
ASHGV40051640	0.00786394	0.0236487	13.1723	up	noncoding	long noncoding	Reliable	T357080	G084256	RNA-seq: Iyer et al 2015	3352	chr9	-	31973011	32115410	TGAGAATACCACTATACAATTAACACCAATATACACACCACCCAGTACTTTTGAAACCCT									15918.9	1104.04	13.1841	9.46471	33487.5	16591.3	6706.9	5961.61	16847.4	3324.89	405.828	43.5965	1340.93	404.978	14.1245	13.6398	12.4899	12.4241	13.2424	11.9515	9.39616	6.16907	11.0783	8.72854
ASHGV40040991	3.14652e-07	9.2339e-05	481.395	up	noncoding	long noncoding	Reliable	T291258	G068083	RNA-seq: Iyer et al 2015	21150	chr5	-	149050894	149072648	CATTACCTTCCACAGAAAATGATTCTCCAAATGACATCATTATTATAATAACAGGTGGGG									9037.24	9.48861	12.2522	3.34111	13483	13002.8	4486.78	1961.02	12252.6	5	7.58822	15.3808	11.7041	7.76997	12.6237	13.2738	11.8829	10.7794	12.7012	2.32966	3.25443	4.51868	3.84449	2.75827
ASHGV40003746	0.00539859	0.0183196	6.8767	up	noncoding	long noncoding	Gold	NR_034094	MRVI1-AS1	RefSeq	633	chr11	+	10562782	10621479	GAGAACACAGCCACCCTCATCAGCCAGAGTTCAAACCCTGACAGTGCCCATGGAGAGATC	100129827								4798.49	331.104	11.0866	8.30484	10484.1	6885.66	1393.54	883.574	4345.57	939.064	113.732	113.103	262.604	227.016	12.2873	12.2892	10.1461	9.52718	11.1829	10.0896	7.45358	7.66071	8.51952	7.80074
ASHGV40013493	1.90931e-05	0.00120677	5.63557	up	noncoding	long noncoding	Reliable	T096595	G022664	RNA-seq: Iyer et al 2015	886	chr13	+	79314436	79323648	GGCACTTCATCATGTTTTATTATTGATTGTAGTTATTTGTGTATCCATCTACCCAACTGG									38.3903	5.16951	4.8577	2.36314	80.2729	29.4319	25.7898	25.4742	30.9828	5	5	5	5	5.84755	5.82671	5.10244	4.28028	4.54684	4.53223	2.32966	2.33744	2.34218	2.33708	2.46933
ASHGV40036199	0.0109456	0.0299791	3.42786	up	noncoding	long noncoding	Reliable	T246099	G056534	RNA-seq: Iyer et al 2015	5567	chr3	+	86460797	86469321	CCCTCCATCTTCTGGATTTAAAACCTGACCTTGTCTTTGTGTCACAATTTATTAAAATGA									50.646	9.35184	4.98791	3.2106	127.713	53.2147	20.0216	20.1991	32.0811	13.0112	7.57549	5	8.23377	12.9388	6.36378	5.90572	3.86791	4.22789	4.57426	3.7383	3.25081	2.34218	3.32766	3.39405
ASHGV40058062	0.00901335	0.0260124	5.40689	up	noncoding	long noncoding	Reliable	T052781	G012232	RNA-seq: Iyer et al 2015	987	chr11	+	1605907	1607323	AGAACCACAGCCCCCACAGCCGGAGCCACAGCCCCCACAGCTGGAGCCACAGCCTCCGGA									7075.16	861.452	11.9707	9.53593	9732.02	9843.68	3463.89	2199.16	10137.1	2538.96	154.243	207.29	601.114	805.66	12.176	12.8404	11.4818	10.9518	12.4037	11.5805	7.89867	8.61553	9.81689	9.7681
ASHGV40047620	0.0021163	0.0098292	5.92823	up	noncoding	long noncoding	Reliable	T320162	G074994	RNA-seq: Iyer et al 2015	768	chr7	+	25087590	25096286	ACATCCCAATTATTTGAAGGACCTCAATGTTGCTGTTATTTTGTTTCCATTCCTGATTCT									57.4285	5.39388	5.10115	2.53355	28.2758	32.8901	18.6021	169.403	37.9709	5.66934	5	6.30008	5	5	4.58912	5.25149	3.74777	7.10778	4.80961	2.60529	2.33744	3.06301	2.33708	2.32495
ASHGV40017336	0.00404549	0.0150408	17.0681	up	noncoding	long noncoding	Reliable	T122869	G028985	RNA-seq: Iyer et al 2015	7027	chr15	+	96954910	96963578	GGAAACACTTTGACCATATTTAATACATGCTCACACACAGAAACACATACAATGAACTTC									943.57	14.359	7.86004	3.76681	3504.92	580.635	69.7248	52.7801	509.792	24.7736	9.27817	5.06549	11.6065	21.0713	10.6904	8.99786	5.83941	5.51659	8.25591	4.69171	3.56867	2.7094	3.8338	4.03045
ASHGV40046668	0.0168044	0.0410353	2.07384	up	noncoding	long noncoding	Reliable	T326452	G076506	RNA-seq: Iyer et al 2015	5092	chr7	-	73604584	73609756	AATACTGATACCAGAATTGAAGTCATCCCGGGAATCCCATCCACCTCTAGATTCTCGAGA									9078.21	1799.9	12.3825	11.3302	17186.6	12397.3	6025.12	4027.29	5754.78	2701.48	1546.65	1109.6	1941.02	1700.75	12.9894	13.183	12.3384	11.8255	11.5759	11.6659	11.3743	11.1276	11.629	10.8539
ASHGV40028141	0.0028615	0.0118325	2.91517	up	noncoding	long noncoding	Reliable	T006906	G001478	RNA-seq: Iyer et al 2015	395	chr1	+	31208136	31211413	TCCTGCTCGGACCTCTCATTCTGGTTGGGGGTTCCTCACCAGCCAGTCCAGAATATTCCA									113.936	26.7367	6.28545	4.74187	180.03	59.5088	59.1375	76.9829	194.02	26.2748	11.1	19.682	21.9631	54.6636	6.80406	6.04817	5.59415	6.02187	6.95901	4.77348	3.83568	4.90131	4.76119	5.43769
ASHGV40037223	0.00176703	0.0087767	9.1261	up	noncoding	long noncoding	Reliable	TCONS_00008433	XLOC_003880	RNA-seq: Cabili et al 2011	261	chr4	-	9682415	9693365	CTGCCACCCAGGCCAGAGTGCAGTTGACGCAGGGCAGGGGAGCCCCGAAATGGAGCATAG		intergenic							114.07	6.92105	6.08171	2.89171	16.708	57.9857	265.895	160.878	68.8812	5	7.90172	6.24664	5.20074	10.2562	3.89971	6.01832	7.85193	7.02857	5.61001	2.32966	3.31903	3.04924	2.6591	3.10152
ASHGV40058192	9.63101e-05	0.00235502	5.64265	up	noncoding	long noncoding	Reliable	T091327	G021091	RNA-seq: Iyer et al 2015	2507	chr13	-	23364959	23368053	AATGACACATTTTCCCAATGGCCCAGCACCTCTGGTTATGGACTTGCAGAATATGTTCCT									1334.98	136.76	9.8315	7.33512	1518.33	1279.57	1222.68	1006.03	1648.29	76.1331	215.211	70.2046	152.785	169.466	9.56638	9.99085	9.9869	9.74205	9.8713	6.3694	8.37688	6.91931	7.67005	7.33998
ASHGV40007982	1.41226e-07	5.8706e-05	43.7936	up	noncoding	long noncoding	Reliable	T053419	G012355	RNA-seq: Iyer et al 2015	914	chr11	+	3301661	3303090	TGTGAAATGGGAACATGATCTCCACTCCAGGTTTCTGTGCTAAGTAAAGCCATTCCCACA									386.722	5.3273	7.94201	2.48936	469.271	116.906	378.961	257.694	710.777	6.00909	5	5	5.62741	5	7.98866	6.90721	8.35165	7.75687	8.70566	2.67435	2.33744	2.34218	2.7679	2.32495
ASHGV40044233	0.000615731	0.00505302	18.5874	up	noncoding	long noncoding	Reliable	GSE61474_TCONS_00293536	GSE61474_XLOC_055723	RNA-seq: Clark et al 2015	340	chr6	-	149912890	149913799	CTCCTGCATCTCAGCCATTCTTACCTGGGCAAAGGTTTTATATCAGTGTAACCAAAACAG									693.766	26.8683	8.5613	4.34505	975.453	97.0495	512.758	562.697	1320.87	74.2314	6.99832	7.47912	26.3495	19.283	8.95554	6.65727	8.76076	8.87543	9.55752	6.3302	3.12461	3.33602	5.02512	3.90928
ASHGV40000330	0.00128362	0.00736386	2.84096	up	noncoding	long noncoding	Reliable	ENST00000413347	SNAP47-AS1	GENCODE	1708	chr1	-	227931531	227934892	TACTAAGGATGCCGTCTCCTCTGGGGGCAGAGCAACACAGCACCAACCACAGCACGCCAC	100885800	intron sense-overlapping	NM_053052	SNAP47	synaptosomal-associated protein 47	+	227922696	227968932	35.8348	10.7502	4.93617	3.42979	33.672	28.3149	32.6394	39.1249	45.4226	12.7947	10.4672	5	13.5473	11.9416	4.80961	5.04095	4.64774	5.12279	5.05974	3.7163	3.74598	2.34218	4.05456	3.28995
ASHGV40017102	0.000116636	0.00253391	12.8947	up	noncoding	long noncoding	Reliable	ENST00000561283	RP11-307C19.1	GENCODE	3814	chr15	+	77817881	77826452	GGGGGCATCGCCCATCACACACCAACATTGCTCTTGACATATTTATGGCTCCAATAAAAT	101929457	intergenic							6274.25	320.698	11.9943	8.30562	9275.15	4643.02	4905.19	4682.48	7865.39	784.763	205.972	64.0268	344.224	204.505	12.1093	11.7362	12.0168	12.054	12.0553	9.82935	8.31146	6.78378	8.9666	7.63694
ASHGV40045341	0.000106084	0.00244468	2.58696	up	noncoding	long noncoding	Reliable	T307459	G071894	RNA-seq: Iyer et al 2015	4789	chr6	+	85046362	85163435	ATTACACTTCCTCTGTTTCATTTTGGCCCATCTCCATGCTCTGTGACTATCTAGTGACTT									74.6346	20.5382	5.85862	4.48736	96.0728	53.8973	54.583	57.2701	111.35	28.1744	16.0352	17.3145	13.8013	27.3658	6.01999	5.92214	5.47402	5.63514	6.24179	4.87423	4.38975	4.70309	4.08248	4.38726
ASHGV40053523	0.0162649	0.0400157	7.35912	up	noncoding	long noncoding	Reliable	ENST00000439014	RP11-65J3.2	GENCODE	800	chr9	+	132200494	132201397	CCTTATTCATCCACGTAACCTCAGCCTCTAGTGCAGCGTCCTATTTTTTGGCTTGTATTA		intergenic							206.197	14.7348	6.55519	3.67566	68.0236	14.0235	178.361	221.702	548.874	8.18989	5	29.7044	7.95699	22.8229	5.62808	4.00805	7.26188	7.51924	8.3587	3.08225	2.33744	5.54696	3.27797	4.13367
ASHGV40043885	2.67022e-06	0.000415286	28.323	up	noncoding	long noncoding	Reliable	T308709	G072256	RNA-seq: Iyer et al 2015	381	chr6	-	102651663	102652427	TAGATCACCTGCACCTGAATAATCCCTAGGAAAATCATCAGCTTACGTACCTTTAAGTCC									7085.37	129.864	12.118	7.29413	3570.8	6199.88	9988.34	5134.12	10533.7	137.539	113.222	72.251	100.415	225.895	10.7319	12.1493	13.0867	12.1691	12.4532	7.2131	7.44706	6.9656	7.04994	7.79496
ASHGV40037670	0.00654975	0.020833	25.7006	up	noncoding	long noncoding	Reliable	uc003hkh.3	DQ576800	UCSC_knowngene	1021	chr4	-	77806697	77807718	CCCCATCACCTGAAAGAAACTCTTATGCTTTAACATACAAAACTTGTTAAAAACATTGGG		intergenic							1005.22	8.41043	7.69413	3.0104	3133.49	644.622	52.5893	17.1192	1178.27	6.67349	5	5.27786	8.86806	16.2327	10.5306	9.11775	5.4153	3.9997	9.40725	2.81196	2.33744	2.77647	3.43673	3.68941
ASHGV40051350	0.0216687	0.049785	5.89177	up	noncoding	long noncoding	Reliable	T353017	G083350	RNA-seq: Iyer et al 2015	1978	chr8	+	143705404	143708059	ATTAATCAATGCAACTGTCATAGCCAGCACCACCAAAGATTTCCATCATCACTGTGTCCA									621.875	106.174	8.53799	5.97929	1326.45	778.557	283.702	336.149	384.512	378.707	10.4527	46.0323	54.2182	41.4597	9.37084	9.35201	7.9395	8.12057	7.90703	8.77461	3.74345	6.25662	6.13479	4.98697
ASHGV40014381	0.00230799	0.0103419	16.983	up	noncoding	long noncoding	Reliable	T108174	G025566	RNA-seq: Iyer et al 2015	1167	chr14	-	82552525	82569982	TTTTGCCTACGTAAAAGGAACGATGTAGAAGTGATAGGTCACACACACATACTAATTTAC									1309.55	64.9207	9.36482	5.2788	3616.59	1121.61	363.122	696.335	750.084	205.895	16.9333	6.68707	65.6111	29.4764	10.7541	9.80543	8.29392	9.1848	8.78583	7.8539	4.47027	3.16086	6.41124	4.49773
ASHGV40028429	0.00531243	0.018124	21.2035	up	noncoding	long noncoding	Gold	NR_026833	LOC400940	RefSeq	3463	chr2	+	6122109	6128364	AGACACACAACCCATTTTGTAGGGTCCTAGCAGAATTTTCTCTGTAGGAAAAGCACTCAA	400940	intergenic							2772.11	120.376	10.6154	6.20915	3480.32	1690.42	859.519	2373	5457.28	44.814	260.694	5	190.928	100.441	10.6785	10.3728	9.4581	11.0613	11.5062	5.57037	8.65779	2.34218	8.0012	6.47421
ASHGV40020476	0.034659	0.070311	5.81347	up	noncoding	long noncoding	Reliable	ENST00000578482	RP11-138C9.1	GENCODE	267	chr17	-	45759782	45760049	ATTCAGCATCCGTGCACACTCCTCACTTCCAGGTTTTTCAAAAGATGGGAGATTTCCAGT		natural antisense	NM_002265	KPNB1	importin subunit beta-1	+	45727274	45761004	225.932	28.5349	6.85049	4.31109	433.772	51.6846	49.3476	175.663	419.193	5.55578	49.5734	5	58.54	24.0052	7.88881	5.86443	5.31616	7.16478	8.01828	2.58535	6.17525	2.34218	6.25179	4.2009
ASHGV40047911	0.0101896	0.028494	8.43564	up	noncoding	long noncoding	Gold	NR_026929	DKFZp434L192	RefSeq	1068	chr7	+	56563915	56564977	ACCACATCACCAGGCTCAGTTCCAGGAAGGCTGAGAAGTGCCCAGTACACTGAGGATGCA	222029	intergenic							274.352	25.611	7.29146	4.21496	249.419	39.4087	211.28	250.195	621.456	20.4104	7.14632	70.6805	5	24.818	7.19824	5.51564	7.50919	7.71474	8.51952	4.40309	3.16142	6.93001	2.33708	4.24321
ASHGV40002617	0.0284885	0.0606531	5.902	up	noncoding	long noncoding	Reliable	ENST00000595655	CTD-3193O13.13	GENCODE	438	chr19	-	7977532	7978403	ATGCCCCAAGACCACCTTCCCTGAAGGCCATCCTGTGCGGCCAGAAGAGAGACAGAGGCA									1106.12	54.8781	8.50328	5.94207	2893.51	1255.14	210.951	44.4021	1126.58	82.3201	42.6676	27.1825	46.592	75.6284	10.4206	9.96067	7.50699	5.28386	9.3443	6.48348	5.92507	5.41134	5.90489	5.98558
ASHGV40057565	0.00665622	0.0210535	3.06715	up	noncoding	long noncoding	Gold	NR_033374	SLC25A25-AS1	RefSeq	3842	chr9	-	130873449	130881013	TGGCCCCAGCACCCAGGTATAGTTAGTTACTGCTGTGCCTGGCTTCACTCTCACTTTTTT	100289019	intergenic							6426.75	1118.17	12.0318	10.4149	5831.64	5751.64	7374.94	4057.21	9118.33	725.638	1543.77	329.972	942.059	2049.41	11.409	12.0315	12.6115	11.8342	12.273	9.71728	11.3709	9.32379	10.5133	11.1495
ASHGV40051797	1.98761e-05	0.00120686	18.6554	up	noncoding	long noncoding	Reliable	ENST00000410773	RN7SKP39	GENCODE	322	chr10	-	28731503	28731825	AAGATTCCAGACAGAACCAAAGCAGATGCAGGAGCAGCCTGCCTGTCAAAAAGATAATTT									223.068	8.80033	7.24954	3.02802	172.058	80.5829	153.484	370.371	338.842	17.0273	5	7.30265	5	9.67173	6.75245	6.43736	7.05415	8.26601	7.73772	4.14178	2.33744	3.29975	2.33708	3.02403
ASHGV40053463	0.0355317	0.0715799	9.08306	up	noncoding	long noncoding	Reliable	T366659	G086695	RNA-seq: Iyer et al 2015	669	chr9	+	129619456	129620539	AAGAAAAGGCAGAACACAAGTATTGGTAAGCTATCAGCCATCACCCTCACATAGGCTGAC									479.624	13.3717	6.92132	3.73814	1107.58	1011.7	68.3605	8.20794	202.272	30.0112	10.0069	9.7986	8.90927	8.13241	9.11464	9.68706	5.81148	2.96987	7.02355	4.96824	3.67815	3.79284	3.4419	2.80958
ASHGV40053732	0.000404699	0.00425485	41.1725	up	noncoding	long noncoding	Reliable	T370903	G087454	RNA-seq: Iyer et al 2015	1513	chrX	-	4718204	4741973	CCCCAGAATTACACATATCAAATGACCAAAGAAGCTGCTTCTACAAATGTGCATTTATTT									591.94	5	7.69787	2.33426	313.563	27.2944	109.28	984.069	1525.49	5	5	5	5	5	7.48554	4.98865	6.53244	9.70508	9.77764	2.32966	2.33744	2.34218	2.33708	2.32495
ASHGV40024339	0.00909524	0.0262067	3.71337	up	noncoding	long noncoding	Reliable	T001422	G000172	RNA-seq: Iyer et al 2015	6427	chr1	+	2744135	2770238	GGCGGACACCCACACATCTTATCCACTGTAGACACCTCCACATTGTGTCCGTTGCGTGTA									47226.8	9799.13	15.2334	13.3407	73786.8	37446.1	31242.4	34269.8	59388.8	15109.7	10601.4	1208.91	11262.4	10813.2	15.7337	15.1039	15.085	15.0072	15.2372	14.0457	13.9904	11.2456	14.0307	13.3912
ASHGV40003984	0.000379956	0.0041691	9.43698	up	noncoding	long noncoding	Gold	NR_046100	LOC285762	RefSeq	3469	chr6	-	119773711	119812467	ACACACTCACACGTTATGACACTTGAAGAATTATGTAGGTTATTGCTGACACCATGTAAG	285762								10155.9	477.189	12.3034	9.06507	22425.5	3026.38	4436.37	4086.64	16804.7	480.828	342.082	169.249	257.14	1136.64	13.3861	11.1887	11.8697	11.842	13.2305	9.12722	9.1209	8.29516	8.48894	10.2931
ASHGV40048442	0.00191661	0.00925178	12.315	up	noncoding	long noncoding	Reliable	ENST00000457477	RP11-467I20.2	GENCODE	354	chr1	+	240693751	240694162	TGAATCTAAAGGACAAAAATAGGGCCTCACAGTTTGAGAGAATCATTCACTTTGTCTAGC		intronic antisense	NM_022469	GREM2	gremlin-2 precursor	-	240652872	240775462	4743.26	192.354	11.1139	7.49152	10671.5	5839.24	1006.55	1276.21	4922.8	504.157	77.6442	108.784	211.633	59.5538	12.3192	12.0686	9.71541	10.1232	11.343	9.19802	6.89662	7.60541	8.18013	5.57739
ASHGV40019912	0.000533363	0.00473283	2.66099	up	noncoding	long noncoding	Reliable	T142128	G033154	RNA-seq: Iyer et al 2015	783	chr17	-	14703597	14705407	TATGAATGATGTTATAGACAAGACCCTTCACCCATCACAGCTCCCTATTCACAGCTGCTG									501.757	109.506	8.48647	7.07451	478.677	353.906	698.671	526.3	451.23	118.651	116.055	58.5917	97.8283	156.404	8.01924	8.37018	9.15555	8.78269	8.10469	7.0071	7.48554	6.65264	7.0104	7.21685
ASHGV40028267	0.0110492	0.0300955	4.55871	up	noncoding	long noncoding	Reliable	T210515	G048720	RNA-seq: Iyer et al 2015	5174	chr2	-	238355200	238360674	TTGTCCCGCCTCTCTGATTAGGAAATGTTTTTATTTAGAAAGCCTAACACAGGCATAAAA									712.594	56.6085	8.20051	6.01189	1972.06	225.532	80.4285	337.952	946.995	72.7797	35.7273	33.6184	54.2071	86.7098	9.92242	7.78007	6.06869	8.13017	9.1012	6.30017	5.63734	5.75095	6.13377	6.2372
ASHGV40055102	0.04694	0.0884926	4.07847	up	noncoding	long noncoding	Reliable	TCONS_l2_00030263	XLOC_l2_015565	RNA-seq: Cabili et al 2011	247	chrX	+	74743967	74844631	TACCACATACAGCTCTTCCATATGCAAGGTCTCTGGGGCAAAACTGTCATTCTGTCTGAA									91.1215	11.4969	5.59159	3.56356	10.434	89.1321	179.779	157.425	18.8369	15.6161	9.50304	5.62261	9.69668	17.0461	3.23794	6.55966	7.27359	7.00465	3.8821	4.01835	3.60382	2.87759	3.5647	3.75334
ASHGV40004634	9.13848e-06	0.000837023	32.7995	up	noncoding	long noncoding	Gold	NR_120676	NEURL1-AS1	RefSeq	496	chr10	-	105271536	105277199	TCATTAAACATCCCACACTGGTCAGTTACAGCCTCCTACGTCCCAGCTGTGCGTTTCCTG	102724341								459.03	7.81321	7.91886	2.88326	1171.08	340.037	162.782	129.206	492.046	11.7389	5	5.64447	5	11.6827	9.20166	8.31354	7.13942	6.72384	8.21587	3.59584	2.33744	2.88367	2.33708	3.26227
ASHGV40053420	0.0452895	0.0860715	4.74386	up	noncoding	long noncoding	Reliable	T366165	G086585	RNA-seq: Iyer et al 2015	433	chr9	+	126042081	126047413	GTGCACCACCACGTGTCACCAGAATGGTCATTCTAACTTGAACTCTCACTGGATTAAAAA									322	21.3397	6.83266	4.5866	746.08	524.904	33.683	24.9188	280.414	20.7926	19.3891	21.9845	16.1249	28.4071	8.60711	8.86142	4.69723	4.5179	7.47965	4.42872	4.67486	5.07764	4.31194	4.43985
ASHGV40004805	3.3603e-05	0.00151325	3.7478	up	noncoding	long noncoding	Gold	NR_126362	APOA1-AS	RefSeq	563	chr11	+	116706832	116726445	TGGAAGTCGTCCAGATCCAAATGGCAAACCTTCTTCATCCACCAGGACCCAACCCACAGG	104326055								66.43	13.4433	5.73963	3.83358	97.5524	53.2366	58.1857	62.9717	60.2035	20.2065	10.2809	7.49702	15.0476	14.1847	6.03793	5.90657	5.5682	5.75866	5.42677	4.3889	3.71867	3.34016	4.21005	3.51013
ASHGV40045914	6.50272e-05	0.00200728	6.34544	up	noncoding	long noncoding	Gold	ENST00000434562	RP1-249F5.3	GENCODE	595	chr6	+	160320217	160323542	GGACTTAATGCATGCAAAAGAACATGAAATACCTCATCCATATTTTTGGTATTGATGACG		intergenic							45.6085	5.14269	5.09342	2.4277	80.7921	43.0581	20.6009	31.8389	51.7525	5	5.71343	5	5	5	5.83283	5.63387	3.9136	4.85842	5.22837	2.32966	2.80461	2.34218	2.33708	2.32495
ASHGV40056007	0.0287775	0.0611415	8.76333	up	noncoding	long noncoding	Gold	NR_110375	THRIL	RefSeq	1981	chr12	-	125509988	125511969	AAATAAAGCTCACAGTTTGGGAACATGAAAATAACGCACACAGACCTCACCCACCAATCC	102659353								1475.99	175.489	9.30271	6.17123	3533.15	2327.47	328.332	257.262	933.71	695.488	16.2571	13.8782	96.9617	54.8579	10.7124	10.817	8.15105	7.75449	9.07857	9.64372	4.41362	4.35754	6.9983	5.44297
ASHGV40059129	0.00281197	0.0117117	13.2466	up	noncoding	long noncoding	Reliable	T360865	G085225	RNA-seq: Iyer et al 2015	1218	chr9	-	82013589	82053862	TTACTTTGGTGTATGCTCTCTGAGATGGTGACCTCACTCCTCCAATACCACAGTGACATT									368.044	18.3555	7.51496	3.78741	90.6485	55.1741	296.062	450.291	948.044	57.3622	5.30795	8.30764	12.0252	8.77464	5.9563	5.95171	8.00297	8.56125	9.10258	5.93837	2.698	3.51372	3.8855	2.90146
ASHGV40015910	0.000300267	0.00384626	7.77398	up	noncoding	long noncoding	Reliable	ENST00000562300	RP11-1129I3.1	GENCODE	1495	chr15	-	56835149	56921790	GACACCCTCCTGAGATACCAGACAATAAAAAATGTAGATTTTAAAAAGTAACCATCACCT									620.082	41.8471	8.48064	5.52198	387.122	165.954	326.892	900.097	1320.35	66.2452	26.5178	29.5451	30.6149	56.3123	7.74745	7.39692	8.14533	9.55752	9.55597	6.16468	5.15717	5.53878	5.26006	5.48923
ASHGV40018746	9.63341e-06	0.000851873	23.1274	up	noncoding	long noncoding	Reliable	ENST00000547549	MIR3179-2	GENCODE	677	chr16	+	16394006	16394683	AGATGCCACCCATCTACATATTCTTTCAGATGCACAATATTTCACTGTGTGAATGAAACA	100422886	intergenic							2085.74	55.3929	10.3706	5.83904	3007.32	1317.99	1385.53	1653.28	3064.59	52.094	80.1875	13.5211	67.4528	63.7093	10.4782	10.0308	10.1376	10.511	10.6952	5.79484	6.94586	4.31832	6.45401	5.68218
ASHGV40002483	9.02844e-06	0.000834012	50.2225	up	noncoding	long noncoding	Reliable	ENST00000584139	CTC-297N7.10	GENCODE	171	chr17	+	10584050	10587305	CCTTCCACAGGTCCTTAAATGATAACAGAAGTTTCCCAAACCATCCTATGGATGAAAATC		natural antisense	NM_004589	SCO1	protein SCO1 homolog, mitochondrial	-	10583648	10600885	562.296	5.19473	8.08792	2.43765	1079.09	186.647	87.4287	393.595	1064.72	5	5	5	5.97365	5	9.07717	7.54878	6.20038	8.35414	9.25911	2.32966	2.33744	2.34218	2.85405	2.32495
ASHGV40047908	0.00616468	0.0199903	11.732	up	noncoding	long noncoding	Reliable	T032998	G007488	RNA-seq: Iyer et al 2015	1551	chr1	+	233665695	233715160	GGTTCAATCTGCTTCTTCTGTCTAGAACGACTCTTTCAGCTTTATCCATCCTTCAAATTT									301.767	11.2224	6.76485	3.21247	806.693	516.609	51.983	28.6609	104.888	5	15.2529	5	5.84842	25.0106	8.71676	8.84321	5.39882	4.70946	6.156	2.32966	4.31293	2.34218	2.82344	4.25417
ASHGV40022758	4.64293e-05	0.00176194	55.749	up	noncoding	long noncoding	Reliable	T161828	G037406	RNA-seq: Iyer et al 2015	1103	chr18	-	45154889	45160376	TTCTATGCTGGACATAGTTCTCAGAACTGGGTTCACGCCTCTCTTTTGCAAGTTGGTAGA									1219.74	14.9306	9.37293	3.57206	2489.72	1893.63	468.517	476.183	770.639	36.4285	7.64853	5	20.5761	5	10.2311	10.5404	8.63296	8.63803	8.82209	5.26036	3.26761	2.34218	4.66518	2.32495
ASHGV40016151	0.00118435	0.00707992	2.56085	up	noncoding	long noncoding	Reliable	T119773	G028287	RNA-seq: Iyer et al 2015	1558	chr15	-	75525009	75529949	TAGAGCCAGAACCTCTGCAGACCCTTCTGTGTCTATTCCCACACACAAGCACAGATTCTC									2690.31	470.198	10.7499	9.39324	4585.06	2882.51	2340.3	2187.71	1455.97	519.288	451.385	376.594	477.069	526.655	11.0755	11.118	10.9055	10.9445	9.70575	9.24321	9.56305	9.51277	9.49667	9.15051
ASHGV40005132	0.00205035	0.00965587	3.45019	up	noncoding	long noncoding	Reliable	T051175	G012000	RNA-seq: Iyer et al 2015	2458	chr10	-	133647559	133652308	AATTACTTAATTCATGGACTTTGAGGGTGGTTTCTCCCACTCGACACACACTCTGTTGGG									29.9507	6.67218	4.59534	2.80866	27.7567	22.9821	16.4582	43.4368	39.1197	5	10.1862	5	7.77811	5.39659	4.56817	4.74449	3.56215	5.25115	4.85072	2.32966	3.70495	2.34218	3.24605	2.42045
ASHGV40022842	0.000319022	0.00393233	3.67927	up	noncoding	long noncoding	Reliable	T162916	G037678	RNA-seq: Iyer et al 2015	5977	chr18	-	56587813	56593790	AAATGATACTCTACTTGTCCACTCGTATCTGCAGCCTGCTGGAAATGTGTAGCCAGTGAT									25.9904	5.18247	4.34325	2.46383	27.8598	14.9548	14.0285	28.1691	44.9397	5.11432	5	5	5.79801	5	4.5728	4.10103	3.31303	4.68254	5.04684	2.50466	2.33744	2.34218	2.80992	2.32495
ASHGV40053685	0.00994114	0.0279656	4.49533	up	noncoding	long noncoding	Reliable	T370208	G087320	RNA-seq: Iyer et al 2015	645	chr9	+	140353856	140354558	GATCCACCTTTATTGAAACATCACACGGCAGCATCAGGGCTCCCACACCTCACAGGGCAG									38204	7116.25	14.8674	12.6989	57105	43679	31944.2	21193.6	37098.3	17469	3761.73	905.311	9429.31	4015.94	15.0586	15.3547	15.1325	14.2372	14.5538	14.2405	12.6237	10.8052	13.7593	12.066
ASHGV40045865	0.0489277	0.0912687	2.95524	up	noncoding	long noncoding	Reliable	T314044	G073650	RNA-seq: Iyer et al 2015	3413	chr6	+	156147365	156154414	TGTAAACTATTCCCTGCTTCACCCTTTCTCAATCTCATTTCCTGGAAGCATGTTTCTAAT									170.564	21.5414	6.09851	4.53523	602.45	106.864	35.9306	30.6229	76.9544	19.7883	15.8052	16.1347	18.4228	37.5558	8.33366	6.7875	4.80509	4.80799	5.7583	4.36016	4.36739	4.59906	4.50881	4.84075
ASHGV40030840	0.0326957	0.0675282	4.52213	up	noncoding	long noncoding	Reliable	T217703	G050343	RNA-seq: Iyer et al 2015	901	chr20	-	37737953	37742478	ACACTGCCAAGAAACAGCCACCAAAGTTCAGCAGCCCCAGAGCAATTTGACAAAATAAAA									116.332	11.6326	5.6239	3.4469	337.666	166.669	31.4294	23.4109	22.4818	15.259	6.4249	5	16.2797	15.1992	7.57931	7.40275	4.58685	4.43448	4.11611	3.97959	2.98841	2.34218	4.32294	3.60136
ASHGV40015929	0.0205442	0.0478097	2.60138	up	noncoding	long noncoding	Reliable	T117365	G027691	RNA-seq: Iyer et al 2015	3157	chr15	-	59154103	59157260	CATCTCCCCGCTCATCTTTCTTAACTTTGTAGCTTAATGACATGAATATACAGAGCGAAC									1445.64	227.097	9.54023	8.16095	2950.66	1606.96	547.257	341.668	1781.67	351.751	184.329	112.756	230.223	256.426	10.4455	10.3046	8.84222	8.14382	9.965	8.66955	8.15881	7.65615	8.32689	7.99335
ASHGV40021520	0.0304334	0.0638373	4.1661	up	noncoding	long noncoding	Reliable	ENST00000579050	RP11-68I3.4	GENCODE	465	chr17	+	27896597	27897537	GTAGCATCTCCATCTTCATCGCCAGCTCCTCTGAATTTTCCTTTGAAATACTTATTATTA		intron sense-overlapping	NM_138349	TP53I13	tumor protein p53-inducible protein 13 precursor	+	27895738	27900175	1725.76	322.26	10.0307	7.97201	2500.32	505.705	1356.5	1641.86	2624.41	1010.67	43.3267	151.797	265.373	140.129	10.2367	8.80311	10.1148	10.5072	10.4918	10.211	5.9504	8.11609	8.54064	7.04192
ASHGV40030099	0.0180991	0.0434604	2.11555	up	noncoding	long noncoding	Reliable	TCONS_00004014	XLOC_001853	RNA-seq: Cabili et al 2011	421	chr2	+	216773380	216777417	ATGACCTCACGAGTCACAGCCCAGTTGTTCCTATATGTAGTTAGAAGGAGATATCTGAAG		intergenic							27384.8	7058.41	14.1716	13.0906	46492.6	22861.3	10904.1	19994.3	36671.6	13847.5	3133.75	4349.99	7244.74	6716.09	14.722	14.2261	13.2508	14.1272	14.5319	13.9008	12.355	13.0324	13.3805	12.7841
ASHGV40019626	0.0160299	0.0396255	3.11022	up	noncoding	long noncoding	Reliable	TCONS_00001814	XLOC_001198	RNA-seq: Cabili et al 2011	1071	chr1	-	213107181	213108781	TATAAAGAAGAGGCCAGAATAGAAACCCACCACCATGCATGCTTCCAGTTTTCCTTGCCT		intergenic							432.271	61.0855	7.84445	6.20743	1055.91	499.339	134.662	137.491	333.958	58.629	50.4796	84.0018	49.1041	63.213	9.04827	8.793	6.84582	6.81441	7.72075	5.97269	6.20941	7.19779	5.985	5.67227
ASHGV40049344	0.0377998	0.0748792	2.86053	up	noncoding	long noncoding	Reliable	T344534	G081018	RNA-seq: Iyer et al 2015	17607	chr8	-	59240705	59262132	GTGATGAACTTTGTTTACCACCACCATGATAAAGATATAGAGTACTGCATTATCACCAAA									581.326	98.6182	8.31545	6.79917	1153.11	631.957	146.354	227.09	748.123	106.347	31.848	148.783	94.5666	111.547	9.17123	9.08973	6.97597	7.56039	8.77994	6.85842	5.44267	8.08024	6.96188	6.65264
ASHGV40048249	0.0117865	0.0314773	21.487	up	noncoding	long noncoding	Reliable	T330014	G077296	RNA-seq: Iyer et al 2015	956	chr7	+	100709567	100716236	AACTAAGTTATACGTAAACCGAATGACCCAGCAATGCACCTCCTAGAGAAACTCGCCTGT									602.183	6.68364	7.05071	2.62531	1988.75	620.448	96.3133	5	300.404	13.4182	5	5	5	5	9.93547	9.07181	6.34342	2.32545	7.57737	3.78492	2.33744	2.34218	2.33708	2.32495
ASHGV40035193	0.0361959	0.072432	2.83956	up	noncoding	long noncoding	Reliable	T253961	G058498	RNA-seq: Iyer et al 2015	1771	chr3	-	165426995	165430647	CAAGCACCCTACCATTCTTAGTTCTATGGATAAGAATTAACTCAAGTGGGTTAATTCATA									8847.96	2035.02	12.5321	11.0264	10846.4	11065.8	6622.59	6051.44	9653.57	5005.27	323.81	1623.72	1029.08	2193.23	12.3521	13.0363	12.4856	12.446	12.3404	12.5554	9.03844	11.6375	10.6576	11.2432
ASHGV40056058	0.00373969	0.0142169	2.00299	up	noncoding	long noncoding	Gold	NR_104057	LINC00380	RefSeq	410	chr13	-	91739508	91743693	GATGGTGACACCTCAGCCCTTCTGCGAGAAAAACAAGGGTGATCCACATCCCCCATCCCT	101930747								62.5578	22.2884	5.68175	4.67959	83.1434	61.3824	63.6407	55.4119	49.2107	22.7609	25.5537	21.2772	20.9848	20.8651	5.86764	6.08633	5.70177	5.5923	5.1607	4.56227	5.09702	5.02906	4.69531	4.01431
ASHGV40022863	0.00224611	0.0101767	29.6453	up	noncoding	long noncoding	Reliable	T163183	G037783	RNA-seq: Iyer et al 2015	6846	chr18	-	59942734	59949580	GCCCCATCACACAGTACACAACCAGACACTGTTCAAAGCCATAAAATATATATCAACATA									19995.3	1019.58	13.7546	8.86486	13256.3	16568.8	22373.1	20486.3	27292.2	3843.93	95.2672	44.6388	747.272	366.772	12.6041	13.6321	14.4019	14.1704	13.9644	12.1857	7.19521	6.20971	10.1432	8.59039
ASHGV40026104	0.0357461	0.071878	2.31214	up	noncoding	long noncoding	Reliable	T181583	G041775	RNA-seq: Iyer et al 2015	5757	chr19	+	56602155	56607912	AATGAGGCTAACAGCCTTCTCCACCTCACAGCACCATCTTTAAAGGGATTCAACGAATTC									23132.4	6535.53	13.9443	12.7351	38694.1	21822.2	11716.9	14566.9	28861.9	16051.9	2651.04	1652.34	7422.34	4900	14.325	14.1319	13.4051	13.7768	14.0828	14.1272	12.1201	11.6659	13.4201	12.3421
ASHGV40057564	0.0223632	0.0508846	9.62403	up	noncoding	long noncoding	Gold	NR_003930	SVIL-AS1	RefSeq	2100	chr10	+	29698462	29711301	CCACACGCAGATCCTGCACTGTACTGTCCAGTCAACTGACTTCAGCAAAGATGTCTGGGT	102724316								369.069	20.643	7.07076	3.80412	874.983	574.69	68.7394	18.7162	308.219	54.835	5	5	21.9502	16.4296	8.82046	8.98399	5.81844	4.12205	7.60885	5.87265	2.33744	2.34218	4.76019	3.70813
ASHGV40034829	0.000500152	0.00462564	4.61244	up	noncoding	pseudogene	Gold	NR_024438	ACTG1P4	RefSeq	1988	chr1	+	104112025	104114008	AGATTTTATCAGTAAGAAAAAACCAGTCACCTCTGCCAGCCCATGCACCATGTTGTCCTG	648740								2005.38	197.311	10.2344	8.02891	3230.7	2881.43	1768.53	799.508	1346.73	166.682	218.373	214.918	180.371	206.212	10.5767	11.1169	10.4973	9.39113	9.59023	7.50699	8.40649	8.67491	7.90882	7.64737
ASHGV40027124	0.000301354	0.00384626	6.11595	up	noncoding	long noncoding	Reliable	T194978	G044921	RNA-seq: Iyer et al 2015	603	chr2	-	99033449	99034423	AATAATGTGCTAAAAAGACCAAACCATGCCTCACTGACAGCCCCCTGAAAGCTGAGGTTT									12071.9	849.639	12.7583	10.1458	24065.3	13875.9	4447.02	5595.46	12376	1481.59	688.596	508.51	1057.23	512.27	13.4951	13.3826	11.8762	12.3153	12.7225	10.7725	10.1826	9.96429	10.6989	9.11062
ASHGV40032832	0.0400227	0.0783491	3.13243	up	noncoding	long noncoding	Reliable	T229075	G052780	RNA-seq: Iyer et al 2015	838	chr22	-	19017568	19018482	AGAAAAAGAACCTGCAGTCACCCCAAGGAAGAGGAGTCTCGGCTGTTCCCTGGAGGCTGA									195.025	27.1029	6.58537	4.93809	432.918	311.359	54.4157	30.1392	146.292	31.818	25.6863	23.638	19.789	34.5831	7.88574	8.2044	5.46924	4.78619	6.58128	5.05762	5.10475	5.18875	4.60838	4.73095
ASHGV40058177	0.0102978	0.0287	6.6734	up	noncoding	long noncoding	Reliable	T086326	G020046	RNA-seq: Iyer et al 2015	280	chr12	+	110866411	110867345	TCACCCAGCCTGCCATGATGAGATGGGGCTTGGGCCCCTTTTAAGGCCAGGGGAACCCTC									215.917	22.1318	7.03371	4.29528	74.4211	204.048	451.721	296.24	53.1528	14.5391	38.7412	5.11584	15.7424	36.5203	5.73553	7.64855	8.58393	7.93913	5.26139	3.90321	5.77036	2.72522	4.27533	4.80229
ASHGV40057939	0.0152777	0.0383251	2.8473	up	noncoding	long noncoding	Reliable	T023227	G005031	RNA-seq: Iyer et al 2015	1637	chr1	-	159764487	159768732	ATCCATCCAGTTCCTTGGGTAGATGCGGAACCCAGATGGAAATGGGAAGACTATAAAACT									14385.1	2598.65	13.1383	11.6287	21153.2	15676	9182.17	5810.45	20103.8	1350.19	4238.83	760.975	2690.2	3953.07	13.2953	13.5521	12.9677	12.3774	13.4989	10.649	12.8144	10.5566	12.0956	12.0279
ASHGV40017919	8.8783e-05	0.00230632	5.52635	up	noncoding	long noncoding	Gold	NR_038368	LINC00273	RefSeq	1452	chr16	-	33961051	33962503	AATGTTTCCAGAGAGGCGCGAGCCACAGTCATTGAACCCAGGAAGTGGAGGTTGCAGTGA	649159								51.9893	6.34868	5.21892	2.75259	114.967	44.234	30.3152	29.6862	40.7439	6.01959	6.78386	5	6.28873	7.65124	6.2314	5.6669	4.52893	4.76073	4.90666	2.67668	3.07519	2.34218	2.93171	2.73722
ASHGV40015845	0.000239019	0.00347963	41.6818	up	noncoding	long noncoding	Reliable	ENST00000461517	RN7SL494P	GENCODE	301	chr15	-	50536827	50537128	TTTGAAACTGACCACGCAGGGGAGAAAGGGGCTCTGAGAAAGATTTGGAGAAACTCATTT									487.203	6.53056	7.92341	2.54207	35.2477	173.923	690.76	789.567	746.518	5	5	5	5	12.6528	4.86816	7.45932	9.14434	9.37268	8.77258	2.32966	2.33744	2.34218	2.33708	3.36399
ASHGV40007949	0.0070747	0.0219344	9.43951	up	noncoding	long noncoding	Reliable	T052863	G012257	RNA-seq: Iyer et al 2015	6235	chr11	+	1778806	1785041	TAAAGCCCCCAGTTCACAGGTGGTAAAGGGGTCCCTAAGGAAATGGACTCGCCCAGACTC									388.473	13.0453	7.04021	3.8015	57.732	30.1217	92.9163	604.215	1157.38	14.682	11.5414	10.1121	8.34613	20.545	5.43681	5.12678	6.28673	8.97028	9.38045	3.91914	3.89775	3.84642	3.34925	3.99495
ASHGV40020416	0.000182148	0.0031199	13.8353	up	noncoding	long noncoding	Reliable	T148657	G034512	RNA-seq: Iyer et al 2015	1928	chr17	-	42667171	42669317	ATAGCTAATAAAAAACCCCAACCAAGCAGTGTGCACTCACACACACGAACTTACAGGAGG									1485.51	48.2398	9.4505	5.66022	3988.97	1693.06	348.557	517.651	879.318	61.9053	18.3869	31.7524	42.6174	86.5371	10.8882	10.3757	8.23135	8.75853	8.99873	6.05374	4.58758	5.65966	5.76717	6.23294
ASHGV40026093	7.72522e-05	0.00214355	92.0668	up	noncoding	long noncoding	Reliable	ENST00000589698	AC010525.7	GENCODE	1115	chr19	+	56207680	56208795	ACTTGTCAGACCCTCCATTCACCAAATTAAGGATAAGTTTCACGATTTCGCACTGCGGAG									6577.49	24.1503	11.29	4.7654	13728.5	9509.86	2085.5	389.548	7174.08	32.6386	23.1384	27.431	23.2554	14.2879	12.6411	12.7974	10.7452	8.34451	11.9218	5.09229	4.94023	5.42754	4.84904	3.51789
ASHGV40001835	0.00201705	0.00958347	7.19543	up	noncoding	long noncoding	Gold	ENST00000533736	RP11-539G18.2	GENCODE	1061	chr4	+	39640759	39653692	CGTGGTAGAGGCAGTCTCCACACCACTGTGCTCGAACAGCTCTATGAAGAGGCCTATGTG									116.978	13.2136	6.36051	3.51343	139.463	121.057	49.4247	83.3123	191.632	5	19.4405	5	24.6787	11.949	6.46739	6.95734	5.31841	6.116	6.94339	2.32966	4.67795	2.34218	4.92563	3.29172
ASHGV40001670	0.0448048	0.0854962	9.63001	up	noncoding	long noncoding	Gold	NR_033651	MSC-AS1	RefSeq	4207	chr8	+	72756350	72968547	GGAAAGGCAGACTTCAAATCATCCCAACACCAGAGAACACTAAATGACAGTGGACAGGAA	100132891								1048.78	41.9398	8.09923	4.83169	3185.93	1212.47	81.9146	42.3005	721.28	6.23312	88.2583	8.16478	85.5299	21.513	10.5552	9.90316	6.09522	5.219	8.72358	2.72328	7.07763	3.48721	6.81407	4.05628
ASHGV40038095	0.00213364	0.00987176	16.4685	up	noncoding	long noncoding	Reliable	T272471	G063249	RNA-seq: Iyer et al 2015	1330	chr4	-	146479133	146480463	AAGTATTATCAAGGCTCCTTTGTCAGTTCTCAATCGTGTCTGACTCATCCATCCTTCAAG									1175.37	27.8226	8.82836	4.78672	2498.07	2476.59	298.972	142.558	460.673	19.7118	52.1496	11.94	40.9765	14.3351	10.2345	10.896	8.01716	6.86453	8.12958	4.35328	6.2537	4.10961	5.69609	3.5209
ASHGV40029500	0.00426837	0.0156064	7.27141	up	noncoding	long noncoding	Reliable	ENST00000433507	AC018804.3	GENCODE	578	chr2	+	130865256	130867314	TTAGAACAAGCCCACCTAACATCTGCCAGAGAAAAGACCAACAACAGCCTCAAAGGATCT		intronic antisense	NM_001099771	POTEF	POTE ankyrin domain family member F	-	130831107	130886795	139.762	8.74183	5.93818	3.07594	438.258	133.522	33.1331	21.8697	72.0257	11.6242	5.50213	5	7.66672	13.916	7.90287	7.10117	4.6699	4.34157	5.67539	3.5798	2.74714	2.34218	3.22396	3.48665
ASHGV40015539	0.0154213	0.0385737	4.75393	up	noncoding	long noncoding	Reliable	T111422	G026327	RNA-seq: Iyer et al 2015	626	chr14	+	104810454	104811208	AAATCTTCCTTGTCCTTCCTTTGTATCACTGATCATCACCCAGCATGATCTATTCATTTG									1181.83	85.4218	8.99258	6.74346	2335.97	1933.48	425.505	104.516	1109.7	93.5311	75.1945	65.6231	78.3249	114.436	10.1398	10.567	8.511	6.42432	9.32073	6.6673	6.84363	6.81603	6.69246	6.69789
ASHGV40031706	0.000796297	0.00575293	20.0332	up	noncoding	long noncoding	Reliable	ENST00000606362	RP1-28H20.3	GENCODE	631	chr20	+	45318297	45318928	TACAATACGGAACTTTGCACACGCACACATAAATAAATAAACTACCTATCCCCCTTGTGA									6048.37	82.3297	10.9591	6.63477	16655.4	6043	782.284	511.274	6249.96	119.281	66.7854	49.6665	78.9758	96.9397	12.9261	12.1177	9.30841	8.73662	11.7066	7.01456	6.6521	6.38716	6.70152	6.4185
ASHGV40032516	0.0142734	0.0363922	11.0835	up	noncoding	long noncoding	Reliable	T224356	G051820	RNA-seq: Iyer et al 2015	1189	chr21	+	25664245	25671949	CACTGATGCACAACGACCACATCCAATATATGAACAACTACTTTTCCCCTTAAATAATGC									594.421	12.7717	7.34175	3.8714	1750.08	644.88	58.1029	17.4978	501.549	12.8028	13.5602	13.5976	13.2616	10.6363	9.75976	9.11827	5.56598	4.0296	8.23512	3.71756	4.1404	4.32705	4.02506	3.14695
ASHGV40009248	0.00636167	0.0204512	2.00047	up	noncoding	long noncoding	Reliable	TCONS_00019500	XLOC_009301	RNA-seq: Cabili et al 2011	473	chr11	+	119758323	119804313	TGGCTGAAGCCTGGCCCCCAGTCACCCACTGACGGCAGCTGCAAAGGTGCCCGTGATGAG		intergenic							1715.93	419.417	10.1009	9.10057	1909.55	1363.85	1552.49	969.683	2784.05	456.079	478.886	170.142	383.575	608.402	9.88053	10.0789	10.3033	9.67655	10.5653	9.04588	9.6446	8.30291	9.14978	9.35966
ASHGV40043930	0.00998847	0.0280634	3.59665	up	noncoding	long noncoding	Reliable	T309261	G072453	RNA-seq: Iyer et al 2015	3682	chr6	-	109197499	109201181	ACTGACCCTCCATTCTTGAGATGAGATGGTAAAGATGTTGTTCCTTTGAACATTTCTTGC									340.033	52.9698	7.79303	5.94638	195.702	426.505	605.632	359.905	112.42	63.6906	29.2464	50.7907	50.625	70.4964	6.90441	8.6104	8.97193	8.21896	6.25945	6.10722	5.31032	6.42502	6.03019	5.85913
ASHGV40029888	5.52049e-05	0.00191302	43.3707	up	noncoding	long noncoding	Reliable	T204569	G047302	RNA-seq: Iyer et al 2015	1344	chr2	+	190144515	190171954	CTCCTTCATTAACCAACATTATCCACCCATTTCCTCAAAATATAATGTGACCCAATAAGT									1751.41	28.9764	10.0664	4.62779	3123.42	839.447	1164.86	1233.33	2395.99	30.3849	44.3725	5	45.0714	20.053	10.528	9.44563	9.91478	10.071	10.3728	4.98972	5.9864	2.34218	5.85686	3.96382
ASHGV40040690	0.0372555	0.0740996	3.49754	up	noncoding	long noncoding	Reliable	ENST00000507813	CTC-339F2.2	GENCODE	206	chr5	-	115638050	115639831	TGCAAACAGAACTACAGCACTCCAGAAGTAACCTCATTTGACTGGCCTATTAGTTAATGG		intergenic							64.5446	10.0857	5.00291	3.19657	206.908	51.4252	17.4597	18.8783	28.052	23.3398	7.70928	5.50102	5	8.87849	6.97087	5.85952	3.64977	4.13426	4.40011	4.60486	3.27937	2.84379	2.33708	2.91772
ASHGV40032620	0.000834732	0.0059135	48.58	up	noncoding	long noncoding	Reliable	T225468	G052129	RNA-seq: Iyer et al 2015	6928	chr21	+	35811558	35819033	GAACACACATCACAGATCATAGTAAATGGCTTTAATTTTTTAGCGAAATCTCACTACTGC									5083.14	37.1933	10.5799	4.97757	15851.5	2010.46	332.339	894.707	6326.74	50.0404	49.395	5	47.7476	33.7837	12.846	10.6192	8.16087	9.54628	11.7269	5.73656	6.16907	2.34218	5.94257	4.69747
ASHGV40027177	0.00198551	0.00947851	22.8585	up	noncoding	long noncoding	Reliable	T195668	G045063	RNA-seq: Iyer et al 2015	3273	chr2	-	103058838	103079788	TAGTGCTATTTCTAGAGTCAGAACACACCACTCCTGCCATCTAGTGATCTTATATCATAA									2044.02	72.8784	10.0952	5.5805	4590.38	1571.29	616.75	994.686	2446.99	183.844	53.3182	5	87.057	35.1726	11.0783	10.2736	9.00203	9.71728	10.4046	7.67125	6.29086	2.34218	6.84417	4.75405
ASHGV40005104	0.00701538	0.0218231	4.75609	up	noncoding	long noncoding	Reliable	T050852	G011911	RNA-seq: Iyer et al 2015	5452	chr10	-	131033457	131041247	TAAACACTTGCACACATGCACACACACAAGGTAGGAGGCATTTAAAACAGGGTCAACGTC									79013.8	16264.6	16.1551	13.9053	107208	71761.7	51179.6	71621.4	93298.6	29874.7	16845.2	1568.95	19656.3	13378	16.4158	16.3396	15.9127	15.9602	16.1473	14.9561	14.5613	11.5925	14.7371	13.6796
ASHGV40036786	0.0481868	0.0902605	2.12937	up	noncoding	long noncoding	Reliable	ENST00000494900	RP11-152C17.1	GENCODE	429	chr3	+	168720861	168723254	TATTTCACAAAAGTCACAAGACTCACTATGTTATACAATAGAGTTTTCAGAATCACTTTA		intergenic							19.1324	8.94167	4.03095	2.94053	16.35	28.6092	24.2502	11.3309	15.1217	5	11.0058	5	5	18.7026	3.87417	5.05993	4.18103	3.43692	3.60272	2.32966	3.82196	2.34218	2.33708	3.87176
ASHGV40013063	0.000641666	0.0051474	2.8669	up	noncoding	long noncoding	Reliable	TCONS_00021712	XLOC_010296	RNA-seq: Cabili et al 2011	288	chr13	+	21769074	21771935	TTCCATCGCATGCACCTGCACACATCCAGAGGCGCATTCACAGAGCACTGCATGGAGCTA		intergenic							65630.5	17035.9	15.8563	14.3368	85849.4	63594.4	50451.2	45478.5	82778.9	10629.9	25052.2	9492.5	18068.8	21936	15.9959	16.1645	15.8514	15.3761	15.8933	13.5678	15.0321	14.0745	14.6346	14.3748
ASHGV40001121	8.80184e-05	0.00230014	3.78371	up	noncoding	long noncoding	Gold	NR_003189	SYS1-DBNDD2	RefSeq	1344	chr20	+	43991808	44039250	ATGTCCTTCATCCTCAACGCCCTCACCTGGAGCTGACATGGACCCAAATCCTCGGGCCGC	767557	exon sense-overlapping	NM_001048221	DBNDD2	dysbindin domain-containing protein 2 isoform a	+	44034654	44039250	287.071	44.0716	7.6269	5.70709	564.239	211.621	262.443	201.148	195.907	43.5457	36.3494	47.0332	40.2608	53.1687	8.25016	7.69282	7.83597	7.3773	6.97822	5.5295	5.65936	6.29441	5.66459	5.38762
ASHGV40001121	8.80184e-05	0.00230014	3.78371	up	noncoding	long noncoding	Gold	NR_003189	SYS1-DBNDD2	RefSeq	1344	chr20	+	43991808	44039250	ATGTCCTTCATCCTCAACGCCCTCACCTGGAGCTGACATGGACCCAAATCCTCGGGCCGC	767557	exon sense-overlapping	NM_001048222	DBNDD2	dysbindin domain-containing protein 2 isoform b	+	44034654	44039250	287.071	44.0716	7.6269	5.70709	564.239	211.621	262.443	201.148	195.907	43.5457	36.3494	47.0332	40.2608	53.1687	8.25016	7.69282	7.83597	7.3773	6.97822	5.5295	5.65936	6.29441	5.66459	5.38762
ASHGV40001121	8.80184e-05	0.00230014	3.78371	up	noncoding	long noncoding	Gold	NR_003189	SYS1-DBNDD2	RefSeq	1344	chr20	+	43991808	44039250	ATGTCCTTCATCCTCAACGCCCTCACCTGGAGCTGACATGGACCCAAATCCTCGGGCCGC	767557	exon sense-overlapping	NM_001048223	DBNDD2	dysbindin domain-containing protein 2 isoform a	+	44035227	44039250	287.071	44.0716	7.6269	5.70709	564.239	211.621	262.443	201.148	195.907	43.5457	36.3494	47.0332	40.2608	53.1687	8.25016	7.69282	7.83597	7.3773	6.97822	5.5295	5.65936	6.29441	5.66459	5.38762
ASHGV40001121	8.80184e-05	0.00230014	3.78371	up	noncoding	long noncoding	Gold	NR_003189	SYS1-DBNDD2	RefSeq	1344	chr20	+	43991808	44039250	ATGTCCTTCATCCTCAACGCCCTCACCTGGAGCTGACATGGACCCAAATCCTCGGGCCGC	767557	exon sense-overlapping	NM_001048224	DBNDD2	dysbindin domain-containing protein 2 isoform b	+	44035227	44039250	287.071	44.0716	7.6269	5.70709	564.239	211.621	262.443	201.148	195.907	43.5457	36.3494	47.0332	40.2608	53.1687	8.25016	7.69282	7.83597	7.3773	6.97822	5.5295	5.65936	6.29441	5.66459	5.38762
ASHGV40001121	8.80184e-05	0.00230014	3.78371	up	noncoding	long noncoding	Gold	NR_003189	SYS1-DBNDD2	RefSeq	1344	chr20	+	43991808	44039250	ATGTCCTTCATCCTCAACGCCCTCACCTGGAGCTGACATGGACCCAAATCCTCGGGCCGC	767557	exon sense-overlapping	NM_001048225	DBNDD2	dysbindin domain-containing protein 2 isoform c	+	44036628	44039250	287.071	44.0716	7.6269	5.70709	564.239	211.621	262.443	201.148	195.907	43.5457	36.3494	47.0332	40.2608	53.1687	8.25016	7.69282	7.83597	7.3773	6.97822	5.5295	5.65936	6.29441	5.66459	5.38762
ASHGV40001121	8.80184e-05	0.00230014	3.78371	up	noncoding	long noncoding	Gold	NR_003189	SYS1-DBNDD2	RefSeq	1344	chr20	+	43991808	44039250	ATGTCCTTCATCCTCAACGCCCTCACCTGGAGCTGACATGGACCCAAATCCTCGGGCCGC	767557	exon sense-overlapping	NM_001048226	DBNDD2	dysbindin domain-containing protein 2 isoform d	+	44036628	44039250	287.071	44.0716	7.6269	5.70709	564.239	211.621	262.443	201.148	195.907	43.5457	36.3494	47.0332	40.2608	53.1687	8.25016	7.69282	7.83597	7.3773	6.97822	5.5295	5.65936	6.29441	5.66459	5.38762
ASHGV40001121	8.80184e-05	0.00230014	3.78371	up	noncoding	long noncoding	Gold	NR_003189	SYS1-DBNDD2	RefSeq	1344	chr20	+	43991808	44039250	ATGTCCTTCATCCTCAACGCCCTCACCTGGAGCTGACATGGACCCAAATCCTCGGGCCGC	767557	exon sense-overlapping	NM_001099791	SYS1	protein SYS1 homolog isoform b	+	43991739	44005442	287.071	44.0716	7.6269	5.70709	564.239	211.621	262.443	201.148	195.907	43.5457	36.3494	47.0332	40.2608	53.1687	8.25016	7.69282	7.83597	7.3773	6.97822	5.5295	5.65936	6.29441	5.66459	5.38762
ASHGV40001121	8.80184e-05	0.00230014	3.78371	up	noncoding	long noncoding	Gold	NR_003189	SYS1-DBNDD2	RefSeq	1344	chr20	+	43991808	44039250	ATGTCCTTCATCCTCAACGCCCTCACCTGGAGCTGACATGGACCCAAATCCTCGGGCCGC	767557	exon sense-overlapping	NM_001197129	SYS1	protein SYS1 homolog isoform a	+	43990576	43997862	287.071	44.0716	7.6269	5.70709	564.239	211.621	262.443	201.148	195.907	43.5457	36.3494	47.0332	40.2608	53.1687	8.25016	7.69282	7.83597	7.3773	6.97822	5.5295	5.65936	6.29441	5.66459	5.38762
ASHGV40001121	8.80184e-05	0.00230014	3.78371	up	noncoding	long noncoding	Gold	NR_003189	SYS1-DBNDD2	RefSeq	1344	chr20	+	43991808	44039250	ATGTCCTTCATCCTCAACGCCCTCACCTGGAGCTGACATGGACCCAAATCCTCGGGCCGC	767557	exon sense-overlapping	NM_001197139	DBNDD2	dysbindin domain-containing protein 2 isoform a	+	44034632	44039250	287.071	44.0716	7.6269	5.70709	564.239	211.621	262.443	201.148	195.907	43.5457	36.3494	47.0332	40.2608	53.1687	8.25016	7.69282	7.83597	7.3773	6.97822	5.5295	5.65936	6.29441	5.66459	5.38762
ASHGV40001121	8.80184e-05	0.00230014	3.78371	up	noncoding	long noncoding	Gold	NR_003189	SYS1-DBNDD2	RefSeq	1344	chr20	+	43991808	44039250	ATGTCCTTCATCCTCAACGCCCTCACCTGGAGCTGACATGGACCCAAATCCTCGGGCCGC	767557	exon sense-overlapping	NM_001197140	DBNDD2	dysbindin domain-containing protein 2 isoform a	+	44034820	44039250	287.071	44.0716	7.6269	5.70709	564.239	211.621	262.443	201.148	195.907	43.5457	36.3494	47.0332	40.2608	53.1687	8.25016	7.69282	7.83597	7.3773	6.97822	5.5295	5.65936	6.29441	5.66459	5.38762
ASHGV40001121	8.80184e-05	0.00230014	3.78371	up	noncoding	long noncoding	Gold	NR_003189	SYS1-DBNDD2	RefSeq	1344	chr20	+	43991808	44039250	ATGTCCTTCATCCTCAACGCCCTCACCTGGAGCTGACATGGACCCAAATCCTCGGGCCGC	767557	exon sense-overlapping	NM_018478	DBNDD2	dysbindin domain-containing protein 2 isoform e	+	44034860	44039250	287.071	44.0716	7.6269	5.70709	564.239	211.621	262.443	201.148	195.907	43.5457	36.3494	47.0332	40.2608	53.1687	8.25016	7.69282	7.83597	7.3773	6.97822	5.5295	5.65936	6.29441	5.66459	5.38762
ASHGV40001121	8.80184e-05	0.00230014	3.78371	up	noncoding	long noncoding	Gold	NR_003189	SYS1-DBNDD2	RefSeq	1344	chr20	+	43991808	44039250	ATGTCCTTCATCCTCAACGCCCTCACCTGGAGCTGACATGGACCCAAATCCTCGGGCCGC	767557	exon sense-overlapping	NM_033542	SYS1	protein SYS1 homolog isoform a	+	43991739	43997862	287.071	44.0716	7.6269	5.70709	564.239	211.621	262.443	201.148	195.907	43.5457	36.3494	47.0332	40.2608	53.1687	8.25016	7.69282	7.83597	7.3773	6.97822	5.5295	5.65936	6.29441	5.66459	5.38762
ASHGV40001121	8.80184e-05	0.00230014	3.78371	up	noncoding	long noncoding	Gold	NR_003189	SYS1-DBNDD2	RefSeq	1344	chr20	+	43991808	44039250	ATGTCCTTCATCCTCAACGCCCTCACCTGGAGCTGACATGGACCCAAATCCTCGGGCCGC	767557	intronic antisense	NM_014477	TP53TG5	TP53-target gene 5 protein	-	44002519	44006957	287.071	44.0716	7.6269	5.70709	564.239	211.621	262.443	201.148	195.907	43.5457	36.3494	47.0332	40.2608	53.1687	8.25016	7.69282	7.83597	7.3773	6.97822	5.5295	5.65936	6.29441	5.66459	5.38762
ASHGV40049509	4.05993e-07	0.000112512	19.8062	up	noncoding	long noncoding	Reliable	ENST00000606512	RP11-26J3.3	GENCODE	917	chr8	-	80868699	80869616	GAGAGAACTGTTCATGTGTTAATTAATCTCATTAATATATAGTCACCCAGTGTAGGTGCA									151.264	5	6.64214	2.33426	303.361	120.74	71.1301	82.5455	178.54	5	5	5	5	5	7.44232	6.95279	5.86614	6.10274	6.84671	2.32966	2.33744	2.34218	2.33708	2.32495
ASHGV40048137	0.0422062	0.0816474	15.2719	up	noncoding	long noncoding	Gold	NR_110086	LOC101927497	RefSeq	868	chr7	+	92465796	92546501	ATACTGAACATTAACACCACCACAGAGGCCTACTATGTGCTCCTGTCCCTGTTGTTACTT	101927497								3543.7	113.019	9.91958	5.98677	6553.02	7009.58	1123.4	40.7694	2991.74	347.286	52.9506	5	96.5787	63.2788	11.5745	12.3097	9.86664	5.17781	10.6692	8.64859	6.2776	2.34218	6.99061	5.67487
ASHGV40002323	2.03692e-06	0.000366181	3.82916	up	noncoding	long noncoding	Reliable	ENST00000567091	LA16c-313D11.9	GENCODE	730	chr16	-	728503	729777	ACACCCTCAGCCAGTGCCTCAGGACAGTGGACTCCCTACCTAGTGGAGACAGCACTGTGG		intronic antisense	ENST00000445361	MSLN	mesothelin [Source:HGNC Symbol;Acc:7371]	+	693261	818865	326.398	51.1209	7.85523	5.91821	535.994	202.431	234.381	343.39	315.795	50.7881	53.0345	36.8228	41.5818	73.3775	8.17776	7.6407	7.66503	8.15049	7.64218	5.75718	6.28026	5.89569	5.72424	5.93366
ASHGV40002323	2.03692e-06	0.000366181	3.82916	up	noncoding	long noncoding	Reliable	ENST00000567091	LA16c-313D11.9	GENCODE	730	chr16	-	728503	729777	ACACCCTCAGCCAGTGCCTCAGGACAGTGGACTCCCTACCTAGTGGAGACAGCACTGTGG		intronic antisense	ENST00000446427	MSLN	mesothelin [Source:HGNC Symbol;Acc:7371]	+	693261	818865	326.398	51.1209	7.85523	5.91821	535.994	202.431	234.381	343.39	315.795	50.7881	53.0345	36.8228	41.5818	73.3775	8.17776	7.6407	7.66503	8.15049	7.64218	5.75718	6.28026	5.89569	5.72424	5.93366
ASHGV40033727	0.00674062	0.0212213	3.30479	up	noncoding	long noncoding	Reliable	T233688	G053744	RNA-seq: Iyer et al 2015	1192	chr22	+	38819739	38828316	TGTGATGCAGCCTATTGGAGGAGAACCAAACCCCACCACCACCCCAGAAAGCCATACCAG									9084.14	1295.89	12.3654	10.6408	14827.6	13436.9	4784.64	3200	9171.55	2899.64	473.478	1011.62	943.317	1151.37	12.7384	13.3323	11.973	11.5041	12.2789	11.7743	9.62488	10.9747	10.5169	10.3132
ASHGV40034606	0.001496	0.00799248	16.1366	up	noncoding	long noncoding	Reliable	T246079	G056523	RNA-seq: Iyer et al 2015	1599	chr3	-	86216797	86264438	CATTCCCATATTTACTTTCCATCATACTTCCCAGACACCTTTCAATTCATAAGTATTGAG									1683.06	84.7249	10.0938	6.0815	1364.77	938.093	1179.78	2429.4	2503.26	134.502	26.0339	208.497	28.1134	26.4777	9.41123	9.59198	9.93235	11.1	10.4332	7.18487	5.12966	8.62805	5.12783	4.33707
ASHGV40025293	0.00696663	0.0217325	3.70833	up	noncoding	long noncoding	Reliable	uc002ncq.2	DQ592376	UCSC_knowngene	110	chr19	+	16148198	16148308	CCTGAAGAGAATGCAGATGAACCCAGCCTCTCCACCAAACCCATCAGATGTTGTCGCAGG									578.025	89.7428	8.524	6.63323	357.354	177.081	712.47	714.793	928.426	193.151	75.8947	58.7895	59.3706	61.5083	7.64799	7.48637	9.18082	9.23413	9.07068	7.74901	6.86011	6.65688	6.26885	5.6313
ASHGV40058636	0.000200153	0.0032419	32.7403	up	noncoding	long noncoding	Reliable	T239493	G055078	RNA-seq: Iyer et al 2015	1215	chr3	+	28127639	28129453	TATAACAGAGGCTCCTCAGAGAAATGCTACATACATTCCATCCAGGGTTTTAACTTCCTT									578.653	7.06136	7.89824	2.86525	1516.15	841.754	123.522	78.4274	333.408	5	10.8713	5	9.43544	5	9.56161	9.44972	6.72134	6.04078	7.71775	2.32966	3.80302	2.34218	3.52643	2.32495
ASHGV40056469	0.00952654	0.0270777	4.58548	up	noncoding	long noncoding	Reliable	TCONS_l2_00001470	XLOC_l2_001071	RNA-seq: Cabili et al 2011	905	chr1	-	118359347	118363642	TTACTCCATCTTTGGGACAAAGGAACTGACAACATTCCCTGCTCCACCTCTGATAGAGAA									450.152	42.3677	7.71047	5.5134	1122.66	683.299	181.967	79.316	183.518	62.1933	32.1404	22.4931	29.6652	65.3466	9.13359	9.18814	7.29101	6.0547	6.8849	6.06328	5.45597	5.11255	5.21093	5.72424
ASHGV40054617	0.0470825	0.0886683	8.23887	up	noncoding	long noncoding	Reliable	TCONS_00017120	XLOC_007913	RNA-seq: Cabili et al 2011	210	chrX	+	1691555	1704599	TTTCCATTTCATTCACCTGCAAAACAGACATAAGTGTTTCACCTCGGAGGAGCTGCACAC		intergenic							6173.79	143.727	10.5463	7.50383	657.671	124.87	2004.2	10436.4	17645.8	111.586	96.8292	190.463	119.444	200.314	8.4409	6.99698	10.6829	13.2921	13.3185	6.92717	7.21904	8.47424	7.29924	7.59948
ASHGV40010565	0.0210875	0.0487934	3.02437	up	noncoding	long noncoding	Gold	NR_120462	LINC01486	RefSeq	612	chr12	-	109791991	109797293	GCATACACAGTCACCCCTTGTGTGACAAATATGCAAGAAATAAAGATAAATGTGTACAAT	101928138								121.287	25.6932	6.2772	4.68057	193.029	177.274	86.4069	23.2783	126.448	24.061	18.1008	15.4127	14.765	56.1263	6.88827	7.48848	6.1831	4.4259	6.40025	4.65063	4.56298	4.52235	4.18297	5.48389
ASHGV40003861	0.00733155	0.0225002	3.15538	up	noncoding	pseudogene	Gold	NR_038328	TEKT4P2	RefSeq	677	chr21	-	9907188	9968594	CCTGCACAAGCCCCAGCTCACACCCCCCAACACCCCCAAGCTGGTGAGTGAGGTGGAGGA	100132288								18270.6	2720.7	13.4486	11.7908	30919.1	22299.4	7660.78	6835.48	23638.2	2344.19	1496.7	3695.16	1341.67	4725.76	13.9761	14.1848	12.6798	12.6356	13.7669	11.4453	11.321	12.8144	11.0791	12.2943
ASHGV40001136	0.00384593	0.0145085	13.9525	up	noncoding	long noncoding	Reliable	T013919	G003061	RNA-seq: Iyer et al 2015	2041	chr1	+	83242648	83632767	CCTCAGACACATGACAAGCAATAGTAGCCAGAATCCTGGAGTGAATAGACATGGAGAAGA									393.959	9.25266	7.08496	3.28251	1107.03	452.78	40.7372	32.5974	336.651	5	13.4689	8.04762	7.315	12.4318	9.11389	8.68216	5.00802	4.88853	7.7322	2.32966	4.12934	3.45996	3.15135	3.34224
ASHGV40003727	0.0070264	0.0218426	3.45512	up	noncoding	long noncoding	Gold	NR_033979	HAGLR	RefSeq	3812	chr2	-	177037916	177053686	CGTACTCCAGATCTGGGGACCCTTCACCTGCCTCTACTACTGCAAATGATTGGATATTCG	401022								68.2536	13.8608	5.65639	3.86765	38.7882	72.0684	126.719	79.8712	23.8212	20.4396	10.0953	10.6132	8.57943	19.5767	4.98439	6.29248	6.75697	6.0618	4.18631	4.40599	3.69196	3.91971	3.38898	3.93162
ASHGV40030514	0.000390541	0.00420145	30.7874	up	noncoding	long noncoding	Reliable	ENST00000569178	RP11-19D2.2	GENCODE	1770	chr20	-	7282702	7288079	CTAAAAATAATTAGTGCAAATGATCCTCAGACCTTCCACCACCTGAAAGAGCTTTAAAAA	101929288	intergenic							1923.12	46.8329	10.1516	5.20734	3393.91	2340.08	1124.87	725.311	2031.41	101.463	5	50.579	42.9853	34.1371	10.6559	10.823	9.86842	9.25092	10.1598	6.78799	2.33744	6.41893	5.78043	4.71192
ASHGV40000324	0.00854184	0.0250303	12.0585	up	noncoding	long noncoding	Reliable	ENST00000413249	RP5-1022P6.5	GENCODE	473	chr20	+	5514273	5516535	GAAAAGCTATTCCCTCTGCATTAGGCCAACGGGAAGCCCACACCTCCTGATACAACCCAT		intergenic							4178.14	277.912	10.9324	7.34041	8514.71	6995.18	1187.49	969.813	3223.5	914.959	30.5943	51.1872	316.186	76.6337	11.9812	12.3082	9.94444	9.67874	10.7493	10.0468	5.38058	6.43962	8.82576	6.00929
ASHGV40018690	0.00453424	0.016235	4.00326	up	noncoding	long noncoding	Reliable	T127209	G029695	RNA-seq: Iyer et al 2015	1241	chr16	+	10612004	10621046	ATGAGTGAGTGTGTTACCCAAGACAGACCCATCAGAATCTAGCCCTGGAAACTTGAAACT									45.1463	6.90899	4.89084	2.88966	23.6909	11.7194	33.0293	103.159	54.1327	7.94205	8.9285	5	7.67441	5	4.36016	3.7374	4.66456	6.40748	5.28461	3.04308	3.51255	2.34218	3.22556	2.32495
ASHGV40049208	5.83817e-05	0.00191792	138.454	up	noncoding	long noncoding	Reliable	T342826	G080487	RNA-seq: Iyer et al 2015	913	chr8	-	41167885	41169113	TGCACATGTGTTTTTAATGTTTTGGCTTTCCACACCACAAACACACAGATGTGCTGTCGC									6988.8	34.7818	11.7033	4.59002	13317.2	12719.7	3385.26	1216.59	4305.28	96.6392	17.5678	5	35.9884	18.7133	12.6115	13.2328	11.4515	10.0493	11.1713	6.71143	4.5246	2.34218	5.49965	3.87222
ASHGV40007805	0.00230321	0.0103344	6.19626	up	noncoding	long noncoding	Reliable	T069865	G016166	RNA-seq: Iyer et al 2015	3176	chr11	-	126065999	126070593	TGTTCATATGATTTCTCAAGGACTAACCACCCTCCACACCTATTGGGCTGTTTGCCTACT									1554.56	156.927	9.98886	7.35746	1111.81	896.792	1416.24	1864.28	2483.7	148.115	250.38	39.5984	250.949	95.5924	9.1209	9.53337	10.1654	10.7041	10.4206	7.32877	8.59951	6.00769	8.45183	6.39949
ASHGV40058284	0.00229229	0.0103081	18.3069	up	noncoding	long noncoding	Reliable	T115020	G027181	RNA-seq: Iyer et al 2015	2332	chr15	+	41679746	41686329	TGGACCATCCACTTTATCAGCCAAGGTGAATGACAGGAAAGAGAAAGCAGGTGAAGACAT									331.817	5	6.52858	2.33426	1163.76	114.448	18.3012	41.062	321.516	5	5	5	5	5	9.19019	6.87849	3.72032	5.18698	7.66692	2.32966	2.33744	2.34218	2.33708	2.32495
ASHGV40055697	0.024489	0.0543597	4.55817	up	noncoding	long noncoding	Gold	NR_001539	TTTY22	RefSeq	427	chrY	+	9638761	9650854	CGATGGAGGAGTGTCACCTCACAACATGAAGCACCCACTCAGCTGTGAACCAAATTCGAG	252954								952.428	156.424	9.28576	7.0973	1095.97	394.609	935.775	841.128	1494.66	289.61	162.178	12.4034	174.64	143.288	9.09833	8.51831	9.59768	9.46356	9.75092	8.38214	7.97879	4.17508	7.86744	7.08306
ASHGV40041985	0.0175231	0.0423501	28.1211	up	noncoding	long noncoding	Gold	NR_037605	GAS5-AS1	RefSeq	702	chr1	+	173832385	173833079	GATGAAAAGCACTGTCCTTTTTTAAGTAAACACTACACACTCCAGATGGATTGCAAAAAT	100506046	intergenic							3237.54	210.693	11.0225	6.20897	3771.96	3338.99	2519.86	1892.54	4664.35	5	477.059	5	344.623	221.785	10.8044	11.2973	11.0005	10.7254	11.2852	2.32966	9.63798	2.34218	8.96918	7.76584
ASHGV40025626	2.38298e-05	0.00130077	29.5816	up	noncoding	long noncoding	Reliable	uc002ofk.1	AX747721	UCSC_knowngene	2460	chr19	+	37527089	37529549	TTATAGGATTTTGGCTGAGCACAAACACACAGCCCAGAAACACTTGCAGGTTAACAGCCT		intergenic							357.389	9.72926	7.87718	2.99055	641.91	402.065	137.462	329.349	276.159	26.3108	5	5	6.91906	5.41642	8.41369	8.54257	6.87768	8.09375	7.45821	4.77553	2.33744	2.34218	3.075	2.42261
ASHGV40005365	0.00870442	0.0253539	2.14853	up	noncoding	long noncoding	Reliable	T008350	G001780	RNA-seq: Iyer et al 2015	1195	chr1	-	38414102	38417519	TCCCCTCATCGTCCACATGACTTAGACACTGAATTCAAATAAACTTGAGCTCCATTTGTG									72.682	22.2152	5.70048	4.59713	66.4988	31.3657	43.7881	78.3312	143.426	30.152	16.573	20.4763	13.7336	30.1414	5.59932	5.18598	5.11873	6.03936	6.559	4.97815	4.44001	4.96248	4.07419	4.53081
ASHGV40006745	0.000143586	0.00277582	6.72086	up	noncoding	long noncoding	Reliable	ENST00000528795	RP11-701I24.3	GENCODE	396	chr11	-	20691970	20692843	TCCCCACACGGAACCCTGCGATTATGGCAAGAGAAAACTGGTTTGAGCTTGAGAAAATTT		intronic antisense	NM_006157	NELL1	protein kinase C-binding protein NELL1 isoform 1 precursor	+	20691116	21597229	271.915	24.6776	7.44117	4.69253	406.926	128.52	94.7265	320.76	408.641	23.1727	11.8363	24.6051	19.3623	44.4115	7.80734	7.04247	6.31494	8.05854	7.98257	4.58992	3.93671	5.24916	4.58479	5.10205
ASHGV40006745	0.000143586	0.00277582	6.72086	up	noncoding	long noncoding	Reliable	ENST00000528795	RP11-701I24.3	GENCODE	396	chr11	-	20691970	20692843	TCCCCACACGGAACCCTGCGATTATGGCAAGAGAAAACTGGTTTGAGCTTGAGAAAATTT		intronic antisense	NM_201551	NELL1	protein kinase C-binding protein NELL1 isoform 2 precursor	+	20691116	21597229	271.915	24.6776	7.44117	4.69253	406.926	128.52	94.7265	320.76	408.641	23.1727	11.8363	24.6051	19.3623	44.4115	7.80734	7.04247	6.31494	8.05854	7.98257	4.58992	3.93671	5.24916	4.58479	5.10205
ASHGV40052565	0.000811197	0.00581752	2.8357	up	noncoding	long noncoding	Reliable	T354609	G083580	RNA-seq: Iyer et al 2015	3961	chr9	+	71507	91200	AGAGCTCCCATAGCTTTCCCAAGGCTCATTATTCTCCATCACTCCACAGGAACAGCCTGT									29.4209	8.0456	4.53613	3.03243	43.1164	12.1893	25.9797	27.3156	38.5033	9.72093	6.77854	5	7.66115	11.0674	5.11755	3.79941	4.29258	4.64209	4.82904	3.32744	3.07413	2.34218	3.2228	3.1956
ASHGV40028310	0.00747894	0.022787	11.1284	up	noncoding	long noncoding	Reliable	ENST00000457178	AC124861.1	GENCODE	429	chr2	-	241166976	241195452	TGTCCACATCAGCCCTGTCTGAGCAGATCCTAGAACGTAGCCTGCTTTGCCGCCTTCTCT		intergenic							346.305	30.8548	7.52242	4.04625	916.836	313.829	88.3378	143.554	268.968	99.7309	5	5	29.3237	15.2196	8.87999	8.21789	6.21367	6.87522	7.42534	6.75651	2.33744	2.34218	5.19211	3.603
ASHGV40033807	0.000367812	0.00412208	3.66608	up	noncoding	long noncoding	Gold	ENST00000419643	Z82214.2	GENCODE	988	chr22	+	43628146	43635016	AAGATCAGCTCTTGTTGGTCACCAGCCACGTCTCAGCAGACCTGCCAGACGCAGATTCCA		natural antisense	NM_173050	SCUBE1	signal peptide, CUB and EGF-like domain-containing protein 1 precursor	-	43599228	43739394	24.8283	5.05587	4.24929	2.37506	12.6406	12.97	19.9174	40.4508	38.1625	5.27935	5	5	5	5	3.50927	3.89208	3.85876	5.16969	4.81666	2.53363	2.33744	2.34218	2.33708	2.32495
ASHGV40008956	0.0149829	0.0377384	3.66382	up	noncoding	long noncoding	Reliable	T013679	G002988	RNA-seq: Iyer et al 2015	1419	chr1	-	79134934	79136408	CCTTCCTTTCCGAAAACTTGTCAATATATCATTGCTGCCTATTCCTAAGACATTTTCTAA									986.24	107.331	8.93235	7.059	1784.19	1427.25	415.371	143.35	1161.05	104.276	92.8026	93.5284	71.8368	174.212	9.7925	10.1425	8.47198	6.87225	9.38252	6.82651	7.15686	7.3682	6.56345	7.37999
ASHGV40010770	0.0168342	0.0410893	5.6719	up	noncoding	long noncoding	Reliable	TCONS_00020969	XLOC_010239	RNA-seq: Cabili et al 2011	928	chr12	-	126478715	126486554	GCACCTAATGTCCAAGAGGAGATTTATTGCAAATGCCTTCACAGTCATCAGGATAGAGAA		intergenic							3256.47	305.855	10.6629	8.15904	8046.06	3596.92	881.084	1268.97	2489.31	752.232	122.779	208.019	381.555	64.6893	11.8762	11.4018	9.49873	10.1148	10.4229	9.76128	7.56479	8.62262	9.14039	5.7061
ASHGV40005832	1.654e-10	1.788e-06	250.42	up	noncoding	long noncoding	Gold	NR_024421	ZNF503-AS2	RefSeq	2478	chr10	+	77161285	77168740	TCCAGGGGCGAAGGGAACCTGCACACCCAGTGTTTTTTCCTTCGCAGTAATCGAGATCCC	100131213								1915.5	5	10.3025	2.33426	2000.1	2553.73	1813.36	1089.56	2120.75	5	5	5	5	5	9.94671	10.9454	10.5377	9.86987	10.2126	2.32966	2.33744	2.34218	2.33708	2.32495
ASHGV40038397	0.00415423	0.0153134	2.41338	up	noncoding	long noncoding	Gold	NR_110436	LOC100506272	RefSeq	483	chr4	-	188454032	188593795	TGGTTTCCTGCTCTGTGAGGAATGGCTAGACCACATCTCCTGCTGGTGACAAGTGTCAGA	100506272								17.428	6.77181	3.91919	2.64813	19.8156	17.8011	13.1736	15.4222	20.9275	12.2932	5	5	5	6.56585	4.12816	4.36897	3.2185	3.85905	4.02124	3.65431	2.33744	2.34218	2.33708	2.56963
ASHGV40026064	2.20606e-05	0.00124994	33.3851	up	noncoding	long noncoding	Reliable	ENST00000586845	CTC-550B14.7	GENCODE	553	chr19	+	55517572	55554619	CTCAGGTCATCCCAAACACACCCTCTAGCCATTTGGTGTGGCATCGGAAAGAAAACTAAG									461.058	7.03875	7.79417	2.73304	1283.85	414.259	127.6	104.367	375.211	7.4597	5	5	5.30657	12.4275	9.32775	8.57453	6.76893	6.4227	7.87696	2.95804	2.33744	2.34218	2.6857	3.34185
ASHGV40000830	0.000291548	0.00379601	3.89894	up	noncoding	long noncoding	Reliable	ENST00000436477	AC006050.2	GENCODE	1351	chr17	-	28900489	28904018	TTCTCCATCCTCCAGCATCTCAGGCCTGGCTGGCCACTCAGTATTCCTTGTCCCTGGCCT	101927093								3745.55	415.466	11.0657	9.10261	7625.76	2193.47	1701.99	2244.03	4962.52	703.646	271.886	394.923	339.936	366.939	11.7896	10.7435	10.4465	10.9864	11.3625	9.66794	8.73173	9.57845	8.94343	8.59148
ASHGV40016189	0.0447644	0.0854419	2.12342	up	noncoding	long noncoding	Reliable	ENST00000448643	RP11-479J7.1	GENCODE	810	chr1	-	166356963	166421869	ATGCCACCCAAAACTTGTCTGATTGAGAACATGACAAAAGAACACTGAAGAGATAAATAA		intergenic							83.817	23.4824	5.70344	4.61704	215.257	64.2247	34.9081	34.0696	70.6255	33.3864	19.7808	10.5813	21.2491	32.4143	7.02618	6.14287	4.75595	4.94801	5.64417	5.12101	4.7042	3.91484	4.70982	4.63534
ASHGV40000673	1.02033e-05	0.000854859	93.3927	up	noncoding	long noncoding	Gold	ENST00000428936	RP11-180I22.2	GENCODE	427	chr10	+	78907409	78909858	GTACCCACAGAACCCATGCAAGAGGCACAAAACCATCTGCTTAGTGGTCATGTGGCAGCA	101929310	intronic antisense	NM_001014797	KCNMA1	calcium-activated potassium channel subunit alpha-1 isoform a	-	78629358	79397577	6031.65	40.5943	11.7036	5.15836	14084.8	5021.97	2626.72	3236.08	5188.66	13.4387	66.0011	8.91487	53.9143	60.7027	12.6774	11.8298	11.0635	11.5196	11.4277	3.78769	6.63724	3.63622	6.12567	5.60497
ASHGV40000673	1.02033e-05	0.000854859	93.3927	up	noncoding	long noncoding	Gold	ENST00000428936	RP11-180I22.2	GENCODE	427	chr10	+	78907409	78909858	GTACCCACAGAACCCATGCAAGAGGCACAAAACCATCTGCTTAGTGGTCATGTGGCAGCA	101929310	intronic antisense	NM_001161352	KCNMA1	calcium-activated potassium channel subunit alpha-1 isoform c	-	78644634	79397577	6031.65	40.5943	11.7036	5.15836	14084.8	5021.97	2626.72	3236.08	5188.66	13.4387	66.0011	8.91487	53.9143	60.7027	12.6774	11.8298	11.0635	11.5196	11.4277	3.78769	6.63724	3.63622	6.12567	5.60497
ASHGV40000673	1.02033e-05	0.000854859	93.3927	up	noncoding	long noncoding	Gold	ENST00000428936	RP11-180I22.2	GENCODE	427	chr10	+	78907409	78909858	GTACCCACAGAACCCATGCAAGAGGCACAAAACCATCTGCTTAGTGGTCATGTGGCAGCA	101929310	intronic antisense	NM_001161353	KCNMA1	calcium-activated potassium channel subunit alpha-1 isoform d	-	78644634	79397577	6031.65	40.5943	11.7036	5.15836	14084.8	5021.97	2626.72	3236.08	5188.66	13.4387	66.0011	8.91487	53.9143	60.7027	12.6774	11.8298	11.0635	11.5196	11.4277	3.78769	6.63724	3.63622	6.12567	5.60497
ASHGV40000673	1.02033e-05	0.000854859	93.3927	up	noncoding	long noncoding	Gold	ENST00000428936	RP11-180I22.2	GENCODE	427	chr10	+	78907409	78909858	GTACCCACAGAACCCATGCAAGAGGCACAAAACCATCTGCTTAGTGGTCATGTGGCAGCA	101929310	intronic antisense	NM_002247	KCNMA1	calcium-activated potassium channel subunit alpha-1 isoform b	-	78644634	79397577	6031.65	40.5943	11.7036	5.15836	14084.8	5021.97	2626.72	3236.08	5188.66	13.4387	66.0011	8.91487	53.9143	60.7027	12.6774	11.8298	11.0635	11.5196	11.4277	3.78769	6.63724	3.63622	6.12567	5.60497
ASHGV40001184	0.00822788	0.0244305	4.70487	up	noncoding	long noncoding	Reliable	ENST00000455074	RP11-483H20.4	GENCODE	470	chr9	+	132402754	132403561	AACTGGGCCTGGGACAGGAGAGAGGCTGAGGAAAGCCCTTCCATCCTCAAACCCGCAGGA		natural antisense	NM_001202403	ASB6	ankyrin repeat and SOCS box protein 6 isoform 3	-	132396882	132404448	117.116	9.7525	5.65142	3.41727	416.528	67.7114	28.3324	33.849	39.1602	10.1687	12.4225	7.14164	7.39744	11.6322	7.83734	6.208	4.42195	4.93729	4.85253	3.38973	4.00732	3.26152	3.17016	3.25762
ASHGV40001184	0.00822788	0.0244305	4.70487	up	noncoding	long noncoding	Reliable	ENST00000455074	RP11-483H20.4	GENCODE	470	chr9	+	132402754	132403561	AACTGGGCCTGGGACAGGAGAGAGGCTGAGGAAAGCCCTTCCATCCTCAAACCCGCAGGA		natural antisense	NM_017873	ASB6	ankyrin repeat and SOCS box protein 6 isoform 1	-	132396882	132404448	117.116	9.7525	5.65142	3.41727	416.528	67.7114	28.3324	33.849	39.1602	10.1687	12.4225	7.14164	7.39744	11.6322	7.83734	6.208	4.42195	4.93729	4.85253	3.38973	4.00732	3.26152	3.17016	3.25762
ASHGV40001184	0.00822788	0.0244305	4.70487	up	noncoding	long noncoding	Reliable	ENST00000455074	RP11-483H20.4	GENCODE	470	chr9	+	132402754	132403561	AACTGGGCCTGGGACAGGAGAGAGGCTGAGGAAAGCCCTTCCATCCTCAAACCCGCAGGA		natural antisense	NM_177999	ASB6	ankyrin repeat and SOCS box protein 6 isoform 2	-	132396882	132404448	117.116	9.7525	5.65142	3.41727	416.528	67.7114	28.3324	33.849	39.1602	10.1687	12.4225	7.14164	7.39744	11.6322	7.83734	6.208	4.42195	4.93729	4.85253	3.38973	4.00732	3.26152	3.17016	3.25762
ASHGV40034721	0.000994245	0.00651656	3.97731	up	noncoding	long noncoding	Reliable	T247756	G056973	RNA-seq: Iyer et al 2015	1905	chr3	-	108431907	108446789	CCCACACACCGGAATATGTTCCCATTGAAAATACACTTCATTCACTAACAAACTTTCTTG									18460.5	2267.66	13.5411	11.5493	30265.2	13473.7	8739.41	13137.1	26687	1317.34	3403.7	976.5	2548.55	3092.22	13.9494	13.3397	12.8822	13.6072	13.9267	10.6265	12.4548	10.9209	12.0253	11.7188
ASHGV40037380	0.0219595	0.0502728	12.4056	up	noncoding	long noncoding	Reliable	T263140	G060616	RNA-seq: Iyer et al 2015	9254	chr4	-	34089592	34336958	CCACACACTAAACATCTCTGTTCTCTGTGGAAAGACACAATTTCAGCATCAATTAAAATA									14554.5	1184.74	13.1	9.46706	11872.7	7391.75	7441.52	28864.4	17202.4	137.784	2549.16	38.7285	1510.63	1687.37	12.4646	12.4082	12.6266	14.7116	13.289	7.21414	12.0686	5.97184	11.2378	10.843
ASHGV40003755	0.0107046	0.029499	6.86273	up	noncoding	long noncoding	Gold	NR_034123	CKMT2-AS1	RefSeq	2074	chr5	-	80533383	80597388	CAGAGGCAAGATTCCTAAGATGAGGACACAGCATCCTGGGCCACTGTCACTAATACAAAT	100131067	intronic antisense	NM_001099735	CKMT2	creatine kinase S-type, mitochondrial precursor	+	80529138	80562217	198.519	12.7624	6.45934	3.68055	421.03	355.398	58.5092	16.4738	141.184	23.8355	9.17711	6.13694	10.4401	14.2225	7.85086	8.37862	5.57906	3.94886	6.53927	4.63757	3.5529	3.02123	3.67888	3.51218
ASHGV40003755	0.0107046	0.029499	6.86273	up	noncoding	long noncoding	Gold	NR_034123	CKMT2-AS1	RefSeq	2074	chr5	-	80533383	80597388	CAGAGGCAAGATTCCTAAGATGAGGACACAGCATCCTGGGCCACTGTCACTAATACAAAT	100131067	intronic antisense	NM_001099736	CKMT2	creatine kinase S-type, mitochondrial precursor	+	80529138	80562217	198.519	12.7624	6.45934	3.68055	421.03	355.398	58.5092	16.4738	141.184	23.8355	9.17711	6.13694	10.4401	14.2225	7.85086	8.37862	5.57906	3.94886	6.53927	4.63757	3.5529	3.02123	3.67888	3.51218
ASHGV40003755	0.0107046	0.029499	6.86273	up	noncoding	long noncoding	Gold	NR_034123	CKMT2-AS1	RefSeq	2074	chr5	-	80533383	80597388	CAGAGGCAAGATTCCTAAGATGAGGACACAGCATCCTGGGCCACTGTCACTAATACAAAT	100131067	intronic antisense	NM_001825	CKMT2	creatine kinase S-type, mitochondrial precursor	+	80529138	80562217	198.519	12.7624	6.45934	3.68055	421.03	355.398	58.5092	16.4738	141.184	23.8355	9.17711	6.13694	10.4401	14.2225	7.85086	8.37862	5.57906	3.94886	6.53927	4.63757	3.5529	3.02123	3.67888	3.51218
ASHGV40015941	4.46324e-08	2.5389e-05	21.7381	up	noncoding	long noncoding	Reliable	T117486	G027723	RNA-seq: Iyer et al 2015	1250	chr15	-	60196197	60199540	TACACAGCTTACCTCATCTACTTCAATGGAAAACCTGCCGTGTAGGTTTTCTCACTGCCA									664.514	18.283	8.75881	4.31666	1038.43	550.1	317.839	489.729	926.469	13.2864	15.8615	14.87	18.6271	28.7699	9.02764	8.91952	8.10772	8.67433	9.06483	3.76842	4.37294	4.46116	4.52235	4.45841
ASHGV40023775	0.000148537	0.00280445	5.99931	up	noncoding	long noncoding	Reliable	T166887	G038783	RNA-seq: Iyer et al 2015	1237	chr19	-	5818172	5819498	GTGTGCCCACTCACACTCATTCACACCCAGCCATCTCATATCCTCACACTCAGGTTCTTT									38862.5	3664.45	14.7954	12.2106	65766.7	43830.9	23314.6	18442	42958.1	6756.85	3428.67	1307.2	3754.53	3075	15.3044	15.3658	14.4861	14.051	14.7696	12.9607	12.4722	11.3573	12.5475	11.7152
ASHGV40036311	0.0181731	0.04358	5.76555	up	noncoding	long noncoding	Reliable	T247366	G056879	RNA-seq: Iyer et al 2015	23956	chr3	+	104220353	104332639	TTCATTTCAAAAAGGGTACACGCAACTCCTCCCAATATTTAAAGCTCCTCCCAAAGATAG									277.896	17.5624	6.84661	4.31916	40.2668	22.1439	228.876	321.295	776.896	14.9136	18.0596	19.2236	15.889	19.7263	5.02933	4.69058	7.62288	8.0619	8.82838	3.94407	4.55957	4.86	4.28942	3.94271
ASHGV40060204	0.00126072	0.00730054	37.5297	up	noncoding	long noncoding	Reliable	uc.263-	uc.263	UCR	207	chr9	-	86590283	86590490	CAGTTTATGCCTCACTGCCTGATTAGAAAGAGAGAAATGTATTTTATTACCTGCCTTTTA									1660.84	17.4714	9.12178	3.89182	4701.78	806.33	75.1878	584.076	2136.82	12.2347	32.5155	5	29.6375	7.96906	11.1051	9.39704	5.95802	8.92437	10.2244	3.64838	5.47273	2.34218	5.20919	2.78665
ASHGV40039375	0.000740347	0.00550292	10.914	up	noncoding	long noncoding	Reliable	ENST00000504984	RP11-420A23.1	GENCODE	742	chr4	+	129376323	129391802	AGTCTGGGTCAGCACCTCATAAGCAAATGTATTAATATTTTGACCACAACATATATGCAT	101927184	intergenic							1196.52	83.6553	9.62659	6.17848	1508.5	802.163	938.109	916.957	1816.87	214.998	16.8372	68.7756	77.6658	39.9995	9.5509	9.3919	9.60064	9.59578	9.99371	7.92929	4.46076	6.8856	6.68057	4.9362
ASHGV40058487	0.000146829	0.00279882	14.2675	up	noncoding	long noncoding	Reliable	T192444	G044312	RNA-seq: Iyer et al 2015	671	chr2	-	77879297	77970950	AAGTGATCAGAAGGTCATCTGAATATCCAGGCACAACCCAGGCATACTAGACCTTGATCA									216.043	9.5753	7.07425	3.2396	77.7246	51.2997	275.411	409.474	266.306	12.1611	5.83882	5.66474	6.82546	17.3863	5.79627	5.85448	7.89813	8.41301	7.40939	3.64141	2.83383	2.89054	3.05364	3.77857
ASHGV40056175	0.0249507	0.0550584	7.24989	up	noncoding	long noncoding	Reliable	ENST00000561800	RP11-546B15.1	GENCODE	385	chr15	+	42500816	42503531	AAATACCTGTGACCTAGTGTCGTGAGCGCTTAGCAACACCTGACACCCACTAAGCTCTCA		natural antisense	NM_015497	TMEM87A	transmembrane protein 87A isoform 1 precursor	-	42502725	42565755	1132.45	142.088	9.40471	6.54675	391.495	585.594	2390.01	1116.03	1179.13	94.4652	19.1692	487.016	40.5391	69.2496	7.7578	9.01141	10.9238	9.92137	9.40921	6.67901	4.65995	9.90073	5.67672	5.81735
ASHGV40033003	0.00165218	0.00848705	14.5734	up	noncoding	long noncoding	Reliable	TCONS_00029886	XLOC_014334	RNA-seq: Cabili et al 2011	677	chr22	-	29227138	29227916	CCACTGCAGAGACACCACCCACCAGAGAGACAATAGCACCCACCACAGAGACAACAGCAC		intergenic							38953.2	2874.14	14.7853	10.92	63778.3	48454.6	19362.3	17108.5	46062.3	10485.8	335.682	550.023	1853.8	1145.42	15.2804	15.6792	14.1569	13.9707	14.8391	13.551	9.09209	10.0932	11.5591	10.3046
ASHGV40012376	0.023143	0.0521755	11.3935	up	noncoding	long noncoding	Reliable	T091967	G021263	RNA-seq: Iyer et al 2015	1013	chr13	-	27619919	27629660	TACTGATCCCAACATCTCACTCATAGTTTCTGCAATTATTAAAGGCTAAAAGACAACACA									420.864	7.62219	6.37441	2.86427	1596.26	149.678	20.4519	10.9081	327.021	5	5	14.0631	5	9.04781	9.64127	7.26188	3.90019	3.38155	7.68714	2.32966	2.33744	4.37677	2.33708	2.94038
ASHGV40058965	0.0252025	0.0554651	6.16031	up	noncoding	long noncoding	Reliable	T321611	G075326	RNA-seq: Iyer et al 2015	1429	chr7	+	36062124	36076532	AATCCAGACCAGAGCTAGGAAGACCCAGTTGAGACAGCGGACACTAGAGCAGCCTGGAAG									2130.44	433.662	10.4717	7.84872	2213.23	1435.76	1647.95	2668.31	2686.95	1675.07	36.3596	205.923	161.449	89.5107	10.0678	10.1514	10.3947	11.2252	10.5196	10.948	5.65966	8.59848	7.74836	6.28903
ASHGV40005460	0.00361376	0.0138896	6.78563	up	noncoding	long noncoding	Reliable	T008446	G001804	RNA-seq: Iyer et al 2015	749	chr1	-	39199203	39222138	TAGCTAATCAGTGGCAAAATAAGTTGCCTTAAAATCACACTTCCTTCCACAGTCTTAGAA									226.475	14.3555	6.70767	3.94519	640.641	215.025	44.6005	47.4186	184.689	24.4851	10.596	9.82791	14.9271	11.9413	8.41095	7.71274	5.1472	5.37389	6.89357	4.67527	3.76407	3.79794	4.19892	3.28974
ASHGV40001523	0.000657903	0.00519998	7.24301	up	noncoding	long noncoding	Gold	ENST00000507826	RP11-284M14.1	GENCODE	579	chr4	-	143854347	144106014	TCCGAGGAAAAGAGCATTTGGGGGAAAAGTTATTTCCTTCCAATCCCATCCCAAATGGAG		bidirectional	NM_032557	USP38	ubiquitin carboxyl-terminal hydrolase 38	+	144106069	144143141	115.012	10.2157	6.1337	3.27711	292.357	87.4711	63.7163	95.4319	36.0838	14.6914	9.55344	5	5.97328	15.8601	7.39264	6.53703	5.70447	6.29588	4.73848	3.91971	3.61207	2.34218	2.85353	3.65805
ASHGV40023780	0.0265458	0.0576581	7.51013	up	noncoding	long noncoding	Reliable	ENST00000591109	AC104532.4	GENCODE	589	chr19	-	5911588	5913910	TACAGGCATCCCAGCATCTTGATTCAGGCCACCACTGATGTAACATCATCAGTTTTATGA									2677.52	190.765	10.385	7.47621	357.754	2505.36	6607.87	2188	1728.61	222.417	250.257	16.5815	213.386	251.181	7.64938	10.9117	12.4833	10.9454	9.93547	7.98428	8.59848	4.64014	8.19823	7.95991
ASHGV40038650	0.000499405	0.00462517	21.126	up	noncoding	long noncoding	Reliable	T021299	G004683	RNA-seq: Iyer et al 2015	2201	chr1	+	153370772	153378988	TTTTGAAGACACCTGCCTCACTTGCTAGTTTGGCCAATGTTTATGGAGTTCTCTGCACTG									323.43	6.09444	7.07567	2.67472	847.562	365.106	61.2967	33.5857	309.6	5	7.82244	5	5.61643	7.03335	8.77388	8.41705	5.64529	4.92671	7.61544	2.32966	3.30207	2.34218	2.76419	2.63551
ASHGV40035763	0.0181279	0.0435102	4.70635	up	noncoding	long noncoding	Reliable	T239826	G055194	RNA-seq: Iyer et al 2015	4038	chr3	+	32650005	32657649	CTGCAGCTGCTTAAGTTAAGGGTACCTCCACTTCCCCTAATTATCCTTCCAGGTTTTCTA									159.855	15.35	6.28954	4.05493	305.984	297.337	57.8754	16.323	121.757	17.4075	17.5757	8.48275	14.2163	19.0678	7.45821	8.14152	5.55894	3.93651	6.35254	4.17706	4.52554	3.54874	4.12785	3.89547
ASHGV40035917	0.00254241	0.0109826	9.80817	up	noncoding	long noncoding	Reliable	ENST00000603861	RP11-708J19.2	GENCODE	250	chr3	+	47541330	47541580	GCACATCCATGCTTTTGAGCAGAAAACCCTCATCCCAGAGCAGTGGGCTTGTGAACGGCA									195.217	7.76573	6.42741	3.13342	507.305	171.113	37.2092	24.5266	235.929	9.84761	9.66138	7.99373	5.80817	5.51777	8.09566	7.44023	4.85979	4.50001	7.24135	3.34667	3.62631	3.44736	2.81234	2.43445
ASHGV40047675	0.0106451	0.0293945	4.92257	up	noncoding	long noncoding	Gold	NR_037598	INMT-FAM188B	RefSeq	3185	chr7	+	30791750	30932002	ATACACTCATGACACCCAGAGCACGACGGATACTTATCATTACCTGCGTTGTTCTCATCT	100526825	exon sense-overlapping	NM_001199219	INMT	indolethylamine N-methyltransferase isoform 2	+	30791750	30797218	11351.1	1535.69	12.9122	10.6128	10893.8	8273.25	15908.3	8223.92	13456.1	655.546	510.89	3751.05	520.75	2240.23	12.3601	12.5675	13.8898	12.8976	12.846	9.56638	9.75433	12.846	9.61939	11.2779
ASHGV40047675	0.0106451	0.0293945	4.92257	up	noncoding	long noncoding	Gold	NR_037598	INMT-FAM188B	RefSeq	3185	chr7	+	30791750	30932002	ATACACTCATGACACCCAGAGCACGACGGATACTTATCATTACCTGCGTTGTTCTCATCT	100526825	exon sense-overlapping	NM_006774	INMT	indolethylamine N-methyltransferase isoform 1	+	30791750	30797218	11351.1	1535.69	12.9122	10.6128	10893.8	8273.25	15908.3	8223.92	13456.1	655.546	510.89	3751.05	520.75	2240.23	12.3601	12.5675	13.8898	12.8976	12.846	9.56638	9.75433	12.846	9.61939	11.2779
ASHGV40047675	0.0106451	0.0293945	4.92257	up	noncoding	long noncoding	Gold	NR_037598	INMT-FAM188B	RefSeq	3185	chr7	+	30791750	30932002	ATACACTCATGACACCCAGAGCACGACGGATACTTATCATTACCTGCGTTGTTCTCATCT	100526825	exon sense-overlapping	NM_032222	FAM188B	protein FAM188B	+	30811032	30932002	11351.1	1535.69	12.9122	10.6128	10893.8	8273.25	15908.3	8223.92	13456.1	655.546	510.89	3751.05	520.75	2240.23	12.3601	12.5675	13.8898	12.8976	12.846	9.56638	9.75433	12.846	9.61939	11.2779
ASHGV40005113	1.28615e-05	0.00102211	8.56708	up	noncoding	long noncoding	Gold	NR_034125	LINC00959	RefSeq	2686	chr10	-	131862161	131909081	AACAGTCTGACCTTGTACTGTGCTTACTGCTTGAGGTATACCTTCCCACCTCCAAAGATT	387723	intergenic							67.9393	6.24517	5.67292	2.57411	106.294	50.1767	39.0131	48.0302	96.1824	11.2258	5	5	5	5	6.14321	5.82552	4.94102	5.39444	6.06041	3.52892	2.33744	2.34218	2.33708	2.32495
ASHGV40021054	0.0116461	0.0311947	7.07288	up	noncoding	long noncoding	Reliable	T157276	G036250	RNA-seq: Iyer et al 2015	9768	chr17	-	81141288	81151056	AAGCATTTTAACACACAGGCGTGAGTGCACATACACACACACGTTTACCAACCATGCTTG									18214.2	1758.56	13.3995	10.5772	37266.1	23491.9	7599.59	7001.58	15712	4348.06	1360.47	195.237	2432.68	456.349	14.2791	14.2609	12.6699	12.6819	13.1056	12.3521	11.1583	8.51376	11.95	8.91177
ASHGV40030958	0.0187199	0.0446041	5.10444	up	noncoding	long noncoding	Reliable	T219411	G050702	RNA-seq: Iyer et al 2015	491	chr20	-	47134618	47137289	TAACGTTGGGCCTCAATATTTCACTACCCCTGTAAGAGTATGACACATCCACATCCTTAC									416.171	31.3852	7.40359	5.05183	822.274	919.569	103.902	45.6532	189.459	51.1865	26.0773	18.7032	18.5363	42.4227	8.73987	9.57155	6.45615	5.32321	6.92717	5.7689	5.13187	4.82216	4.51532	5.02093
ASHGV40019409	0.0104378	0.0289706	8.00299	up	noncoding	long noncoding	Reliable	T136178	G031860	RNA-seq: Iyer et al 2015	4326	chr16	+	74456017	74477317	AACTTAGTTCTCCCATCTGACCATCCAACCCAATAAGGCTGCTGACTCACATAGGACCAG									3211.51	321.185	11.0092	8.00867	5165.18	1997.18	2261.84	3004.95	3628.42	74.3413	667.401	29.5556	473.988	360.639	11.2339	10.612	10.8502	11.4045	10.9454	6.33436	10.1349	5.53968	9.47754	8.5569
ASHGV40031982	0.00640848	0.0205528	7.2592	up	noncoding	long noncoding	Reliable	T223048	G051461	RNA-seq: Iyer et al 2015	1449	chr21	-	10400586	10427946	TTTGAATTTTTGGTTTTGTTCTTCCCTACCACATACTCACACACATACATCCACTCAGTG									24492.4	2610.34	14.0585	11.1987	44208.4	23702.6	20799.6	13436.7	20314.6	6409.45	1936.34	212.995	3237	1255.89	14.6026	14.2726	14.253	13.6481	13.5162	12.8796	11.6757	8.65972	12.3384	10.44
ASHGV40030950	0.0347277	0.0704183	5.55294	up	noncoding	long noncoding	Reliable	TCONS_00028423	XLOC_013774	RNA-seq: Cabili et al 2011	499	chr20	-	46845007	46860369	CGAAATAGATAAATTATCCCCAAACAGCCTCCTAAGCTCTAGAAAGAGAAGCTAAGCCAG		intergenic							112.65	9.17747	5.69524	3.22199	5.77351	23.2957	182.175	154.062	197.946	6.49753	11.6607	8.67124	5	14.0579	2.44596	4.76642	7.29249	6.97673	6.9946	2.77743	3.91215	3.58443	2.33708	3.49884
ASHGV40050664	0.00277509	0.0116163	2.54564	up	noncoding	long noncoding	Reliable	T344030	G080888	RNA-seq: Iyer et al 2015	21151	chr8	+	55211985	55315880	AAAGGGAGAGACACACACGGTGTCCGCAAGATGAGTGAGGGATACCCTGGGAGTTCAGCT									18.9575	6.74963	4.04872	2.70069	23.5837	17.9187	16.3384	17.7044	19.2425	13.2606	5	5	5.48757	5	4.3553	4.37891	3.55214	4.04524	3.91203	3.7661	2.33744	2.34218	2.73281	2.32495
ASHGV40027458	0.0227106	0.0514367	16.046	up	noncoding	long noncoding	Reliable	T199800	G046072	RNA-seq: Iyer et al 2015	971	chr2	-	134660089	134668092	CCACTATCTGATTACCTGTCTGTCCACCTTGCTAAAAGGCATATCTTAGACACACAACTG									1568.15	21.9204	8.62456	4.62042	52.3497	1708.98	4513.23	1519.34	46.8466	21.1421	23.9341	16.2169	19.1544	29.1543	5.33467	10.4046	11.9005	10.3901	5.09288	4.45689	4.99193	4.60714	4.56594	4.48017
ASHGV40033957	0.00454459	0.0162481	8.7543	up	noncoding	long noncoding	Reliable	T237145	G054472	RNA-seq: Iyer et al 2015	8756	chr3	-	5164226	5173078	AAACCCCAATCCCCAAGCGCTTTAAAAATGTGACGAGTTCAATTTAACTCTTTCCGAGCC									8722.16	787.243	12.4987	9.36872	11557.7	7579.37	9658.85	5579.76	9235.19	199.933	254.03	1676.4	182.398	1623.45	12.4333	12.4378	13.0269	12.3082	12.2873	7.80263	8.62327	11.6874	7.92822	10.8021
ASHGV40002932	0.0167001	0.040806	8.81408	up	noncoding	long noncoding	Gold	NR_110147	LOC101927123	RefSeq	948	chr3	-	127041149	127109513	CACCATGATTGCACTCCCTCCAAGACAGACTTCTCTGTGGAAGCAGCATATTGGAGGCCT	101927123								332.689	11.982	6.77473	3.63492	25.0035	18.6377	183.527	437.274	999.001	10.7386	16.588	5.14491	13.1654	14.273	4.42959	4.44156	7.30379	8.51622	9.18248	3.46575	4.44098	2.73628	4.01544	3.51615
ASHGV40031724	0.0128392	0.0335346	9.84806	up	noncoding	long noncoding	Reliable	T011798	G002503	RNA-seq: Iyer et al 2015	828	chr1	+	57984573	58118389	TGGAGTCACCACCATGTGCCAGGGCCTATAATTCCCTCATCCGATTCTCTCAAATCCTTC									293.409	11.6819	6.83387	3.53403	23.3913	21.2004	274.753	531.033	616.668	14.1798	12.506	5	16.2707	10.453	4.34252	4.62467	7.89498	8.79619	8.511	3.86255	4.01689	2.34218	4.32226	3.12628
ASHGV40044951	0.000176258	0.00305778	5.3266	up	noncoding	long noncoding	Reliable	ENST00000606496	RP11-140K17.3	GENCODE	365	chr6	+	34664721	34665247	CATAACCTTCCACCCACTCCGTCAGGAACAACCCAATCAAAATAAAGTCATGAGAATTTA	101929243								11839.5	949.425	12.7373	10.3241	20411.6	13230.5	6023.94	3590.25	15941	1597.1	760.918	453.902	940.599	994.603	13.2305	13.3118	12.335	11.6794	13.1301	10.8887	10.3388	9.78438	10.511	10.0978
ASHGV40005591	0.00334064	0.0131874	7.5085	up	noncoding	long noncoding	Reliable	T041121	G009449	RNA-seq: Iyer et al 2015	3249	chr10	+	46691228	46698509	ACTCTGACTGCCTTGAGAGCTGAATAAAATGCATCCTACCATCCATTGCTGCTGCATCAA									2493.95	156.446	10.2477	7.33917	5928.39	3566.59	1000.45	711.336	1263.01	365.834	120.603	85.8265	152.125	57.8433	11.4314	11.3876	9.70508	9.22503	9.48936	8.72854	7.53822	7.23036	7.66503	5.5337
ASHGV40054128	0.0462419	0.0875277	2.92982	up	noncoding	long noncoding	Reliable	ENST00000439926	RP11-402P6.11	GENCODE	220	chrX	-	70980624	70981509	TTTTTCTCTTCCGCTGCATTTGCCCCCTTCCCAACGCAGTTCAAAGCAGTGTGAAATAAA	101928194	intergenic							822.521	95.5078	8.44313	6.89232	2182.35	1037.8	150.79	152.868	588.795	92.3704	84.2678	73.7324	75.2678	151.901	10.0544	9.71981	7.02355	6.96303	8.45488	6.64447	7.0169	6.99593	6.63261	7.17166
ASHGV40037382	0.000103811	0.00243383	17.2254	up	noncoding	long noncoding	Reliable	T263164	G060626	RNA-seq: Iyer et al 2015	2954	chr4	-	34602200	34612832	CAGCACTGTTCACATACACTTGTTACCCAGCACATAGCTTCTTCTTTGAATGCATGAAAC									403.49	11.1146	7.68885	3.58238	882.556	566.685	117.866	85.8271	364.515	13.6131	7.1039	10.3925	8.78485	15.6788	8.83226	8.96176	6.65638	6.156	7.83784	3.80829	3.15158	3.88826	3.42374	3.64001
ASHGV40041970	0.000916267	0.0061778	2.63648	up	noncoding	long noncoding	Reliable	T284860	G066455	RNA-seq: Iyer et al 2015	1383	chr5	+	79551981	79557199	GAAAATTCAATCAACTTGCCTGAATCATCCACCCCAAGCTTAGGAAGCATGCTTGAACCC									781.558	150.618	8.99152	7.59291	1333.72	900.254	664.787	435.374	573.657	126.851	156.174	126.614	129.108	214.343	9.38306	9.54174	9.10946	8.51034	8.41301	7.09192	7.91778	7.83233	7.4111	7.71141
ASHGV40054395	0.0170632	0.0414519	10.9755	up	noncoding	long noncoding	Reliable	T379788	G089933	RNA-seq: Iyer et al 2015	2939	chrX	-	124597731	124602764	TACAGTACCACCAGATTGCCTCCCAACTTTAAAGTTTCATACCAGATATTTTGAACACTC									351.508	10.4937	6.75949	3.30327	25.0463	13.026	196.354	643.863	879.253	20.7987	8.00967	5	7.61523	11.0448	4.43282	3.89864	7.40649	9.06163	8.99786	4.42921	3.3393	2.34218	3.21243	3.19322
ASHGV40023722	1.001e-05	0.000851873	5.1714	up	noncoding	long noncoding	Reliable	T166223	G038601	RNA-seq: Iyer et al 2015	2266	chr19	-	3170891	3174849	TTAGCCTATGATAATGGACAAACCCAGACCTTGACCCTTGATCCTGGTTAGAACTTGCTC									7376.12	682.704	12.2732	9.90268	7855.26	5827.66	8188.97	6123.67	8885.03	977.469	778.178	488.973	579.917	588.984	11.8298	12.066	12.78	12.4668	12.2235	10.1619	10.3606	9.90819	9.76543	9.31726
ASHGV40034422	0.00819377	0.0243626	5.49379	up	noncoding	long noncoding	Reliable	T015811	G003470	RNA-seq: Iyer et al 2015	1898	chr1	+	97086287	97089912	GGGTGACAGAACATGACCTCCACAGAGCACAGGAGAATTCAAGACGAATTGAAATTTCAG									210.37	18.5505	6.71506	4.25726	415.389	348.504	62.2315	29.2709	196.456	17.7694	12.3055	17.1452	10.1569	35.3752	7.83233	8.35289	5.66918	4.73598	6.9849	4.20872	3.9931	4.68972	3.6333	4.76144
ASHGV40016616	0.0386507	0.0762432	4.56142	up	noncoding	long noncoding	Gold	NR_120329	LOC101928174	RefSeq	2727	chr15	+	35047284	35105124	TTTTACTCTTCCCTGGAAAGAAGTATGTGCAACCAGACCATCCCACCAAAGTCCTTCTAG	101928174								174.6	48.9898	6.86594	4.67646	344.914	205.543	128.983	125.828	67.7332	193.798	15.4096	13.6112	11.8404	10.2904	7.60541	7.65745	6.78938	6.68681	5.59065	7.75746	4.32815	4.32851	3.86255	3.10562
ASHGV40012855	1.477e-05	0.00108517	22.4692	up	noncoding	long noncoding	Reliable	AY726569	AY726569	RNAdb	1774	chr13	-	98084325	98086084	CCTTGCTGTAATGAACACACACCAAGTTTTCATTTAAAATTATCAAGGACAAATGTCCTC									222.271	6.08656	6.98404	2.49416	235.192	67.8477	64.7704	229.326	514.219	5	5	5	5	10.4328	7.13427	6.21209	5.7314	7.57522	8.26723	2.32966	2.33744	2.34218	2.33708	3.12446
ASHGV40017689	9.31264e-05	0.00233205	11.414	up	noncoding	long noncoding	Reliable	T128162	G029985	RNA-seq: Iyer et al 2015	2373	chr16	-	18949503	18952190	AAACAGAGAAGAGATTTACTACAGCATCAAGCAGCACCTCAGAACTCTTTCAGCCTTCCT									423.763	25.5832	8.24069	4.72796	593.973	462.285	379.824	278.036	404.696	29.8439	11.6977	48.8584	20.6277	16.8883	8.31468	8.70362	8.35414	7.86105	7.96995	4.95801	3.91651	6.35174	4.6699	3.74363
ASHGV40057950	0.00055907	0.00485726	2.52411	up	noncoding	long noncoding	Reliable	T026197	G005770	RNA-seq: Iyer et al 2015	3917	chr1	+	182346675	182350911	TTTTTACATGGCCCTAGACAACACCCATCCATGGAATTCTTTCAAATTCCCTATAGCTTG									861.742	175.072	9.19124	7.85546	858.806	515.054	771.092	879.536	1284.22	191.718	174.116	185.161	152.793	171.57	8.79619	8.83734	9.28882	9.52207	9.51178	7.73811	8.08223	8.42455	7.67125	7.36119
ASHGV40043050	0.00151694	0.00804862	4.39076	up	noncoding	long noncoding	Reliable	T297798	G069590	RNA-seq: Iyer et al 2015	1722	chr6	-	14229794	14251355	GACCACCACCGGCAACAACCACCAAAATACATTATGAAAGATTTAATCAAGACTTAGGAA									4995.43	611.747	11.579	9.44456	7888.19	5527.18	2603.68	2890.37	6067.71	1287.44	211.712	505.421	276.996	777.162	11.842	11.9812	11.0451	11.35	11.6768	10.5868	8.35558	9.95696	8.60852	9.71492
ASHGV40054246	0.0148932	0.0375963	5.33875	up	noncoding	long noncoding	Reliable	TCONS_00017353	XLOC_008198	RNA-seq: Cabili et al 2011	1082	chrX	-	100759567	100764657	GGGCCAGAGTCAGACCCAGAACTGACTATAAGACCAGCTATCTCTCCAAAACATTTAGAA		intergenic							1185.71	150.651	9.53354	7.11704	524.137	523.947	1476.64	1554.54	1849.29	62.2154	263.04	23.3398	173.144	231.513	8.14791	8.85914	10.2271	10.4148	10.0187	6.06486	8.67015	5.1683	7.85193	7.82996
ASHGV40053915	6.08759e-05	0.00196402	17.4924	up	noncoding	long noncoding	Reliable	T373254	G088060	RNA-seq: Iyer et al 2015	1041	chrX	-	39395970	39397710	ACCCTCCACATAACTCACTTCTGGGAGTCATTTGTTGCCTCTTTATTTGTATGTTTCCCC									142.598	5	6.46292	2.33426	28.9749	66.7706	99.1855	232.915	285.144	5	5	5	5	5	4.62298	6.19147	6.39465	7.60322	7.50227	2.32966	2.33744	2.34218	2.33708	2.32495
ASHGV40000843	0.0362661	0.072559	4.38871	up	noncoding	long noncoding	Reliable	ENST00000436991	RP1-187B23.1	GENCODE	2224	chr1	-	25971034	25985602	AACTTCAGAGAAGAGACAGAATATTAAGAGCCACCACCTCCCACAGCCATCTATGCAGTT		intronic antisense	NM_020379	MAN1C1	mannosyl-oligosaccharide 1,2-alpha-mannosidase IC	+	25943958	26111258	1559.67	173.334	9.53411	7.40031	3272.06	2546.26	382.455	381.635	1215.95	279.363	29.7977	275.388	75.3527	206.767	10.5968	10.9415	8.36794	8.31305	9.4512	8.32402	5.34037	9.04959	6.63563	7.65192
ASHGV40049735	0.0337805	0.0691653	2.90217	up	noncoding	long noncoding	Reliable	T349016	G082315	RNA-seq: Iyer et al 2015	6666	chr8	-	104388249	104394979	GGAAAGTTGCTTACTGTCCAACACAGACACATATGCTCTCTTTTGTTTGCATTTTTAAAA									29.8075	8.21244	4.29573	2.75859	72.0382	13.6569	12.0873	19.2905	31.9645	21.0622	5	5	5	5	5.69825	3.96819	3.08095	4.16144	4.56979	4.45132	2.33744	2.34218	2.33708	2.32495
ASHGV40032762	0.00446011	0.0160737	4.14548	up	noncoding	long noncoding	Reliable	T227812	G052526	RNA-seq: Iyer et al 2015	2683	chr21	+	46182875	46185834	TAGCAAAGGACAACCTTCCACGTTTGTTTCCATCTGAATTGGTTCCAACGAGACAGTCCT									33.4381	5	4.3858	2.33426	59.0184	11.4822	9.78572	25.8946	61.0097	5	5	5	5	5	5.46538	3.70629	2.74057	4.56837	5.44839	2.32966	2.33744	2.34218	2.33708	2.32495
ASHGV40056477	0.00386569	0.014556	4.81759	up	noncoding	long noncoding	Gold	NR_027148	MIR7-3HG	RefSeq	768	chr19	+	4769116	4772568	CGCAGGTCCCCGCCTCGGCAGCCACGGGACACCTGCATCTGCCAACAAGACTGGAAGCAG	284424	intergenic							63.5934	9.62248	5.40705	3.13874	106.501	115.325	44.6356	26.3464	25.1591	11.958	5	5.15156	7.15667	18.8461	6.14486	6.8914	5.14834	4.59531	4.25535	3.61966	2.33744	2.73849	3.11891	3.87921
ASHGV40051144	0.0282607	0.0602568	4.37765	up	noncoding	long noncoding	Gold	ENST00000433526	RP11-383B4.4	GENCODE	413	chr10	-	18820777	18822265	TTCCTCATCTCCCCACATCCCACAGTTTCTTATACCCACTGAATTAAACTGAAAAATGAA		intronic antisense	NM_000724	CACNB2	voltage-dependent L-type calcium channel subunit beta-2 isoform 1	+	18549583	18830688	6790.26	402.156	11.2364	9.10628	16514.4	9866.91	1067.89	623.83	5878.28	577.81	332.868	283.826	369.571	446.703	12.9099	12.85	9.78907	9.01707	11.6162	9.39454	9.08094	9.09584	9.08886	8.87122
ASHGV40051144	0.0282607	0.0602568	4.37765	up	noncoding	long noncoding	Gold	ENST00000433526	RP11-383B4.4	GENCODE	413	chr10	-	18820777	18822265	TTCCTCATCTCCCCACATCCCACAGTTTCTTATACCCACTGAATTAAACTGAAAAATGAA		intronic antisense	NM_001167945	CACNB2	voltage-dependent L-type calcium channel subunit beta-2 isoform 9	+	18429741	18830688	6790.26	402.156	11.2364	9.10628	16514.4	9866.91	1067.89	623.83	5878.28	577.81	332.868	283.826	369.571	446.703	12.9099	12.85	9.78907	9.01707	11.6162	9.39454	9.08094	9.09584	9.08886	8.87122
ASHGV40051144	0.0282607	0.0602568	4.37765	up	noncoding	long noncoding	Gold	ENST00000433526	RP11-383B4.4	GENCODE	413	chr10	-	18820777	18822265	TTCCTCATCTCCCCACATCCCACAGTTTCTTATACCCACTGAATTAAACTGAAAAATGAA		intronic antisense	NM_201570	CACNB2	voltage-dependent L-type calcium channel subunit beta-2 isoform 7	+	18689512	18830688	6790.26	402.156	11.2364	9.10628	16514.4	9866.91	1067.89	623.83	5878.28	577.81	332.868	283.826	369.571	446.703	12.9099	12.85	9.78907	9.01707	11.6162	9.39454	9.08094	9.09584	9.08886	8.87122
ASHGV40051144	0.0282607	0.0602568	4.37765	up	noncoding	long noncoding	Gold	ENST00000433526	RP11-383B4.4	GENCODE	413	chr10	-	18820777	18822265	TTCCTCATCTCCCCACATCCCACAGTTTCTTATACCCACTGAATTAAACTGAAAAATGAA		intronic antisense	NM_201571	CACNB2	voltage-dependent L-type calcium channel subunit beta-2 isoform 6	+	18429741	18830688	6790.26	402.156	11.2364	9.10628	16514.4	9866.91	1067.89	623.83	5878.28	577.81	332.868	283.826	369.571	446.703	12.9099	12.85	9.78907	9.01707	11.6162	9.39454	9.08094	9.09584	9.08886	8.87122
ASHGV40051144	0.0282607	0.0602568	4.37765	up	noncoding	long noncoding	Gold	ENST00000433526	RP11-383B4.4	GENCODE	413	chr10	-	18820777	18822265	TTCCTCATCTCCCCACATCCCACAGTTTCTTATACCCACTGAATTAAACTGAAAAATGAA		intronic antisense	NM_201572	CACNB2	voltage-dependent L-type calcium channel subunit beta-2 isoform 8	+	18429741	18830688	6790.26	402.156	11.2364	9.10628	16514.4	9866.91	1067.89	623.83	5878.28	577.81	332.868	283.826	369.571	446.703	12.9099	12.85	9.78907	9.01707	11.6162	9.39454	9.08094	9.09584	9.08886	8.87122
ASHGV40051144	0.0282607	0.0602568	4.37765	up	noncoding	long noncoding	Gold	ENST00000433526	RP11-383B4.4	GENCODE	413	chr10	-	18820777	18822265	TTCCTCATCTCCCCACATCCCACAGTTTCTTATACCCACTGAATTAAACTGAAAAATGAA		intronic antisense	NM_201590	CACNB2	voltage-dependent L-type calcium channel subunit beta-2 isoform 3	+	18629613	18830688	6790.26	402.156	11.2364	9.10628	16514.4	9866.91	1067.89	623.83	5878.28	577.81	332.868	283.826	369.571	446.703	12.9099	12.85	9.78907	9.01707	11.6162	9.39454	9.08094	9.09584	9.08886	8.87122
ASHGV40051144	0.0282607	0.0602568	4.37765	up	noncoding	long noncoding	Gold	ENST00000433526	RP11-383B4.4	GENCODE	413	chr10	-	18820777	18822265	TTCCTCATCTCCCCACATCCCACAGTTTCTTATACCCACTGAATTAAACTGAAAAATGAA		intronic antisense	NM_201593	CACNB2	voltage-dependent L-type calcium channel subunit beta-2 isoform 5	+	18429605	18830688	6790.26	402.156	11.2364	9.10628	16514.4	9866.91	1067.89	623.83	5878.28	577.81	332.868	283.826	369.571	446.703	12.9099	12.85	9.78907	9.01707	11.6162	9.39454	9.08094	9.09584	9.08886	8.87122
ASHGV40051144	0.0282607	0.0602568	4.37765	up	noncoding	long noncoding	Gold	ENST00000433526	RP11-383B4.4	GENCODE	413	chr10	-	18820777	18822265	TTCCTCATCTCCCCACATCCCACAGTTTCTTATACCCACTGAATTAAACTGAAAAATGAA		intronic antisense	NM_201596	CACNB2	voltage-dependent L-type calcium channel subunit beta-2 isoform 2	+	18429605	18830688	6790.26	402.156	11.2364	9.10628	16514.4	9866.91	1067.89	623.83	5878.28	577.81	332.868	283.826	369.571	446.703	12.9099	12.85	9.78907	9.01707	11.6162	9.39454	9.08094	9.09584	9.08886	8.87122
ASHGV40051144	0.0282607	0.0602568	4.37765	up	noncoding	long noncoding	Gold	ENST00000433526	RP11-383B4.4	GENCODE	413	chr10	-	18820777	18822265	TTCCTCATCTCCCCACATCCCACAGTTTCTTATACCCACTGAATTAAACTGAAAAATGAA		intronic antisense	NM_201597	CACNB2	voltage-dependent L-type calcium channel subunit beta-2 isoform 4	+	18429605	18830688	6790.26	402.156	11.2364	9.10628	16514.4	9866.91	1067.89	623.83	5878.28	577.81	332.868	283.826	369.571	446.703	12.9099	12.85	9.78907	9.01707	11.6162	9.39454	9.08094	9.09584	9.08886	8.87122
ASHGV40036156	0.00345265	0.0134959	51.5834	up	noncoding	long noncoding	Gold	NR_037925	FRG2EP	RefSeq	2107	chr3	+	75713480	75716368	CATCCACAAACCATTAATAGCACTCCCTGTGGGAAAATGTTTATACATTTTTACAGTTTG	647476								1762.58	8.15456	8.76785	3.07901	3473.01	3082.86	311.954	14.5634	1930.49	9.01475	12.5971	5	8.16737	5.99354	10.6759	11.212	8.0842	3.7805	10.0867	3.22148	4.02724	2.34218	3.31654	2.48762
ASHGV40018608	0.00916582	0.0263399	2.44439	up	noncoding	long noncoding	Reliable	ENST00000607794	LA16c-380H5.5	GENCODE	1266	chr16	+	3056120	3057386	ACCCCACCTGCCAGTTTCTGTGCAGCCTCTACAACTTAATAAAGTTCTCTTTGTTCCCTA									136.629	37.7383	6.56897	5.2795	203.512	101.411	71.4242	85.8962	220.901	63.2615	15.2581	28.4202	27.4225	54.3293	6.95018	6.71809	5.87184	6.15798	7.14675	6.09522	4.31393	5.47793	5.08458	5.42582
ASHGV40056002	0.00123613	0.00723899	19.7167	up	noncoding	long noncoding	Reliable	ENST00000535720	RP11-173P15.3	GENCODE	583	chr12	-	121136066	121137344	ATTCCCTATGGTGCAGCCTCTCAGTCCTAGCACTAAGCTCAAAATACAGATAAGAGAACA		natural antisense	NM_014730	MLEC	malectin precursor	+	121124948	121139667	1656.64	26.0337	9.08177	4.78043	5215.1	657.904	93.4739	510.482	1806.22	47.7035	19.8719	15.9049	30.1936	16.4947	11.2506	9.14039	6.29656	8.73326	9.98803	5.66459	4.70946	4.57756	5.23836	3.71216
ASHGV40018005	0.023541	0.0528313	4.37153	up	noncoding	long noncoding	Reliable	T132587	G031105	RNA-seq: Iyer et al 2015	1099	chr16	-	53578179	53579603	AAAGTGAGCTGATTTTTCTAATGGCTGATATTCGTCGTTTTTCTTACACACACACCCCAG									1008.49	163.791	9.31249	7.18435	1996.1	997.533	659.151	677.802	711.886	273.68	204.146	18.9211	242.069	80.1374	9.94338	9.6669	9.09833	9.14583	8.70799	8.29691	8.30019	4.83637	8.39885	6.08941
ASHGV40009544	0.0396516	0.0777635	3.43347	up	noncoding	long noncoding	Reliable	uc001qtw.1	BC039122	UCSC_knowngene	2679	chr12	-	8232080	8234759	GTATCTTAAAACTCATTTTCCATTCACCCCTTTCCCTCACCATGTAAGTATATTCAAGTC		intronic antisense	ENST00000545179	NECAP1	NECAP endocytosis associated 1 [Source:HGNC Symbol;Acc:24539]	+	7926147	8250349	2768.77	231.74	10.018	8.23836	7281.67	3396.53	424.305	354.744	2386.59	347.326	187.59	159.7	215.86	248.224	11.7032	11.3167	8.5059	8.19693	10.3673	8.64907	8.18755	8.19947	8.21527	7.94042
ASHGV40051284	0.00211746	0.0098292	2.03685	up	noncoding	long noncoding	Gold	NR_126028	NCRNA00250	RefSeq	519	chr8	+	135850311	135854880	TCTTCCTGCTCCATTGACATCAGGCTTATTAGCCATGTTTCTGGATTTGGTCCATTTCAT	552853								216.241	68.4365	7.34004	6.3137	193.522	126.04	287.765	214.551	259.328	90.8929	44.647	39.335	70.2902	97.0175	6.89056	7.01367	7.95669	7.46732	7.37195	6.62064	5.99817	5.99582	6.53204	6.42182
ASHGV40034251	0.00159833	0.00834931	23.7547	up	noncoding	long noncoding	Reliable	T241186	G055506	RNA-seq: Iyer et al 2015	2742	chr3	-	43914902	43925474	ATTCACTCGTGTCCACCTGCCGTCTCTGCACATTTGATGATGTGGTCTGCCTCGCTGGAC									1542.1	24.7901	9.35412	4.78398	133.241	1576.91	3912.98	1719.3	368.061	37.2989	22.7592	17.6086	21.7102	24.5738	6.41706	10.2784	11.6645	10.5618	7.84881	5.30078	4.91523	4.7312	4.74129	4.23138
ASHGV40059594	0.00784838	0.0236151	6.68742	up	noncoding	long noncoding	Reliable	TCONS_00018319	XLOC_008597	RNA-seq: Cabili et al 2011	360	chr10	+	105682667	105683570	ATCTGTACTTCTCTGTGTCAGGATGAATGTCAGGATGAATGTCACCACCACCTGCCTTTT		intergenic							117.659	8.19872	5.84746	3.10601	249.999	226.525	26.8444	23.6808	61.2441	9.85506	5	8.62895	12.5096	5	7.20278	7.78464	4.34352	4.45285	5.45351	3.34755	2.33744	3.57767	3.94243	2.32495
ASHGV40048208	0.000960137	0.00636245	3.61591	up	noncoding	pseudogene	Gold	NR_036679	AZGP1P1	RefSeq	1181	chr7	+	99578384	99581860	TCAATTGAAATTTGTGGAATCAACAGAGAAAAGCACCCAGCACACACCGTAGCCCATGCT	646282								6303.23	739.586	11.8907	10.0363	8991.51	10646.4	3725.87	3089.7	5062.67	826.78	644.919	931.785	570.501	723.947	12.0487	12.9725	11.5879	11.4475	11.3967	9.90316	10.0779	10.8473	9.73925	9.61395
ASHGV40014520	0.000511773	0.00465985	5.56409	up	noncoding	long noncoding	Reliable	ENST00000411367	RN7SKP108	GENCODE	328	chr14	-	97104523	97104851	CCTCAGCCACCACCACTATCCTCTCTGCAGGCCAAGGCCGATGGCAGAGAAGACACCATT									14135.5	1028.64	12.8982	10.4221	26778.5	15128.1	4352.94	4366.56	20051.7	1759.74	699.227	628.976	730.053	1325.22	13.7037	13.4989	11.842	11.9515	13.4951	11.0266	10.2022	10.2704	10.1157	10.4956
ASHGV40002733	0.00900337	0.0259905	2.88339	up	noncoding	long noncoding	Gold	NR_111914	CYB561D2	RefSeq	942	chr3	+	50402764	50405628	CGGCAGCAGAGGTCCACCAGGCCAGCACCAGGAATCCTCCATCATCAATGAGGACACAGA	11068								6869.75	1377.4	12.1729	10.6452	6932.03	5754.55	8669.41	5952.1	7040.66	3538.8	860.443	554.454	1123.84	809.469	11.6456	12.0363	12.8725	12.4162	11.8939	12.0487	10.5054	10.1048	10.7883	9.77847
ASHGV40055726	0.0140172	0.0359256	4.53645	up	noncoding	long noncoding	Reliable	TCONS_00018545	XLOC_008866	RNA-seq: Cabili et al 2011	392	chr10	-	81136764	81137298	TGTTGACACCCTCACATACACACCCATTTGCACACTCAAGCCTGCACATATTCATACATG									79418.5	17977.6	16.1374	13.9558	111309	75633	48124.1	64215.7	97810.8	37437.7	16289.5	1529.18	23006.8	11624.8	16.5343	16.4158	15.7337	15.7337	16.2695	15.3136	14.5084	11.5463	14.933	13.478
ASHGV40014696	0.000101408	0.00243113	35.3546	up	noncoding	long noncoding	Reliable	ENST00000550928	RP11-536C10.16	GENCODE	563	chr14	+	19412519	19413898	GCACATACACCCATCTATGACTATTTCAATAACTCCTATAACAGATGGAATTTTTGCAAG									1356.1	22.3357	9.51383	4.37	942.346	179.89	1411.4	1684.98	2561.91	24.3013	17.0115	5.09571	30.2636	35.0065	8.91177	7.50393	10.1609	10.5329	10.4596	4.66416	4.47574	2.71962	5.24324	4.74726
ASHGV40019754	0.00087567	0.0060342	11.8836	up	noncoding	long noncoding	Reliable	T140408	G032748	RNA-seq: Iyer et al 2015	10773	chr17	-	5526436	5542215	GAAAAATAGTAAAGTTTCCCAACACAGCCCTGGACAGATGGCCATTACCATACCTCCCAT									164.304	6.74379	6.32743	2.75653	425.033	219.923	32.9379	44.2648	99.3616	10.0764	5	5	8.64254	5	7.86105	7.74159	4.6594	5.2794	6.09572	3.37752	2.33744	2.34218	3.40056	2.32495
ASHGV40035380	0.0192898	0.0455242	3.93135	up	noncoding	long noncoding	Reliable	ENST00000577781	RP11-573D15.9	GENCODE	2400	chr3	-	186499568	186501968	ATCCACACCCACACTGCCTGTAACCTTACAGTGTATTCCTAATAAATGCAGTGATTACCA		natural antisense	NM_001967	EIF4A2	eukaryotic initiation factor 4A-II	+	186501360	186507685	55200.1	12904.5	15.5119	13.5369	78400.8	48113.3	33891.8	42432.3	73162.3	25609.4	10629.3	1013.64	14387	12883.2	15.7978	15.6438	15.2226	15.2516	15.6438	14.7371	13.9942	10.9776	14.3586	13.6168
ASHGV40029537	0.000202459	0.00327003	9.77008	up	noncoding	long noncoding	Reliable	T199799	G046071	RNA-seq: Iyer et al 2015	779	chr2	+	134612023	134613973	TAAAAGATGTTCACATGCATACCCAACCACACACATTAACAACCACTGTTGGGCTTCTCA									20662.8	1196.65	13.7402	10.4518	32901.4	18896.5	10004	13426	28086.4	2393.35	1140.66	299.271	1514.63	635.356	14.0779	13.8711	13.0944	13.6437	14.0139	11.4907	10.9173	9.17844	11.2456	9.42705
ASHGV40015409	1.01077e-05	0.000853468	24.554	up	noncoding	long noncoding	Reliable	T109935	G026040	RNA-seq: Iyer et al 2015	9636	chr14	+	98414186	98424322	AACCTGGAATTTGAGAAGTCACCCAGTGTAGGAGGCAAACTTATAATTATTACTTAGTAA									232.234	5.21193	6.98672	2.36883	110.263	60.9767	114.097	213.928	661.905	5	5	5	5	6.05965	6.1859	6.07752	6.60481	7.46403	8.60135	2.32966	2.33744	2.34218	2.33708	2.49782
ASHGV40028465	0.0168967	0.041173	8.6946	up	noncoding	long noncoding	Reliable	ENST00000474561	RP11-734K21.4	GENCODE	455	chr2	+	9283294	9286235	GCAACCCGATGGCGACTTCAGGCTTCACACCCACAGACGACCGTAATCAGAGAAAGTAAA		intergenic							1325.18	98.5152	9.03964	5.91952	3545.59	1646.73	275.356	165.87	992.372	335.102	19.8156	15.1853	77.2232	45.25	10.7155	10.3388	7.89751	7.07111	9.17531	8.59417	4.70657	4.49426	6.6711	5.13151
ASHGV40049434	0.000276905	0.00371646	5.58699	up	noncoding	long noncoding	Reliable	TCONS_00015037	XLOC_007118	RNA-seq: Cabili et al 2011	4371	chr8	-	70234190	70238992	AAACTAGAACACCAGCTCCTTTCTGGGTCTCCAGCTGTAGGACACTCATACAAGAAAACA		intergenic							90.7208	11.2557	5.97994	3.49787	106.74	27.2981	64.8909	102.047	152.628	5.88338	14.4483	6.67886	9.20762	20.0603	6.14875	4.98917	5.73324	6.39129	6.63724	2.64724	4.23178	3.15771	3.48815	3.96444
ASHGV40035744	1.11788e-05	0.000915307	4.73865	up	noncoding	long noncoding	Reliable	T239669	G055137	RNA-seq: Iyer et al 2015	1859	chr3	+	30595052	30597020	ACAGCTCATACTTTGTGTTTTAACAAGCTGATATACCACCCACCAGTTAATAATTACACT									121.496	17.4991	6.48772	4.24324	164.732	77.0587	74.3196	127.927	163.441	26.3821	13.114	10.9738	18.6751	18.3506	6.68731	6.37717	5.93513	6.71087	6.72812	4.77907	4.08892	3.9747	4.52619	3.84732
ASHGV40027624	3.30502e-05	0.00150514	139.663	up	noncoding	long noncoding	Gold	NR_103775	LOC100505984	RefSeq	521	chr2	-	161114229	161128406	TTTCTGCCATCCACGGTCACAATCATCTCTTTGAAAAATAAATACTCTTGGTTTGTTGTT	100505984								1951.84	5	9.46007	2.33426	4193.18	3257.5	423.59	120.082	1764.86	5	5	5	5	5	10.9508	11.267	8.5022	6.62467	9.95563	2.32966	2.33744	2.34218	2.33708	2.32495
ASHGV40043243	0.000218959	0.00338072	3.98228	up	noncoding	long noncoding	Reliable	T300614	G070267	RNA-seq: Iyer et al 2015	6110	chr6	-	30761083	30815940	CTCTCCTTTTAGGATCCCTCATCTAACCCCACACCAATGGATTTTGGGGGTTGAAAGATT									3300.95	349.377	10.903	8.90941	6234.73	4294.44	1818.04	1442.99	2714.55	334.672	305.015	350.055	279.097	478.047	11.5109	11.629	10.5418	10.2972	10.5361	8.59271	8.93664	9.40434	8.61795	8.99541
ASHGV40021436	0.00143081	0.00781825	3.90971	up	noncoding	long noncoding	Reliable	ENST00000591705	RP11-434D2.3	GENCODE	4582	chr17	+	20448683	20453265	TGCATCTGAGCCACACACCCTGCATTTCAGAAGTGGCACGGCTCATCAGCTCCCTCCCAC									12973.6	1849.39	13.0283	11.0613	21585.5	12603	8922.26	6993.37	14763.6	4372.77	567.57	876.662	1491.67	1938.3	13.3362	13.2163	12.9024	12.6798	13.0071	12.3627	9.9022	10.7674	11.2252	11.0489
ASHGV40032033	0.00531974	0.0181343	5.34561	up	noncoding	long noncoding	Gold	ENST00000416641	AP000432.2	GENCODE	516	chr21	-	19031593	19032702	GAGCTAACATTATATGTCTCAGCATCCAGTCCATCCTAGATGGATTTCGATTCTATCTAG		intergenic							4659.35	403.399	11.2947	8.87637	7907.95	6965.15	2914.56	1110.65	4398.43	182.005	726.916	136.235	528.384	443.455	11.845	12.3012	11.2201	9.90819	11.1991	7.65192	10.2769	7.9517	9.63699	8.86428
ASHGV40019401	0.0344517	0.0700309	2.32508	up	noncoding	long noncoding	Reliable	ENST00000561669	AC009120.10	GENCODE	475	chr16	+	74316312	74321417	GCTAACCTTCCTTCACAAGCCACCACATGCTGATTACATAGGAAAAAATAACTTTTAAAA		intergenic							126.227	26.8519	6.10555	4.88827	325.617	60.2948	45.875	35.6098	163.736	34.1452	20.2573	18.9583	24.1654	36.7333	7.53241	6.06486	5.19211	5.00635	6.732	5.15689	4.73797	4.83822	4.89838	4.80987
ASHGV40008454	5.81808e-05	0.00191792	8.25848	up	noncoding	long noncoding	Reliable	T012781	G002740	RNA-seq: Iyer et al 2015	1228	chr1	-	67732714	67733942	CTATACAATGCACCTGCATCAACTAGAACTTTGCTTTACCTTGGTACAATTTTTGGAAAA									73.6816	5.86886	5.63282	2.58695	167.064	70.3763	31.341	47.3353	52.2913	6.10244	5	5	6.3596	6.88226	6.70953	6.25799	4.58162	5.3717	5.24326	2.69496	2.33744	2.34218	2.94928	2.61087
ASHGV40041214	0.0141832	0.0361964	6.55626	up	noncoding	long noncoding	Reliable	T294072	G068824	RNA-seq: Iyer et al 2015	1251	chr5	-	175859023	175860371	GGTCCCAGGAGCCTCAGAACATCTCCATCTTCATAGACGTGTGTTTCATAGTTCAGGGGC									877.629	39.4704	8.255	5.54213	2393.24	1102.74	125.466	69.7523	696.949	35.7625	37.3384	46.4617	37.0723	40.7172	10.1802	9.78438	6.74218	5.88991	8.67833	5.2289	5.70767	6.27156	5.54001	4.96248
ASHGV40020957	0.000567165	0.00488398	14.4813	up	noncoding	long noncoding	Reliable	T155855	G035986	RNA-seq: Iyer et al 2015	627	chr17	-	77706413	77707040	TGCGATACAGAGAGCAAAAGAGGCGCTGCGCAGACGGGAGACCCGCACACCTCCATTTGC									301.515	13.5237	7.4847	3.62859	498.426	574.327	126.36	151.059	157.403	14.3245	18.0175	5	24.8153	5.46115	8.06911	8.98245	6.75245	6.94416	6.67533	3.88048	4.55641	2.34218	4.93556	2.42829
ASHGV40031940	8.8602e-07	0.000203747	107.776	up	noncoding	long noncoding	Reliable	TCONS_00028265	XLOC_013612	RNA-seq: Cabili et al 2011	2172	chr20	+	62030713	62033329	ATGGACACCTGCACCCTGTGTGGGGGTATAAATCACCCTACAGGGCGCTCGTCACCTGGC		intergenic							1463.34	9.82952	9.82455	3.07265	875.498	1800.92	1800.65	622.26	2217.39	8.73784	8.44721	5	5	21.9626	8.821	10.4765	10.5306	9.01192	10.2827	3.17953	3.42333	2.34218	2.33708	4.08114
ASHGV40022874	7.42889e-06	0.000742206	50.2648	up	noncoding	long noncoding	Reliable	ENST00000588307	RP11-28F1.2	GENCODE	281	chr18	-	60981034	60981315	GTACATTTCAGATTACTTAAATGTCATCAGGCCACACAGCATACCAGGTAACAGAAAGCC									500.429	5.38424	8.13349	2.48201	861.668	802.145	499.384	117.477	221.474	5	5	5	6.92121	5	8.80234	9.39113	8.72997	6.59314	7.15085	2.32966	2.33744	2.34218	3.07582	2.32495
ASHGV40015590	0.0425371	0.0821699	3.30412	up	noncoding	long noncoding	Reliable	ENST00000568414	RP11-854K16.3	GENCODE	510	chr15	-	21333026	21335424	ATATTCCTGTTTTGGCTTGTATTGACAAGTTGTTTTCACACAGCCCCCACATCACCCAAC		intergenic							533.088	58.1713	7.849	6.12473	1110.84	1115.26	119.129	124.165	196.038	46.3118	42.9912	74.7655	61.9028	64.885	9.12017	9.7976	6.67389	6.6722	6.98112	5.61679	5.93866	7.02059	6.33527	5.71235
ASHGV40024566	0.00166632	0.00852728	4.78534	up	noncoding	long noncoding	Reliable	TCONS_00000830	XLOC_000037	RNA-seq: Cabili et al 2011	951	chr1	+	5550601	5551645	TTTGTCCTCAAAATGCCAGAACCTCTGCCTCACAGTGGATGACATCGGGTTGAATATCTT		intergenic							11925	1062.23	12.6694	10.4108	24396.1	12602.2	3676.43	5056.76	13893.5	2207.98	670.269	597.577	1186.12	649.196	13.5244	13.2142	11.5591	12.1517	12.8976	11.3601	10.1405	10.2117	10.8882	9.45345
ASHGV40046425	0.000171609	0.00301096	118.188	up	noncoding	long noncoding	Reliable	T322278	G075507	RNA-seq: Iyer et al 2015	626	chr7	-	42630792	42637953	TCTCAACTGACATCACCTGCATTTAGTCCATTTCAGTTCTTCCATGGCTTTATGTTTTCA									1372.51	5	9.21921	2.33426	44.6491	850.106	2528.43	1555.65	1883.74	5	5	5	5	5	5.16039	9.46356	11.0042	10.4175	10.0504	2.32966	2.33744	2.34218	2.33708	2.32495
ASHGV40006072	0.000206388	0.00328635	46.3165	up	noncoding	long noncoding	Reliable	T047062	G010966	RNA-seq: Iyer et al 2015	1868	chr10	+	101380537	101382405	TATTCCCGTTTTTCTTAACAGAGATAACACTTGCCGCCACACCACATTGGCACTTTTTAC									3890.56	37.8439	10.5901	5.05662	8640.21	6777.85	811.328	525.199	2698.2	100.391	30.7932	12.8713	27.599	17.5651	12.0072	12.2612	9.37352	8.7805	10.528	6.77019	5.39267	4.23384	5.09702	3.78938
ASHGV40029634	0.0143234	0.0365025	3.7366	up	noncoding	long noncoding	Reliable	T200828	G046378	RNA-seq: Iyer et al 2015	4288	chr2	+	150952279	150969222	TGCAGCCAAGCAACACCAGCTCTCCATTGCAAATCTTACTTTTTATTACCTTCATTAAGG									72.3603	12.015	5.49872	3.597	27.502	16.8027	61.8395	96.3488	159.309	23.1501	13.524	5.86571	11.4936	6.0418	4.5541	4.27821	5.65917	6.31081	6.69132	4.58784	4.13643	2.94554	3.8204	2.49478
ASHGV40042971	0.000196716	0.00322859	5.7373	up	noncoding	long noncoding	Reliable	T296687	G069340	RNA-seq: Iyer et al 2015	1625	chr6	-	6855674	6871319	TTTTCCCAGACCCTCCATGTCTAGCTCCTTCCTCCCATTATCTGACAGCTCTGTGGAATG									2174.2	170.405	10.2706	7.75023	3945.39	3152.77	1262.14	720.509	1790.2	271.123	144.859	106.862	167.987	161.191	10.876	11.2339	10.0235	9.24499	9.97464	8.28502	7.80991	7.58146	7.80471	7.27008
ASHGV40042857	0.000748343	0.00552279	19.9533	up	noncoding	long noncoding	Reliable	T295099	G069013	RNA-seq: Iyer et al 2015	2073	chr5	+	179789657	179802599	AAGAAAAAAGAGCCCTTTCCATGTGACCCATAACCAGCCTCCTGGAATACAGAACAGGAT									1055.79	17.2177	8.5069	4.18834	3059.27	1631.02	211.92	181.136	195.629	28.3661	9.06651	13.0039	17.4027	18.2495	10.5054	10.3249	7.51448	7.21377	6.97597	4.88509	3.53661	4.25197	4.42678	3.84127
ASHGV40057769	0.01384	0.0355894	10.2753	up	noncoding	long noncoding	Gold	NR_026946	LINC00301	RefSeq	864	chr11	+	60383223	60454621	GGAGTCCATTCATCCTCTATAACTGCTATACAATATCTCTGTTAAAATGCTGAGAAGATT	283197	intergenic							9275.78	411.894	11.894	8.53286	21976.8	9858.88	1351.87	1689.11	11502.3	449.45	654.753	27.2691	627.686	300.312	13.3641	12.8481	10.1115	10.5389	12.6073	9.02065	10.1048	5.41725	9.88919	8.23234
ASHGV40018937	6.36688e-05	0.00199739	9.34494	up	noncoding	long noncoding	Reliable	T130482	G030563	RNA-seq: Iyer et al 2015	1833	chr16	+	30816049	30824998	AAGACCAGATTTTGGGGTCAGCTTCTCAAACTCAGCACTACCAGCACCAAACTAAACTAC									336.778	22.0506	7.85731	4.63312	501.289	447.675	330.097	188.877	215.952	27.5158	19.2321	30.1575	17.5468	15.801	8.075	8.67015	8.15424	7.27543	7.11172	4.83724	4.66537	5.57077	4.4383	3.65393
ASHGV40008240	0.0138071	0.0355302	8.05078	up	noncoding	long noncoding	Reliable	T056558	G013083	RNA-seq: Iyer et al 2015	7677	chr11	+	30496032	30514650	TTTTAAACAGATATGTACTTCCTGTACCCACTCACCAGTCCTTCTGGATACCAACTCGTA									1525.9	46.8451	8.74273	5.7336	3178.94	3788.54	175.448	119.733	366.864	59.3676	38.2885	29.8868	37.3033	69.3793	10.5487	11.4619	7.23636	6.62167	7.845	5.98999	5.74972	5.55553	5.55012	5.82264
ASHGV40023592	0.000158728	0.00287863	12.5066	up	noncoding	long noncoding	Reliable	T164518	G038206	RNA-seq: Iyer et al 2015	933	chr18	+	75111126	75112328	GAATTGACAGTACCAGCCAGCCTTCCTTTTGCCATGATTCCTGTGTTTTATTTAGAAGGG									453.512	22.7202	8.22191	4.5773	166.935	309.117	821.963	604.176	365.367	41.9923	14.2868	21.0268	13.4705	22.8245	6.70788	8.19535	9.39704	8.96918	7.84012	5.4791	4.21726	5.00895	4.04737	4.13382
ASHGV40044202	0.014785	0.0373729	3.72556	up	noncoding	long noncoding	Reliable	T313035	G073349	RNA-seq: Iyer et al 2015	1598	chr6	-	144509946	144511678	AATTCTTTTGAGTTTTTCATTCTTTTCCCCCTCCACTCAGTTCCATCCAGATGTGGCAGC									2219.61	201.504	9.92347	8.02601	4946.82	3761.78	492.605	472.959	1423.88	170.36	215.886	131.734	214.193	275.349	11.1604	11.4543	8.70477	8.62805	9.66988	7.53752	8.38027	7.90205	8.20579	8.10442
ASHGV40022542	0.00478766	0.0168721	11.662	up	noncoding	long noncoding	Reliable	ENST00000585817	RP11-691H4.4	GENCODE	498	chr18	-	13461018	13470822	AGACAGCAAGCCAGGCCACCCCAGCATGGTGAGGTGGGCACTGTGTTCACCAACAATAAA									479.321	22.5413	7.81194	4.2682	182.724	491.56	1448.2	173.912	100.21	41.266	5	19.5338	12.4484	34.4582	6.82329	8.77775	10.2055	7.14821	6.105	5.45309	2.33744	4.8898	3.93637	4.7243
ASHGV40002930	8.34148e-05	0.00224327	54.166	up	noncoding	long noncoding	Reliable	GSE61474_TCONS_00239995	GSE61474_XLOC_044155	RNA-seq: Clark et al 2015	1845	chr3	-	72061510	72150225	AAATTGGGGTCAATCCATCCAATTATGAGGACCTCAACTATCAAATGACGGGATCCCCCA									799.371	5.32951	8.22882	2.4695	2138.4	780.844	81.7077	124.969	870.93	5	5	5	6.64757	5	10.0257	9.36073	6.09081	6.67901	8.98784	2.32966	2.33744	2.34218	3.01328	2.32495
ASHGV40057282	0.00115434	0.00704466	7.32279	up	noncoding	long noncoding	Reliable	T316808	G074217	RNA-seq: Iyer et al 2015	1905	chr7	-	193708	195613	GCGCCCTGAGGTAGGCGGCTGCCTCCTCCCGCACCACACTCCCTGCCCGGCCTCTTCCAT									5171.74	351.886	11.4389	8.56651	8778.14	7478.36	2201.33	1430.34	5970.54	779.255	190.5	100.292	431.282	258.098	12.0183	12.4177	10.8217	10.2877	11.6491	9.8144	8.20973	7.48145	9.32448	8.0025
ASHGV40046895	2.90513e-05	0.00142075	116.404	up	noncoding	long noncoding	Reliable	T330236	G077348	RNA-seq: Iyer et al 2015	7695	chr7	-	102045060	102057413	ACAAGTCCCACACTGCCGGGAGTCTTCCCTGAGCTACTGGATCAGCACAGAAAACAAGCG									3782.96	19.151	10.7814	3.91836	7554.65	5592.55	1092.25	728.157	3947.18	53.9706	7.23906	7.95928	21.2948	5.29131	11.766	11.9951	9.82935	9.25812	11.0582	5.84765	3.18146	3.44116	4.71331	2.40825
ASHGV40017890	2.26714e-05	0.0012696	14.7789	up	noncoding	long noncoding	Reliable	ENST00000566232	RP11-56L13.1	GENCODE	2484	chr16	-	32274147	32276835	AGTTAAAAAAGAACAAAACCCTCACACTCCAGGAATGAGTCAAGAACCCAGTGAAGGCCA	100507221								519.989	22.1992	8.43608	4.55061	276.278	244.334	558.443	699.048	821.84	13.1152	26.6369	12.3637	27.0286	31.8515	7.31841	7.89945	8.86576	9.18857	8.9082	3.74984	5.16319	4.16872	5.0621	4.6092
ASHGV40003439	0.00123625	0.00723899	13.076	up	noncoding	long noncoding	Gold	NR_015390	LINC00608	RefSeq	1086	chr2	+	219841005	219842644	GCTGAGTGTGGATTCCAAGAGTCTCAAGGTTAGAGAAGTCGCCTAGTCCACCTCCCCTCT	151300	intergenic							175.739	9.39016	6.71194	3.0031	41.2077	104.23	433.727	229.302	70.2304	22.9776	5	5	7.74535	6.22783	5.05906	6.75607	8.53304	7.57481	5.63672	4.57567	2.33744	2.34218	3.23669	2.52351
ASHGV40048367	0.00698099	0.021759	48.9179	up	noncoding	long noncoding	Reliable	T033776	G007653	RNA-seq: Iyer et al 2015	262	chr1	+	239010254	239045909	ACCACTAAGCACACACCATTTGAATCAGATATGCTTCACTTTCAGACACAACTTAAAAAT									13276.3	523.113	12.6665	7.05419	29748.4	10361.6	2244.64	5400.52	18626.3	2045.53	18.9798	7.02502	418.021	126.016	13.9267	12.9261	10.8395	12.2489	13.3912	11.2472	4.64343	3.23908	9.27407	6.86717
ASHGV40026735	0.00424843	0.0155493	9.34201	up	noncoding	long noncoding	Reliable	T189258	G043510	RNA-seq: Iyer et al 2015	3101	chr2	-	49814339	49823849	GATAGTGAGTAGATTGGTTTCTTCTTTGTAATTTCTCCATCCTATCCCTTCCTATTACTG									1562.08	59.7231	9.28339	6.05965	3882.73	2541.6	306.847	236.306	842.916	36.8374	100.915	41.9295	79.1712	39.7623	10.8473	10.9368	8.06057	7.62714	8.94512	5.27836	7.28281	6.10097	6.70637	4.92977
ASHGV40019132	0.000748793	0.00552279	21.7108	up	noncoding	long noncoding	Reliable	T132813	G031165	RNA-seq: Iyer et al 2015	1388	chr16	+	55299057	55331619	AATGATGAAAATATCTCAAGCTTCCAACCAGCACTCTGGAGTACCATGTTCACCGACACC									816.353	18.1945	8.43566	3.99532	2055.87	1363.75	170.192	207.168	284.789	45.4988	8.37294	19.6639	5.82618	11.6107	9.97978	10.0779	7.19521	7.42534	7.50011	5.5923	3.41158	4.89987	2.81739	3.25547
ASHGV40047617	0.0297003	0.0626588	14.9131	up	noncoding	long noncoding	Reliable	T320103	G074975	RNA-seq: Iyer et al 2015	10862	chr7	+	24435947	24461121	TGCAGTTTGAGTGTGCTGATGAGCCCAGACACTCTGCCTAAATTGGTCACTTGATTTTTC									463.77	9.96723	6.8749	2.97639	30.7433	227.791	1621.77	429.178	9.37483	5	5	29.8361	5	5	4.6949	7.79496	10.3757	8.48775	3.02123	2.32966	2.33744	5.55284	2.33708	2.32495
ASHGV40005282	0.0018674	0.00908941	5.22184	up	noncoding	long noncoding	Reliable	TCONS_00018115	XLOC_008375	RNA-seq: Cabili et al 2011	413	chr10	+	7115610	7118468	CCTTCCTTCACTATGTGCATACAACCTCCAGGAAAATAAAATAAAATAGTGTAAGAGTGA		intergenic							1016.15	81.7456	9.03852	6.65396	1889.57	1415.72	410.208	196.751	1168.5	74.3997	78.8932	56.7604	69.0576	129.617	9.86987	10.1318	8.45738	7.34351	9.39001	6.33527	6.91423	6.60351	6.49899	6.91782
ASHGV40001254	0.000258329	0.00359334	12.7183	up	noncoding	long noncoding	Reliable	ENST00000458480	RP11-452B18.2	GENCODE	382	chr13	+	81824572	81876542	GAGGGTAAAGGGCCAGAGGAGCAGTTTTACAAGCACCACATCTGCCACACACAGGTAGCA									2935.12	121.998	10.7144	7.04553	6850.32	2410.59	1328.65	1955.61	2130.43	96.5526	190.6	65.036	205.345	52.457	11.627	10.8608	10.0867	10.7757	10.2216	6.71045	8.21183	6.80515	8.12754	5.37267
ASHGV40044323	0.0389747	0.0767003	5.09348	up	noncoding	long noncoding	Reliable	T314393	G073759	RNA-seq: Iyer et al 2015	1857	chr6	-	159472705	159542651	TGAGACCACCAGGAGGCACCTCTTCCTCTTCAGGGACTGGCTGGTCATTGCCAAGCAGAG									1859.01	331.555	10.1737	7.82507	2901.45	1995.03	964.007	1069.17	2365.42	75.422	54.0158	890.045	64.1693	574.124	10.4254	10.6102	9.63519	9.84279	10.355	6.35606	6.31319	10.7923	6.38058	9.28323
ASHGV40019380	0.0466501	0.0880381	2.74662	up	noncoding	long noncoding	Reliable	ENST00000606272	RP11-346C20.4	GENCODE	515	chr16	+	73094143	73094658	CTAGCCTCAGCGTCACTGCTACTGCAATAGATTTTTTAAAAATGACAAGTTGTATTTATG									35.4055	10.4673	4.62294	3.16528	14.8541	14.6278	27.2581	38.2822	82.0053	21.4331	5	5	15.5679	5.33562	3.7412	4.06952	4.36824	5.09487	5.84085	4.47402	2.33744	2.34218	4.25924	2.41354
ASHGV40010469	0.048176	0.0902559	11.7768	up	noncoding	long noncoding	Reliable	T085010	G019701	RNA-seq: Iyer et al 2015	1831	chr12	-	100859579	100863414	TCTTATTAGACGCCACAACCCTCCAGAAACTGAGTTCTCAGAACCAGACAAAATTTCCAA									2959.56	58.2699	9.324	5.76614	6872.34	4404.31	382.357	20.3835	3118.4	20.0022	112.024	19.6373	92.6287	47.0576	11.6325	11.6633	8.36568	4.243	10.7155	4.37432	7.43415	4.89798	6.93386	5.19036
ASHGV40025140	0.0200341	0.0469084	3.12773	up	noncoding	long noncoding	Reliable	T167760	G039005	RNA-seq: Iyer et al 2015	1338	chr19	+	9155679	9157017	ACCTCCTCTCCCAGTGTTTCACGAATCAGCTAATCCTTCAAGGTCTTTAAAATGTATCCA									1188.93	166.546	9.30024	7.65512	639.261	239.244	1179.27	957.58	2929.28	144.539	219.311	70.3906	177.267	221.221	8.40555	7.86988	9.93091	9.66109	10.6338	7.29028	8.41301	6.92538	7.88449	7.76247
ASHGV40034223	7.02118e-05	0.00208282	8.11884	up	noncoding	long noncoding	Reliable	T240849	G055445	RNA-seq: Iyer et al 2015	10512	chr3	-	42254017	42264529	TTCCCCACACAAATGCCTAAAATACAGAGTACTGACAGAAAAAGATGATAACTAGTTCTG									93.805	7.29092	5.92557	2.9043	111.189	25.7543	45.6439	111.523	174.914	7.92366	7.19317	5	5.9651	10.3727	6.19492	4.90978	5.18509	6.51752	6.82055	3.03881	3.17169	2.34218	2.85151	3.1173
ASHGV40004184	1.45383e-05	0.00107623	8.27026	up	noncoding	pseudogene	Gold	NR_103828	ANTXRLP1	RefSeq	985	chr10	-	47590260	47640844	AACATTCAAGAGCAATGTCAGCATCACCAGCACCACATGTACTCGTGGAACAAATACCAC	100996567								8183.83	488.324	12.3801	9.3322	11868.4	8079.68	8602.72	4491.08	7877.24	420.011	701.002	202.55	545.298	572.757	12.4626	12.5299	12.8574	11.9928	12.0579	8.92521	10.2077	8.56986	9.67955	9.27872
ASHGV40043022	0.0242206	0.0539357	3.65959	up	noncoding	long noncoding	Gold	NR_125853	LOC101928253	RefSeq	399	chr6	-	11990575	12001477	TGTTCTCTCAGAAAGTTCCATAGTCCACCCATCTGGAACAAAATAGTGATTTCCAGAAAG	101928253								4248.68	687.151	11.3547	9.48299	7740.26	2797.12	3090.46	2687.03	4928.53	953.552	960.101	75.9683	922.02	524.113	11.8156	11.0733	11.2954	11.2408	11.3482	10.1115	10.6567	7.04247	10.4645	9.13981
ASHGV40045014	0.0221695	0.0505853	5.61773	up	noncoding	long noncoding	Reliable	T303156	G070779	RNA-seq: Iyer et al 2015	502	chr6	+	39902308	39905580	TTAACCTTGCCCACACCTCCAAAATAGTCTCTCTTAATGGTAAAGAGCAGCAGTTACTTT									16006.7	1969.59	13.0764	10.5864	31952.1	15679.6	4115.14	5707.41	22579.2	6186.54	204.887	521.01	1850.76	1084.73	14.0203	13.5541	11.7487	12.3521	13.7067	12.8387	8.30329	10.0157	11.5554	10.2189
ASHGV40021798	1.63327e-07	6.5379e-05	24.2674	up	noncoding	long noncoding	Reliable	ENST00000563394	RP5-882C2.2	GENCODE	1796	chr17	+	42299282	42301078	AGAAATGAGATTGCTTTCCCAGGACTTCCACATCCCACTTCTATCAGGTTTCACCAACAG		bidirectional	ENST00000302904	UBTF	upstream binding transcription factor, RNA polymerase I [Source:HGNC Symbol;Acc:12511]	-	42282400	42298994	1081.59	24.1842	9.32088	4.71993	2168.28	740.779	568.827	498.551	1431.5	34.8656	18.0188	16.6494	19.7534	31.634	10.0452	9.28372	8.89158	8.69913	9.6847	5.18939	4.5567	4.64752	4.60617	4.59986
ASHGV40021798	1.63327e-07	6.5379e-05	24.2674	up	noncoding	long noncoding	Reliable	ENST00000563394	RP5-882C2.2	GENCODE	1796	chr17	+	42299282	42301078	AGAAATGAGATTGCTTTCCCAGGACTTCCACATCCCACTTCTATCAGGTTTCACCAACAG		bidirectional	ENST00000343638	UBTF	upstream binding transcription factor, RNA polymerase I [Source:HGNC Symbol;Acc:12511]	-	42282400	42298331	1081.59	24.1842	9.32088	4.71993	2168.28	740.779	568.827	498.551	1431.5	34.8656	18.0188	16.6494	19.7534	31.634	10.0452	9.28372	8.89158	8.69913	9.6847	5.18939	4.5567	4.64752	4.60617	4.59986
ASHGV40002176	0.0027406	0.011521	7.97425	up	noncoding	long noncoding	Reliable	ENST00000558860	RP11-236L14.1	GENCODE	571	chr15	-	96592503	96607655	AACAAAGCTTGGAAGGAGAGGAAAAGGCCCAACACCTGCCTGTCAGGGCTCCTGGATCAC		intergenic							82.0736	5.66806	5.43312	2.43777	159.092	156.112	23.2238	14.0349	57.9057	5	5	5	5	8.34032	6.64447	7.31349	4.11274	3.72834	5.36657	2.32966	2.33744	2.34218	2.33708	2.84251
ASHGV40033291	0.000905514	0.00613305	5.90025	up	noncoding	long noncoding	Reliable	T235573	G054184	RNA-seq: Iyer et al 2015	1694	chr22	-	47689662	47691845	AACTCTGCTTGAGGTAACTCATCACCCTTCCAGCCAGCCCATGAGTAATGCATAACAAAT									1076.64	107.772	9.33378	6.77301	1879.35	1616.61	556.555	502.303	828.361	256.781	59.221	37.4958	84.946	100.415	9.86589	10.3106	8.85914	8.71234	8.92096	8.20973	6.46297	5.91892	6.80107	6.47235
ASHGV40057781	0.00242266	0.0106526	2.75377	up	noncoding	long noncoding	Gold	NR_131012	NEAT1	RefSeq	22743	chr11	+	65190268	65213009	CTTCCCACAGAGGCCACCGTCATGGCCAGTTGCTGCAGTTTCTTTCCAGAGAACCTGTGT	283131								1297.18	253.387	9.68654	8.22513	1167.89	825.405	1160.34	851.22	2481.02	386.567	122.472	146.387	174.193	437.313	9.19742	9.4261	9.90819	9.48344	10.4175	8.80183	7.56256	8.0528	7.86242	8.84604
ASHGV40005183	0.0384843	0.0759565	5.47665	up	noncoding	long noncoding	Reliable	T008119	G001738	RNA-seq: Iyer et al 2015	4850	chr1	-	37563584	37569474	AGACACTCCTTCAGCCCATGTCCTTTATTAAAACATTGACTAAATAGCATAGTGGAGTTT									608.035	29.3184	7.45529	5.00199	44.8069	41.4579	183.46	612.041	2158.41	44.0602	28.6828	15.3902	27.8023	30.6565	5.16641	5.58167	7.3022	8.99052	10.2356	5.54465	5.2781	4.52021	5.10799	4.55902
ASHGV40044099	0.0330391	0.0680943	3.00041	up	noncoding	long noncoding	Reliable	T311540	G073046	RNA-seq: Iyer et al 2015	6271	chr6	-	133263344	133270629	CCTGCACCACTTCTTGAATAATGTATTGTTTTTCCACTGGCTGATTTAAAATGCTACTTT									58.3311	13.7582	5.16539	3.58023	130.633	26.8898	30.5827	86.4881	17.0618	13.5986	5	9.05605	9.12758	32.0088	6.39163	4.96776	4.54279	6.16599	3.7588	3.80678	2.33744	3.66491	3.47526	4.61677
ASHGV40033361	0.00154912	0.00815136	7.97532	up	noncoding	long noncoding	Reliable	T236685	G054366	RNA-seq: Iyer et al 2015	4124	chr22	-	51117813	51122195	AGAGTCATCTGTGTGCACACACACACATGTACAACACCAGAACAGGCAAGTATATCCACA									4383.54	326.382	11.3227	8.32713	7572.64	6133.37	2602.29	1807.3	3802.08	745.03	235.333	78.1245	442.97	130.455	11.773	12.1381	11.0441	10.6484	11.0097	9.74811	8.50449	7.0853	9.3702	6.92755
ASHGV40014757	0.0011416	0.00698666	24.4695	up	noncoding	long noncoding	Reliable	uc021rpq.1	TCRVA13	UCSC_knowngene	256	chr14	+	22539214	22539470	TTATTGTACATTTCCTCTTCCCAGACCACAGACTCAGGCGTTTATTTCTGTGCTGTGGAG		intergenic							1350.8	63.7909	9.83825	5.22534	1777.71	1182.96	1153.69	1049.15	1590.49	192.332	8.12854	86.5266	11.0499	20.9176	9.78564	9.86664	9.9022	9.8105	9.82627	7.74289	3.36399	7.24019	3.76067	4.01897
ASHGV40030989	0.0110668	0.0301133	2.13296	up	noncoding	long noncoding	Reliable	T219733	G050805	RNA-seq: Iyer et al 2015	2450	chr20	-	48951727	48963892	ATAGCACCTGCCAGAGTCTCCCTATTTTCAGAGACCAATATAAAAGATGTCTGGCCCAGA									63.28	20.6628	5.51174	4.41889	120.681	47.2799	33.3145	37.9505	77.1736	31.2754	13.4619	11.9833	15.2689	31.3244	6.28482	5.74896	4.67819	5.08458	5.76216	5.03219	4.12816	4.11431	4.23248	4.58729
ASHGV40060560	0.00394039	0.0147311	4.12167	up	noncoding	long noncoding	Reliable	uc.424-	uc.424	UCR	215	chr18	-	22767778	22767993	TTATTTATTTATTCCTGACACATATCCCCCTGTTACTAGTCTCAGGAGACCCTGTAGATG									447.905	51.2538	7.94302	5.8998	735.3	123.949	114.164	518.598	747.513	77.733	42.5719	38.0369	50.2372	47.69	8.58488	6.98636	6.60618	8.76223	8.77546	6.39852	5.92115	5.94692	6.01832	5.21407
ASHGV40014004	0.000180934	0.00311842	22.5034	up	noncoding	long noncoding	Reliable	T103466	G024403	RNA-seq: Iyer et al 2015	887	chr14	-	43339034	43354026	AAATTCCGCATTCTATCCACCCACAGATGCTAAAGTGATTCAGCCATGCATATTAGAGCT									11649.9	307.497	12.7991	8.30701	19272.5	13898.2	6865.47	4713.68	13499.8	283.712	521.363	40.2243	419.797	272.388	13.1654	13.3861	12.5299	12.0616	12.8524	8.34165	9.79006	6.03851	9.28155	8.08325
ASHGV40037759	0.000851737	0.00595322	34.3163	up	noncoding	long noncoding	Reliable	TCONS_00008529	XLOC_004016	RNA-seq: Cabili et al 2011	824	chr4	-	90459366	90472707	TTTATCATCACCATCCCGCTCAGGAGCTCAAGAAGAGGGGAACTGAGTCAGTTAGAATTA		intergenic							2625.34	22.5348	9.6374	4.53658	7293.88	2110.74	171.325	266.942	3283.79	12.6805	35.3574	11.9937	35.3086	17.3337	11.7047	10.6863	7.20664	7.80355	10.7858	3.70256	5.62061	4.11643	5.46787	3.77541
ASHGV40011773	0.00068358	0.0053039	8.19373	up	noncoding	long noncoding	Reliable	T083415	G019359	RNA-seq: Iyer et al 2015	450	chr12	+	87345385	87478409	TAACCACCCCACCACACAGATGCTGAGTTATTCATATGTTCATTTTGTTCTGTGGCCCAG									47297.3	4634.39	15.1866	12.1521	62019.4	38529.2	30949.6	29338.4	75649.8	11924.5	2327.68	650.63	3761.84	4507.31	15.2226	15.1643	15.072	14.7545	15.7195	13.7007	11.9559	10.3241	12.5494	12.2301
ASHGV40006367	0.000164062	0.00293088	5.50222	up	noncoding	long noncoding	Reliable	T050579	G011835	RNA-seq: Iyer et al 2015	361	chr10	+	128498843	128513140	CAGTTATCAAAAAGCGACAATGAGACCAGGCCAGAAAATGGACATCCACCCTGATTCTAC									35.5758	5.00206	4.8052	2.34519	49.5202	31.5164	59.3055	23.1651	14.3721	5	5	5	5	5.01033	5.27788	5.19269	5.59748	4.41758	3.54037	2.32966	2.33744	2.34218	2.33708	2.37957
ASHGV40007360	0.0280156	0.0599352	2.56879	up	noncoding	long noncoding	Gold	ENST00000533740	RP11-939C17.4	GENCODE	386	chr11	-	75217981	75219436	TAAAACAAGTGTTGCTGACCTCAGTGCCGAGTCCACCATGCTGTCTGTGCTACTCCCCTG		intron sense-overlapping	NM_030792	GDPD5	glycerophosphodiester phosphodiesterase domain-containing protein 5	-	75145684	75236599	69.3174	16.7812	5.5458	4.18471	26.5867	40.4871	81.3292	168.116	30.0675	22.7555	12.739	10.6218	16.9254	20.8642	4.51279	5.55218	6.08173	7.09347	4.48881	4.56201	4.04357	3.92155	4.38233	4.01408
ASHGV40040347	0.00285733	0.0118231	8.90642	up	noncoding	long noncoding	Gold	NR_024054	SMA4	RefSeq	1016	chr5	-	69423288	69521622	TTAAAGGAATAATTCTCCTCCGACTCTGCCGTTCCATCCAGTGAAACTCTTCATTCTGGG	11039								457.791	20.761	7.61613	4.46128	1233.87	582.203	75.7611	90.5832	306.535	23.0815	24.4601	9.15246	28.7144	18.3963	9.2752	9.00267	5.97302	6.22905	7.60069	4.58162	5.02933	3.68515	5.15978	3.85053
ASHGV40020049	0.0240389	0.0536325	2.42232	up	noncoding	long noncoding	Reliable	ENST00000583179	RP11-19P22.5	GENCODE	2110	chr17	-	25988574	25990684	CTGTTCCACTTCCTCTCCTTCCTCATTGAACTCTTTCACTAAAAGGAGAGTGCAAGAGAG		intergenic							6091.77	914.762	11.6005	10.3241	11238.8	7552.98	1691.96	1801.31	8173.75	1248.79	560.503	807.726	750.102	1206.69	12.4007	12.4282	10.4371	10.6409	12.0956	10.5514	9.88919	10.6477	10.1469	10.3853
ASHGV40020985	0.033578	0.0689159	2.22885	up	noncoding	long noncoding	Reliable	T032376	G007310	RNA-seq: Iyer et al 2015	4843	chr1	-	228884135	228893740	AATTCAGACTTCCCTGCTTCACCATCTGCAGGATTCACTTGTCATTTTTCAGAGAGGTGG									24.5169	10.0322	4.28106	3.12476	43.2166	19.5821	15.7884	15.3613	28.636	5	7.38274	5	10.0113	22.7668	5.12043	4.50978	3.49679	3.8528	4.42549	2.32966	3.21084	2.34218	3.61031	4.13079
ASHGV40030607	2.90734e-07	8.9779e-05	59.0034	up	noncoding	long noncoding	Gold	NR_024564	LOC100130264	RefSeq	1789	chr20	-	19222945	19265240	GACCTAATCCCACACCTGCCCATTGACTTAATGAATAAAGGAATGAGGTGAAACACCTAC	100130264	intronic antisense	NM_020689	SLC24A3	sodium/potassium/calcium exchanger 3 precursor	+	19193289	19703541	3554.13	29.6846	10.9386	5.0559	6306.86	3394.6	950.82	2032.17	5086.23	33.7336	19.4923	29.7023	25.1656	40.3292	11.5228	11.314	9.61751	10.8358	11.4031	5.13915	4.68317	5.54662	4.96112	4.94944
ASHGV40047449	0.00071779	0.00541751	5.30272	up	noncoding	long noncoding	Reliable	T317445	G074324	RNA-seq: Iyer et al 2015	461	chr7	+	2048875	2050081	GGATTCTCCACACACCTCCACACGGCCAGCAGCGCAGTAATCGCTTTTAATTAAATAAAT									67303.7	10348.5	15.9046	13.4978	84804.1	58315.3	58914.1	48424.9	86060.1	11742.6	14173.5	1808.2	10458.5	13559.7	15.9753	16.026	16.083	15.4285	16.0102	13.6796	14.3554	11.8173	13.9124	13.7245
ASHGV40040599	0.0331195	0.0682339	9.21278	up	noncoding	long noncoding	Reliable	T286661	G066875	RNA-seq: Iyer et al 2015	1514	chr5	-	100249669	100367218	AGAATCCTGCTCTTTTGTGTCAAACATGGCACATAACCAGCACACTCCAGGTACTGAAAG									1064.07	144.957	9.47631	6.27268	708.898	979.943	1739.11	889.666	1002.76	10.2652	295.357	7.84857	264.841	146.471	8.5355	9.64851	10.4719	9.53828	9.18734	3.40199	8.88908	3.41728	8.53669	7.11835
ASHGV40046578	0.000184571	0.00314499	9.19596	up	noncoding	long noncoding	Gold	ENST00000415836	RP11-1217F2.15	GENCODE	564	chr7	-	57288875	57289881	GGTAGCACCAGCTCCTCCCCAGGTCTCCAGCTCCACGACCATCAAACTTGAACTGCAACA		intergenic							11087.5	730.934	12.8698	9.66884	9723.8	8729.12	15672.9	7402.5	13909.1	1748.47	341.893	223.689	727.034	613.583	12.1733	12.6433	13.8623	12.768	12.9024	11.0187	9.119	8.72943	10.1087	9.36837
ASHGV40024548	0.00162315	0.0084142	20.2327	up	noncoding	long noncoding	Gold	NR_125344	LOC400706	RefSeq	3226	chr19	-	46560935	46580887	ATAGCGCGACTGAGATTCCAAGTCACACCCAGGTTTTGGCCTCGCAAATCCGCCTCTGCT	400706								1265.63	74.2398	9.6556	5.31698	2341.48	693.187	1360.13	973.669	959.702	241.092	9.66317	7.44235	73.1947	39.8069	10.1432	9.20539	10.1191	9.68584	9.12448	8.11405	3.62646	3.32801	6.58596	4.93042
ASHGV40045940	0.00036992	0.00412208	3.60088	up	noncoding	long noncoding	Reliable	ENST00000452944	RP1-230L10.1	GENCODE	719	chr6	+	164124935	164180873	GTTGTTTCCAATAGTTGACTAGTTTTCTTCCCCAGCACTTACGAGTACACAGCCAGTCAC		intergenic							52.7919	10.6827	5.40444	3.55609	30.5585	29.8527	62.2181	65.5094	75.8207	16.0507	10.8819	10.4534	6.91563	9.11209	4.68631	5.11755	5.66892	5.8095	5.73992	4.05728	3.8047	3.89674	3.07402	2.94772
ASHGV40015828	0.000428161	0.00434953	15.2516	up	noncoding	long noncoding	Reliable	ENST00000560339	RP11-605F22.2	GENCODE	572	chr15	-	48481233	48483228	CCACTCCAATAATTTATTATCACGGTTGGAGACTTTGACTTGTCACTTTATGACTTGAAA		bidirectional	NM_001145668	CTXN2	cortexin-2	+	48483866	48495951	175.817	5	6.26515	2.33426	139.114	14.8513	68.8582	119.825	536.434	5	5	5	5	5	6.46504	4.09046	5.82128	6.62297	8.326	2.32966	2.33744	2.34218	2.33708	2.32495
ASHGV40035748	0.00915834	0.0263382	9.96267	up	noncoding	long noncoding	Reliable	T239728	G055151	RNA-seq: Iyer et al 2015	597	chr3	+	31403634	31467392	AGAATGAGAGAAACCATGTGAAAGAGAACAGTCATTCCAGCCATCCAAGTCATCCAAGCC									3311.99	185.65	10.5824	7.26589	7187.16	5627.4	976.367	850.86	1918.15	330.86	241.948	15.9255	256.54	82.9758	11.6888	12.0048	9.65662	9.48305	10.0789	8.5792	8.54011	4.58015	8.48393	6.14608
ASHGV40025670	0.0215652	0.0496435	9.06952	up	noncoding	long noncoding	Reliable	ENST00000597303	CTB-189B5.3	GENCODE	797	chr19	+	39521075	39521963	GGGGCTATTTTAATCGTCACACTCACCAGTCAGAGACACAAATCTCAATCCTGCCACTAT									327.41	34.6944	7.2615	4.08048	180.537	30.6252	190.262	282.622	953.005	119.37	5	5	30.652	13.45	6.80808	5.14959	7.35802	7.8812	9.11062	7.0169	2.33744	2.34218	5.2618	3.44406
ASHGV40007953	0.0177703	0.0428039	6.89334	up	noncoding	long noncoding	Reliable	T052922	G012265	RNA-seq: Iyer et al 2015	1941	chr11	+	1864629	1869485	AACTAAAAGCAAACAAAATAAATAGCCAAGCTCTCCGACCCAAGGCCTTTTGTGCCGACC									158.252	8.59041	5.79793	3.01272	468.856	244.124	32.3984	18.2831	27.5964	7.00392	5	10.2737	5	15.6744	7.98636	7.89813	4.63679	4.0893	4.37906	2.87663	2.33744	3.87287	2.33708	3.6396
ASHGV40020790	8.31279e-05	0.00224327	10.6281	up	noncoding	long noncoding	Reliable	T153497	G035573	RNA-seq: Iyer et al 2015	2930	chr17	-	69772217	69781193	AGATGAAAGTGGGACACAAATATGGAAGCATCCATTCACACTGCTCACCCATAAGAGATG									123.031	8.02229	6.38132	2.97151	209.453	58.3224	52.4916	136.995	157.89	14.1038	5	10.2413	5	5.76635	6.98636	6.02359	5.41205	6.80438	6.68021	3.85513	2.33744	3.86791	2.33708	2.45999
ASHGV40038841	0.0294407	0.0623115	2.42815	up	noncoding	long noncoding	Gold	NR_131958	LVCAT1	RefSeq	2620	chr4	+	44019078	44024078	TTATGAACTTAGTTCCCCAGTCACCAGGGCCACAGATGTTTGAAATACTTTTCTGTCTTT	100506827								105.791	28.0467	6.20907	4.92921	44.7865	59.4989	243.326	116.845	64.4993	24.2141	34.287	15.8587	22.2325	43.6413	5.16579	6.04789	7.72543	6.5841	5.52212	4.66046	5.56967	4.57242	4.77466	5.06885
ASHGV40033303	0.00487767	0.0170863	5.37634	up	noncoding	long noncoding	Reliable	T235709	G054214	RNA-seq: Iyer et al 2015	3164	chr22	-	48649336	48654707	AATTAAATGCACACCGAGTACCACTTCTCCCCAAAGAAGGTTGAAATGCCAGGTTGGTCA									8216.06	926.782	12.4303	10.0037	10475.3	9868.83	7724.44	7300.32	5711.41	489.107	1907.6	202.616	1329.01	705.579	12.2841	12.8524	12.7012	12.7468	11.5671	9.15122	11.6605	8.5708	11.0613	9.57475
ASHGV40035466	0.00118579	0.00708458	11.7292	up	noncoding	long noncoding	Reliable	T257812	G059407	RNA-seq: Iyer et al 2015	2389	chr3	-	194728939	194736583	ATGTCTTAGTGGAAATCAATTTCAGGAACCCATTTCTCCAACTTTCCACACACACCAGCA									4801.93	275.871	11.5957	8.04363	7272.4	5104.74	4956.49	3397.72	3278.28	130.972	528.336	47.2326	490.97	181.847	11.7	11.8608	12.0293	11.6074	10.7808	7.1419	9.80366	6.29863	9.5369	7.43705
ASHGV40003769	0.000866288	0.00601725	2.12357	up	noncoding	long noncoding	Gold	NR_034179	LOC653712	RefSeq	1104	chr3	-	128580350	128590384	GTGACCTCAGATCCTGAAGATCTTCGTGGACAATCTCTTTGCTATCGTCCTGCTGAAGCA	653712								162.437	52.7764	6.95214	5.86565	199.751	136.298	151.449	121.394	203.292	67.1313	27.3122	31.6889	53.8876	83.862	6.93133	7.13147	7.03295	6.63638	7.02857	6.18042	5.20048	5.65625	6.12511	6.16599
ASHGV40035212	0.0233808	0.0525691	3.46311	up	noncoding	long noncoding	Reliable	T254208	G058552	RNA-seq: Iyer et al 2015	4948	chr3	-	167820213	167830736	GCCTTGGGTCCCACATTAAAAGAGAATTCAGTGAAAGTACAGTGATATGTTTCTTATTTT									152.292	23.2301	6.24872	4.45665	428.314	81.0291	28.5841	65.2353	158.296	21.1913	18.9597	7.70373	18.5894	49.7065	7.87424	6.44593	4.43527	5.80284	6.68532	4.45977	4.64138	3.38459	4.51868	5.27883
ASHGV40004854	7.72202e-05	0.00214355	14.0456	up	noncoding	long noncoding	Gold	NR_131223	H19	RefSeq	2356	chr11	-	2016405	2019105	GCTCTGGAAGCTAGAGGAACCAGACCTCATCAGCCCAACATCAAAGACACCATCGGAACA	283120								219.803	8.92734	6.9831	3.17105	527.948	252.121	67.1013	108.584	143.262	8.84663	10.6155	6.35586	5	13.8187	8.15605	7.94154	5.78072	6.47962	6.55757	3.1969	3.76693	3.0784	2.33708	3.47595
ASHGV40057941	0.00473009	0.0167319	3.25847	up	noncoding	long noncoding	Reliable	T024173	G005212	RNA-seq: Iyer et al 2015	1627	chr1	+	163615502	163794894	TTTGTCCCACTCCATTGCTGTATATGCAATCAAGGGGGCTTGTACGTCTCTATCTTTTGC									277.552	46.3711	7.35496	5.65077	302.169	67.7202	225.826	153.031	639.014	45.2552	42.0549	26.1433	27.8339	90.5682	7.43572	6.2087	7.60497	6.9656	8.55981	5.58454	5.90257	5.34396	5.11159	6.31118
ASHGV40046200	0.00482879	0.0169747	8.93038	up	noncoding	long noncoding	Reliable	T319098	G074754	RNA-seq: Iyer et al 2015	10358	chr7	-	16735422	16745780	AAGAATATTTGTCATTCCAACACCTCCACCTGCTGGATAGTATCAGTCCTACATTCTCCA									1296.33	58.8422	9.00574	5.84702	3096.38	1945.51	262.676	142.521	1034.55	139.631	27.4036	30.3541	44.3831	52.4394	10.5186	10.5801	7.83734	6.86255	9.23009	7.23789	5.20894	5.58372	5.83283	5.3717
ASHGV40059799	0.0240753	0.053684	2.47761	up	noncoding	long noncoding	Reliable	TCONS_00028410	XLOC_013763	RNA-seq: Cabili et al 2011	254	chr20	-	44543294	44544555	AGCACTTCGGGAGGCTGAGGATGAGGAAATTGAAGATCTGAGTGCTTAAGCAAGGGATCA		intergenic							313.313	71.2651	7.65485	6.3459	641.393	267.346	139.844	182.026	335.956	51.2286	128.238	46.2553	77.178	53.4257	8.41247	8.00645	6.90555	7.2196	7.73017	5.77036	7.62872	6.26453	6.67067	5.39523
ASHGV40043200	0.0343308	0.0698903	6.97615	up	noncoding	long noncoding	Reliable	T300030	G070144	RNA-seq: Iyer et al 2015	875	chr6	-	28920430	28921783	TGATATTCAATTTGTTGTGGCAGCCCTAGGAAACCAACACACCATCCCTTCTTTCACTCA									2690.13	167.177	9.99305	7.19062	4823.9	5752.25	1039.8	175.438	1659.26	52.7428	370.361	30.3854	262.453	119.943	11.1334	12.034	9.75724	7.16072	9.87992	5.81602	9.25533	5.58707	8.51737	6.77733
ASHGV40004630	0.0347891	0.0705045	5.56566	up	noncoding	long noncoding	Gold	NR_120665	LOC102724009	RefSeq	595	chr17	-	4922509	4923388	AAGGGGAAAGATTAGACCCTGGAGGAAGATGTCCATTCCTACCTTTCCCACTGACATTAT	102724009								235.605	17.5409	6.64595	4.1694	34.0256	21.8264	131.933	531.705	458.536	19.0671	11.7651	36.124	12.9236	7.82452	4.821	4.66813	6.81914	8.79814	8.12336	4.30354	3.92507	5.86402	3.98689	2.76748
ASHGV40050566	0.00100753	0.00654885	4.20055	up	noncoding	long noncoding	Reliable	T342788	G080478	RNA-seq: Iyer et al 2015	3845	chr8	+	40958717	40974682	AATTTAGGCAGATTCCAACGAGCAAGAACTGATCATCGTTCCTGCTTACCGCTGGTTGTT									65.248	12.7313	5.73452	3.66394	66.1046	81.3156	68.5419	42.6985	67.5792	14.9836	5	15.2713	10.915	17.4864	5.59201	6.44956	5.81387	5.23007	5.58707	3.95182	2.33744	4.50337	3.74259	3.78447
ASHGV40018280	0.00796567	0.0238805	5.14922	up	noncoding	long noncoding	Reliable	T136413	G031928	RNA-seq: Iyer et al 2015	541	chr16	-	76740035	76742844	TAAGTTTCTTCTCATGTACCACAAGGTCATCCTCACAGGGACACCTCAGGAATTCTAGTG									19600.6	2632.87	13.5984	11.234	37364	24011.7	10542.6	7795.78	18289	7769.6	667.382	735.695	2925.1	1066.57	14.2834	14.293	13.1985	12.8404	13.3764	13.1263	10.1339	10.5072	12.2062	10.1964
ASHGV40046771	0.0432054	0.0831341	6.82863	up	noncoding	long noncoding	Reliable	T328169	G076935	RNA-seq: Iyer et al 2015	4126	chr7	-	91514632	91518986	GCTTCAGTTACAGCTACACAATATGTCACCCACAATGCCTAAAATACTTAGTTTACATAT									232.061	9.45421	6.04322	3.27162	694.419	292.31	31.4839	5.69871	136.395	11.0541	11.4113	5	9.23353	10.5721	8.50837	8.1227	4.58992	2.49273	6.50236	3.50578	3.87811	2.34218	3.49164	3.1404
ASHGV40004418	0.0207132	0.0480817	2.42014	up	noncoding	long noncoding	Gold	NR_110458	HAGLR	RefSeq	4086	chr2	-	177037916	177042857	TGCTTCCCAGATCTGGGGACCCTTCACCTGCCTCTACTACTGCAAATGATTGGATATTCG	401022								56.059	16.1435	5.43054	4.15545	31.1634	57.7741	108.081	58.1129	25.1636	22.0386	10.4851	14.8366	15.028	18.3291	4.71551	6.0142	6.5129	5.65415	4.25594	4.51512	3.7493	4.45841	4.20837	3.84605
ASHGV40057409	9.76872e-06	0.000851873	10.1015	up	noncoding	pseudogene	Gold	NR_046351	FAM90A10P	RefSeq	607	chr8	+	7627105	7628835	CCACCCACAGCTCAAGTGCAAAAACTGCGGGGCCTTTGGCCACACGGCCAGAAGTACCAC	441328								232.019	17.0167	7.43666	4.10016	259.902	177.355	280.374	295.45	147.016	25.5179	8.31765	9.71951	16.0382	25.4904	7.24553	7.48897	7.92389	7.93525	6.58968	4.73284	3.39907	3.78067	4.30476	4.28345
ASHGV40048405	9.92953e-06	0.000851873	11.9182	up	noncoding	long noncoding	Reliable	ENST00000472838	RP4-630C24.3	GENCODE	1754	chr7	+	123634675	123667713	GACTGAAGCCCTACAGCTCCACTAAAGATTAGAGTAAAATCTGCACTTCAAAAGATCCTG									736.771	34.4596	8.9	5.3249	867.484	430.363	398.055	649.331	1338.62	33.4451	44.0946	38.3548	29.8918	26.512	8.81209	8.61697	8.41369	9.07785	9.5794	5.12446	5.97802	5.95888	5.22288	4.34027
ASHGV40031385	0.0169986	0.0413507	4.48127	up	noncoding	long noncoding	Reliable	T214814	G049676	RNA-seq: Iyer et al 2015	2717	chr20	+	20998518	21006166	TTTTCTATCTACAGATACCACAGTCCCTCCCCAGACCTCTTGGATACAGGCTTTGAAAGT									1274.03	94.4731	9.05731	6.8934	2875.98	1775.4	365.953	122.622	1230.21	95.6987	88.814	69.7315	86.2146	131.907	10.4084	10.4558	8.30434	6.65183	9.46616	6.69748	7.08931	6.9063	6.82651	6.94741
ASHGV40059824	0.0148903	0.0375963	2.87892	up	noncoding	long noncoding	Reliable	TCONS_00029569	XLOC_014199	RNA-seq: Cabili et al 2011	311	chr22	+	28070071	28073554	TGGAAACTCCTGTGCAGCCCACCCAGCCCCAGGAGAAAAAGGAGAGAGATTTGGATACAG		intergenic							2296.57	363.227	10.4507	8.92521	1165.8	2279.7	4849.19	1790.56	1397.6	482.621	284.144	232.331	313.356	503.683	9.19398	10.7868	11.9986	10.6265	9.64785	9.13302	8.81542	8.78864	8.80941	9.07958
ASHGV40004182	0.0278252	0.0595867	2.87384	up	noncoding	long noncoding	Gold	NR_103811	LINC00316	RefSeq	467	chr21	-	46758504	46761905	CACGAGCAAGAGACCTGTATTGCCTTAACACTCCCAGCAATGACCACCTGCAAGCTTGCG	388830								98.7422	18.4209	5.86699	4.34401	25.649	20.0836	104.568	135.87	207.541	23.3271	15.8149	13.5516	14.969	24.4417	4.46569	4.548	6.46942	6.79172	7.06014	4.60268	4.36948	4.32141	4.20239	4.2241
ASHGV40004285	0.000277305	0.00371646	4.41294	up	noncoding	long noncoding	Gold	NR_109810	TM4SF1-AS1	RefSeq	750	chr3	+	149095564	149104370	AAGGGCTCAGGTTGGGGTGAAACTCTCCACTCCTGCTTTCATACCATTTGAAGTTCAGAC	100874091								252.682	32.3418	7.35635	5.2146	267.114	70.5937	204.73	226.264	494.711	36.1035	36.8715	25.8768	25.4383	37.4189	7.28052	6.26371	7.46374	7.55243	8.22133	5.24595	5.68538	5.33009	4.97576	4.83585
ASHGV40041419	0.000505163	0.00464269	4.64617	up	noncoding	long noncoding	Reliable	T278358	G064572	RNA-seq: Iyer et al 2015	419	chr5	+	5539946	5541341	GATTTCTCATCAGATACCTGTTTTTCCATGGTTCCTCCACTCCCATTCCCAATGGGAGTT									564.706	72.7413	8.50327	6.28723	1034.96	598.517	299.881	306.461	583.711	144.311	47.129	35.4269	80.1073	56.732	9.02549	9.04313	8.02214	7.98565	8.43994	7.28819	6.09664	5.83129	6.72067	5.49935
ASHGV40051581	6.20357e-05	0.00198427	49.8013	up	noncoding	long noncoding	Reliable	ENST00000569618	RP11-354P17.15	GENCODE	1459	chr9	-	21394886	21396345	ACACCTGCCACCATTGCCTCATTATCATATACTTGGCTAATGTCATTTTTATGTCCATAT		intergenic							6258.63	101.988	11.8516	6.21351	9494.19	6925.44	3790.31	2234.76	8848.44	284.783	24.7097	16.4686	115.858	68.1213	12.1435	12.2912	11.6198	10.9823	12.2213	8.35228	5.04231	4.62886	7.25857	5.78555
ASHGV40003848	0.00213009	0.00986518	9.24047	up	noncoding	long noncoding	Gold	NR_038255	LOC100288637	RefSeq	5567	chr15	+	30950919	31065209	TGCCACACACCTCCAGAATCAGGTGTCTGAAAAATGGATGGTTTCTAGTGTGCTTCCAAA	100288637								14761.5	941.589	13.1124	9.90442	23578.2	20148.8	6152.2	5708.12	18220	1875.29	959.89	98.5341	894.273	879.957	13.4672	14.0086	12.3641	12.355	13.3671	11.1051	10.6559	7.45577	10.4031	9.9022
ASHGV40024179	0.000102292	0.00243209	3.28396	up	noncoding	long noncoding	Reliable	ENST00000587140	AC005780.1	GENCODE	562	chr19	-	28823703	28877111	ACTTACCATTTTCCACACCCACCCTGGCTGAAGACTTTCCCTGAGGAGTTTCTGGATCAG									18753.7	2633.83	13.5497	11.8343	33023.1	11615.6	10747.8	11227.6	27154.3	4093.64	2167.24	1355.74	2158.5	3394.01	14.0828	13.1019	13.2328	13.3764	13.9548	12.2841	11.8569	11.4045	11.7936	11.8324
ASHGV40045801	0.00177408	0.00879269	5.67154	up	noncoding	long noncoding	Reliable	T313333	G073422	RNA-seq: Iyer et al 2015	8396	chr6	+	148352286	148360831	CGCGCACACACAATGAATGTGAGAAAATTCATACTTTTTGAAAAAGTGCCTTTATCAAAC									55.5892	5	4.838	2.33426	167.014	15.1227	16.7252	23.9411	55.143	5	5	5	5	5	6.70899	4.11841	3.58556	4.46804	5.30901	2.32966	2.33744	2.34218	2.33708	2.32495
ASHGV40004356	0.000317794	0.00392989	10.9788	up	noncoding	long noncoding	Gold	NR_110103	LOC101929084	RefSeq	3059	chr12	+	103941571	103953593	AATTGGATTCCAAAAAGATATTGTTGTCCAGGCCACACCATACGGGACTTACCACTCCCA	101929084								201.842	8.62638	6.68019	3.22354	574.905	142.358	44.0272	76.7219	171.199	13.0866	8.44793	5.48472	9.3555	6.75717	8.27213	7.19214	5.12605	6.01713	6.79352	3.74708	3.42348	2.83863	3.51235	2.59616
ASHGV40020882	0.0320495	0.0664476	4.23591	up	noncoding	long noncoding	Reliable	ENST00000602529	RP5-1139B12.3	GENCODE	1483	chr1	-	228462284	228463767	TGTATCTTCTCTATACCAAGAGAAGGCACCTGGCCCATCCAGCCTACCGGAGTCTCCTCT									1681.7	311.831	9.92215	7.83948	2481.37	2719.89	1819.42	597.874	789.938	1045.75	74.2441	55.1285	221.385	162.645	10.2279	11.0381	10.5437	8.95246	8.84869	10.2736	6.82651	6.55034	8.26351	7.28347
ASHGV40054019	3.17453e-05	0.00148236	11.1044	up	noncoding	long noncoding	Reliable	TCONS_00018521	XLOC_008828	RNA-seq: Cabili et al 2011	354	chr10	-	57911541	57914731	GTGAGGACTGCCAGCACACTGTCACCTCTTACTACTTTCCCATAAATTCTTTGGCATATG		intergenic							1493.87	65.3067	9.80887	6.33581	2370.5	2051.38	1652.29	619.206	775.963	70.9495	68.5875	54.1867	70.0705	62.739	10.1641	10.649	10.3989	9.00461	8.82774	6.26885	6.69655	6.52683	6.52522	5.6616
ASHGV40031253	0.000889868	0.00607945	15.4534	up	noncoding	long noncoding	Reliable	T212915	G049145	RNA-seq: Iyer et al 2015	1056	chr20	+	3411917	3445747	TATATAAAGAGCATGTCACAGTCACTGCCGGTCCTAGAATGAGAAGACTTGTGGAGTGGA									372.451	10.3735	7.23766	3.28781	1105.95	274.539	55.2591	59.8027	366.702	14.4632	5.74821	8.56009	5	18.0957	9.11338	8.04406	5.49594	5.69082	7.84411	3.8959	2.81374	3.56238	2.33708	3.82993
ASHGV40032072	2.59057e-05	0.0013526	27.3483	up	noncoding	long noncoding	Reliable	T224253	G051771	RNA-seq: Iyer et al 2015	2113	chr21	-	23969514	24025091	TGGCTCACACCACATCATCCTGTGAAGAAATGTACCTGATAAATGGACACATAATGCTCT									7075.94	126.8	11.8672	7.09386	14295.1	5487.56	1813.18	3901.58	9882.23	278.524	46.1278	118.131	94.3388	96.879	12.694	11.969	10.5361	11.773	12.3641	8.319	6.05794	7.7199	6.9554	6.41706
ASHGV40021127	0.0443124	0.0848025	3.53695	up	noncoding	pseudogene	Gold	NR_024128	OR3A4P	RefSeq	1202	chr17	+	3213538	3214740	CTTCTGCCACCACCGGCCCCATCTAACACTGCTCAGTCCACTGCTAGTGGAAGACAGCCA	390756								1501.12	135.402	9.2363	7.4138	3200.1	2157.08	232.249	194.711	1721.46	114.044	100.405	160.235	95.7612	206.563	10.5594	10.717	7.64799	7.32689	9.93014	6.95602	7.27281	8.207	6.98204	7.65112
ASHGV40004857	0.0298504	0.0628651	6.18664	up	noncoding	long noncoding	Gold	NR_131252	WSPAR	RefSeq	683	chr5	+	133249367	133252960	AGTCTGAAGAACCTTTTCTATAAGAATCTCCTCCTGCTCTAGACTGTGCGCATCCTAACG	105664404								607.943	31.7181	7.76563	5.13647	1395.82	959.884	158.428	23.1302	502.449	22.1206	24.6075	45.6031	22.897	43.3623	9.45014	9.62208	7.10357	4.41529	8.23707	4.51868	5.03758	6.24023	4.82743	5.05845
ASHGV40051980	0.0351997	0.0711264	3.12024	up	noncoding	long noncoding	Reliable	GSE61474_TCONS_00335146	GSE61474_XLOC_065041	RNA-seq: Clark et al 2015	1527	chr9	-	93745597	93747124	GCTTTTGGCGGTTGTATAACATCCCTGAGTCCCAGATTATTTGTCTATCAAAAGGACAAA									351.804	83.8662	7.81109	6.16943	417.624	90.1367	240.785	441.217	569.259	221.877	28.9036	26.0341	91.2973	51.2192	7.84251	6.57131	7.70666	8.53147	8.40349	7.98157	5.29227	5.33964	6.90674	5.32694
ASHGV40052248	0.00220538	0.0100744	3.74487	up	noncoding	long noncoding	Reliable	T365797	G086490	RNA-seq: Iyer et al 2015	4596	chr9	-	123511463	123516059	TGAAAACACACCAGGGAGACACCATAAAACAGACCAAGACTAACTTAAAAACAAATACAT									42.0099	7.86678	4.89516	2.99024	77.0194	29.3361	19.3419	20.97	63.3821	11.9858	5	5.20487	7.97013	9.17313	5.78228	5.09702	3.81313	4.28429	5.49907	3.62294	2.33744	2.75568	3.27962	2.95554
ASHGV40006907	0.000699182	0.00534802	6.49103	up	noncoding	long noncoding	Gold	ENST00000531982	CTD-2210P24.3	GENCODE	534	chr11	-	45772373	45773422	AATCGTGAGACCAGACCTTGACCTGTTCCGTTTGGCGCTCTGGATTGCGGAGCATACCGA		intergenic							65.0271	6.85283	5.46097	2.76252	122.735	34.3574	23.0291	82.9208	62.0932	5	5	11.2109	5	8.05327	6.30685	5.31927	4.09797	6.11054	5.47022	2.32966	2.33744	4.00864	2.33708	2.7998
ASHGV40024772	7.7981e-05	0.00215555	60.5919	up	noncoding	long noncoding	Reliable	T180681	G041623	RNA-seq: Iyer et al 2015	819	chr19	-	54639607	54640735	ATATTCGTAGGCCCACACACAGACAACGGGAATGAAGCCTAGAGTTATTGTTCTAGAGCT									4031.39	45.9061	11.1658	5.24474	6052.65	3149.26	1673.86	1942.72	7338.49	47.3572	59.8007	5	65.7769	51.5955	11.4543	11.2315	10.4229	10.7703	11.95	5.65299	6.47341	2.34218	6.41412	5.341
ASHGV40020456	0.000502284	0.00463199	51.6351	up	noncoding	long noncoding	Reliable	T149170	G034611	RNA-seq: Iyer et al 2015	2980	chr17	-	44577653	44580740	CAGCCGGCAGACGACTTGGTCACGCCCACACATTTTAAATTCACATAAAGGTAAATATAT									1474.17	13.7016	9.04863	3.35835	3510.1	2209.59	264.972	106.225	1279.98	37.4118	5	5	12.8136	8.28279	10.6945	10.7493	7.84765	6.44454	9.5072	5.30451	2.33744	2.34218	3.9736	2.83403
ASHGV40039300	0.0276739	0.0593687	16.8366	up	noncoding	long noncoding	Reliable	TCONS_00008202	XLOC_003656	RNA-seq: Cabili et al 2011	317	chr4	+	116102448	116191383	CTCAAGACACTGCATCTTATCCACCATTACTCATTAATTGCCTCAGAAATTTTAGCTAAT		intergenic							1351.37	209.501	9.68087	5.60734	2617.4	766.087	702.064	1000.15	1671.18	784.696	5	5	197.043	55.7676	10.298	9.32863	9.16017	9.72837	9.88919	9.82856	2.33744	2.34218	8.05548	5.47303
ASHGV40037028	0.000385581	0.0041883	36.0858	up	noncoding	long noncoding	Reliable	T257790	G059398	RNA-seq: Iyer et al 2015	311	chr3	+	194627026	194629950	ATCTGACAATAATCATCCATATCTACTCCCTTCTCCAAGCAGAAGTGCAAGGGTTCGCAG									2744.96	41.1265	10.2048	5.03142	6749.6	3429.8	475.49	634.752	2435.13	93.0373	24.2509	5.5379	51.7804	31.026	11.6053	11.3268	8.65389	9.04119	10.3968	6.65592	5.0139	2.85188	6.06117	4.57426
ASHGV40007959	0.00231895	0.0103695	13.0043	up	noncoding	long noncoding	Gold	NR_126400	LINC01219	RefSeq	722	chr11	+	2012325	2014699	TGAAAACGTGCTCCTGGGTCACGGAATTCATGCTGAGACACAGCCACACACAGCCAGGCT	104355220								2527.76	123.496	10.4077	6.70675	5733.38	3266.27	1271.66	1005.88	1361.59	104.46	236.504	19.3879	211.999	45.1316	11.3754	11.2779	10.0325	9.74118	9.61141	6.82935	8.51452	4.87941	8.18439	5.12605
ASHGV40036047	9.48296e-05	0.00233489	33.0633	up	noncoding	long noncoding	Reliable	ENST00000472513	RP11-475O23.2	GENCODE	350	chr3	+	58558470	58560046	CATGTCCTCTCTGGAAAGAAAAAGGTGAACACCCAGGAGAAGAGCTAGCAGGGAGAAGGA		intronic antisense	NM_001076778	FAM107A	protein FAM107A	-	58549844	58563491	525.317	6.69403	7.96865	2.92149	803.944	1037.71	233.471	53.1844	498.274	7.09909	6.46603	6.82744	6.15111	6.92649	8.71181	9.71867	7.65691	5.53038	8.22549	2.89319	3.00129	3.19707	2.8982	2.61769
ASHGV40036047	9.48296e-05	0.00233489	33.0633	up	noncoding	long noncoding	Reliable	ENST00000472513	RP11-475O23.2	GENCODE	350	chr3	+	58558470	58560046	CATGTCCTCTCTGGAAAGAAAAAGGTGAACACCCAGGAGAAGAGCTAGCAGGGAGAAGGA		intronic antisense	NM_007177	FAM107A	protein FAM107A	-	58549844	58563491	525.317	6.69403	7.96865	2.92149	803.944	1037.71	233.471	53.1844	498.274	7.09909	6.46603	6.82744	6.15111	6.92649	8.71181	9.71867	7.65691	5.53038	8.22549	2.89319	3.00129	3.19707	2.8982	2.61769
ASHGV40020749	0.0125023	0.0329332	6.2205	up	noncoding	long noncoding	Reliable	T152908	G035460	RNA-seq: Iyer et al 2015	1482	chr17	-	65678297	65679779	CACCACCACACAGAATAGCTTTGTACTTGTTGTACATGTATTCATGGGCAATTTGTATTT									35947	5747.63	14.6554	12.0183	43792.7	30758.1	21907.7	23180.7	60095.6	17629.8	1450.68	366.277	5074.86	4216.56	14.5772	14.7465	14.3434	14.3554	15.2543	14.2609	11.2604	9.47254	12.9517	12.1462
ASHGV40044551	0.0182017	0.0436292	9.75127	up	noncoding	long noncoding	Gold	ENST00000423568	RP11-556O15.1	GENCODE	517	chr6	+	6993423	6995787	AGCTCACAGAAGCACCCAGCAAATGCTTACAAATGACTAACTGAAGGGCAATGACTTGAG		intergenic							518.435	15.6568	7.28855	4.00296	1375.71	630.042	85.5468	12.3737	488.504	23.9539	13.8665	7.98284	10.2879	22.1928	9.42341	9.08556	6.16855	3.5589	8.20635	4.64545	4.17488	3.44536	3.65663	4.09249
ASHGV40042636	0.0451577	0.0859462	11.1456	up	noncoding	long noncoding	Gold	NR_037889	LOC285626	RefSeq	1580	chr5	+	158758525	158789842	CCCATGGTTGTGATCCACACTCCTCCTGAGTTCTGATTTTTAGTGTAACCTTTTTCTTCT	285626	bidirectional	ENST00000231228	IL12B	interleukin 12B (natural killer cell stimulatory factor 2, cytotoxic lymphocyte maturation factor 2, p40) [Source:HGNC Symbol;Acc:5970]	-	158741790	158757895	495.546	12.6892	6.7716	3.2932	19.0603	6.96494	346.905	541.016	1563.79	33.7294	5	5	10.9664	8.7501	4.07833	2.93595	8.22188	8.81984	9.802	5.13888	2.33744	2.34218	3.74903	2.89847
ASHGV40001298	0.00815502	0.0242875	15.8115	up	noncoding	long noncoding	Gold	NR_038281	PTPRG-AS1	RefSeq	2690	chr3	-	62247493	62304622	CAACCAGGAGGTGCACCCACCACTAGAATTTGAACATCCTAAGAACAGGTATTTTTGTCT	100506994	natural antisense	NM_002841	PTPRG	receptor-type tyrosine-protein phosphatase gamma	+	61547242	62280573	333.083	8.05322	6.843	2.8601	19.9969	16.2277	422.824	445.476	760.892	17.5629	5.7078	5	5	6.99537	4.14255	4.22506	8.50011	8.54257	8.80468	4.18933	2.80322	2.34218	2.33708	2.62868
ASHGV40003429	0.00268365	0.0113834	9.89164	up	noncoding	pseudogene	Gold	NR_004401	SEC1P	RefSeq	2649	chr19	+	49141295	49185502	CTCAGGCCTGGGACCCCTGCCAGCCAGGCCACCCGCAACGGTGTGGGACGTGAGTGCCGT	653677								530.979	24.5757	8.04236	4.73615	55.3896	170.752	1129.85	443.74	855.16	25.1377	18.6749	15.9848	22.8561	40.225	5.39444	7.43607	9.87434	8.53889	8.96805	4.70946	4.61481	4.58579	4.82489	4.94579
ASHGV40012042	0.0199224	0.0467545	24.0271	up	noncoding	long noncoding	Reliable	T087048	G020212	RNA-seq: Iyer et al 2015	311	chr12	+	115572300	115572857	CTGCACCACACAGGAGTTAGCAGGCTGCTTTATAACTGTTTCAAAGACACAGTTCTGAGT									8392.29	535.999	12.0996	7.51304	16256.8	7563.74	2376.61	3235.8	12528.5	1705.21	43.8137	5	572.06	353.912	12.8952	12.4296	10.9161	11.5172	12.7402	10.9835	5.96965	2.34218	9.74559	8.52433
ASHGV40028837	0.0156759	0.0390112	2.52092	up	noncoding	long noncoding	Reliable	TCONS_00003672	XLOC_001465	RNA-seq: Cabili et al 2011	1002	chr2	+	48357864	48392255	GAAGAAAGCAATTGCCTACCAAAATGTTCATGCTCCATTCTCCACCCATAGGACCAGCTT		intergenic							83.5503	19.2759	5.78215	4.4482	184.879	74.7677	32.6719	42.7704	82.6629	15.5572	18.2735	22.8832	16.9308	22.735	6.83891	6.34045	4.64919	5.23233	5.84988	4.01258	4.57682	5.14019	4.38289	4.12854
ASHGV40017348	0.0498842	0.0926081	2.47476	up	noncoding	long noncoding	Reliable	TCONS_00023541	XLOC_011374	RNA-seq: Cabili et al 2011	756	chr15	+	98083276	98101959	ATTGAGAAGATTGCTGTTCACCATTTTGACAACCACACAAGCCACAGATGATACTCTCAG		intergenic							58.7091	19.1598	5.39326	4.08597	126.619	51.6867	32.5532	35.2092	47.4775	45.1429	6.84217	8.77399	22.4189	12.6213	6.3535	5.86477	4.64314	4.99083	5.11407	5.58036	3.09072	3.6078	4.78957	3.36142
ASHGV40020910	1.66369e-06	0.000321093	8.26266	up	noncoding	long noncoding	Reliable	ENST00000591422	RP11-87G24.6	GENCODE	722	chr17	-	74953104	74954304	GCAGCTGAGTGTCTTGCAGTCATCAACAGCCACCTCATCTCAGAGGCAGCACCTGGAATC									494.188	36.4268	8.46823	5.42163	610.173	492.008	476.925	367.273	524.563	38.8684	37.7622	33.6853	40.673	31.1452	8.35414	8.7805	8.65972	8.2477	8.29911	5.36548	5.72484	5.75433	5.68309	4.58039
ASHGV40030328	5.42501e-05	0.00190369	19.3288	up	noncoding	long noncoding	Reliable	T210358	G048688	RNA-seq: Iyer et al 2015	2367	chr2	+	237677678	237690138	TTGTGACCCAGACACGAATGCATCCTTGTTCCATTTTGTTATTGCTCAACCGTCATCTGG									246.353	10.1373	7.43368	3.161	273.361	137.283	138.587	282.259	400.273	22.739	5	12.9474	5	5	7.30175	7.14044	6.89008	7.88012	7.95598	4.56017	2.33744	4.24534	2.33708	2.32495
ASHGV40045810	0.0108998	0.0298845	4.24433	up	noncoding	long noncoding	Gold	ENST00000446392	RP1-12G14.5	GENCODE	378	chr6	+	149882287	149885085	AGGAAAGACACCCTACACTCTGCTTCTGCTTCCAAGTGGAGGCTTCTTTCATTTCTAAAG		intergenic							48.6691	9.62508	4.98725	2.90171	69.2664	22.4726	17.1485	30.7196	103.738	25.2289	5	5	5	7.89651	5.64959	4.70956	3.62335	4.81088	6.14287	4.71596	2.33744	2.34218	2.33708	2.77592
ASHGV40026981	0.00129782	0.0073877	24.9277	up	noncoding	long noncoding	Reliable	ENST00000437233	AC084149.2	GENCODE	284	chr2	-	77879538	77881794	CATTTCTGATGGCTTTTATCCATCCTGCCCAAATAAAATAAACAAATTACCCTGCTACTT		intergenic							932.792	11.4547	8.14253	3.50285	3075.22	575.715	57.0978	133.627	822.296	11.2038	17.3997	5	13.5974	10.0728	10.511	8.98492	5.53859	6.76893	8.90925	3.52604	4.50755	2.34218	4.06085	3.07764
ASHGV40017115	0.0488691	0.0911908	8.85564	up	noncoding	long noncoding	Reliable	T120296	G028395	RNA-seq: Iyer et al 2015	2120	chr15	+	78612555	78616426	ATCCCAGCACATGTATAAATCACACTAATGAAAGCTGAGGTTGTCATTTTCGAGAGCAGG									2842.84	310.137	10.756	7.60941	3571.57	2768.3	2028.54	1177.87	4667.94	247.577	484.798	5	318.833	494.48	10.7346	11.0567	10.6963	10.0059	11.2865	8.15648	9.65887	2.34218	8.84081	9.0487
ASHGV40014026	0.0261111	0.0569083	8.28646	up	noncoding	long noncoding	Reliable	T103904	G024505	RNA-seq: Iyer et al 2015	445	chr14	-	49945592	49950139	ACCCTGCCACTGCAGCTTCCAACTTGTAGTAGATAATATGAAAACAAGACACATGTACAC									177.048	7.89598	5.7048	2.65404	515.174	111.219	19.2427	5.94455	233.661	5	5	5	5	19.4799	8.11609	6.84227	3.80546	2.53431	7.22588	2.32966	2.33744	2.34218	2.33708	3.92387
ASHGV40053100	1.7887e-06	0.000333315	28.5206	up	noncoding	long noncoding	Reliable	T362140	G085541	RNA-seq: Iyer et al 2015	1018	chr9	+	92707006	92708024	AAGGAAGATAACACAAGGCCACACCAGAGACCCCTGTGGTTCACTTTTCTTCTTTCTCTT									2150.46	47.5322	10.3765	5.54259	3003.71	1417.09	1253.67	1453.57	3624.25	92.0854	24.8773	15.758	48.0185	56.9221	10.4755	10.1339	10.0147	10.3159	10.9427	6.63926	5.05527	4.56124	5.95076	5.50644
ASHGV40014842	0.0027591	0.0115628	23.7187	up	noncoding	long noncoding	Reliable	T102243	G024041	RNA-seq: Iyer et al 2015	2351	chr14	+	28548496	28657654	CAAGCCCTCACAGAAAACAAAGCCTTACTTTGAATCAAGTCAGTCTCTGATTATATTAAG									745.412	7.9866	7.4714	2.90345	2615.62	285.5	40.7019	41.4101	743.825	14.6686	6.62052	5	5	8.64386	10.2972	8.09236	5.00635	5.19479	8.76631	3.91753	3.03727	2.34218	2.33708	2.8832
ASHGV40005275	0.0461644	0.0873961	9.0874	up	noncoding	long noncoding	Reliable	T036689	G008310	RNA-seq: Iyer et al 2015	773	chr10	+	6428518	6429558	CCCAGACATACATATACACACACAAGGGAAAGACAAAAGGGATTAAAGAATTAGGGATTT									18427.2	2404.94	13.5841	10.4002	25505	12930.7	12679.9	11265.3	29755.3	499.356	4807.28	32.2384	3182.61	3503.22	13.6239	13.2639	13.53	13.3826	14.12	9.18248	12.9625	5.68564	12.3097	11.8608
ASHGV40025781	0.00100932	0.00654885	3.29637	up	noncoding	long noncoding	Reliable	T176835	G040925	RNA-seq: Iyer et al 2015	8558	chr19	+	44820480	44829663	ACTTGAACCAGCACCTCAAAAGCCAAGTTATGCCAGTGCTTTGGTCATCATATTCATCCA									18311.7	2914.65	13.6614	11.9405	18532.7	19869.4	22188.4	10344.6	20623.7	2097.22	3867.07	1545.52	2303.27	4760.18	13.1076	13.9761	14.3983	13.2738	13.551	11.2806	12.659	11.5716	11.8829	12.3082
ASHGV40011009	0.0246365	0.054584	4.98065	up	noncoding	long noncoding	Reliable	T073004	G016780	RNA-seq: Iyer et al 2015	1676	chr12	+	7991541	7997251	TTTCTAGTGGTGATAGAATTGAGGGTGAGTTCTTCCTTCCTTTATTGTTGTCTTTTCTTT									294.849	24.2052	7.05744	4.74111	564.626	504.926	111.195	20.1096	273.389	37.0304	17.8048	19.2874	27.5502	19.3529	8.25184	8.80234	6.5655	4.22046	7.44706	5.2878	4.5415	4.86721	5.09464	3.91437
ASHGV40059891	0.00121059	0.0071576	8.54504	up	noncoding	long noncoding	Reliable	uc.121+	uc.121	UCR	293	chr3	+	114575473	114575766	CACTGTATGTATTACTCCAATTTAATTTATGAGTCAGCACCATCCACCTTCAAAATGTAG		intronic antisense	ENST00000357258	ZBTB20	zinc finger and BTB domain containing 20 [Source:HGNC Symbol;Acc:13503]	-	114057516	114866118	859.751	48.2177	8.71158	5.61649	2269.07	1102.33	327.21	264.868	335.277	102.182	42.052	19.3022	42.2655	35.2872	10.1054	9.78347	8.14791	7.79602	7.72508	6.79902	5.90219	4.86904	5.75433	4.75787
ASHGV40059891	0.00121059	0.0071576	8.54504	up	noncoding	long noncoding	Reliable	uc.121+	uc.121	UCR	293	chr3	+	114575473	114575766	CACTGTATGTATTACTCCAATTTAATTTATGAGTCAGCACCATCCACCTTCAAAATGTAG		intronic antisense	ENST00000462705	ZBTB20	zinc finger and BTB domain containing 20 [Source:HGNC Symbol;Acc:13503]	-	114056940	114790222	859.751	48.2177	8.71158	5.61649	2269.07	1102.33	327.21	264.868	335.277	102.182	42.052	19.3022	42.2655	35.2872	10.1054	9.78347	8.14791	7.79602	7.72508	6.79902	5.90219	4.86904	5.75433	4.75787
ASHGV40059891	0.00121059	0.0071576	8.54504	up	noncoding	long noncoding	Reliable	uc.121+	uc.121	UCR	293	chr3	+	114575473	114575766	CACTGTATGTATTACTCCAATTTAATTTATGAGTCAGCACCATCCACCTTCAAAATGTAG		intronic antisense	NM_001164343	ZBTB20	zinc finger and BTB domain-containing protein 20 isoform 2	-	114056946	114790261	859.751	48.2177	8.71158	5.61649	2269.07	1102.33	327.21	264.868	335.277	102.182	42.052	19.3022	42.2655	35.2872	10.1054	9.78347	8.14791	7.79602	7.72508	6.79902	5.90219	4.86904	5.75433	4.75787
ASHGV40059891	0.00121059	0.0071576	8.54504	up	noncoding	long noncoding	Reliable	uc.121+	uc.121	UCR	293	chr3	+	114575473	114575766	CACTGTATGTATTACTCCAATTTAATTTATGAGTCAGCACCATCCACCTTCAAAATGTAG		intronic antisense	NM_015642	ZBTB20	zinc finger and BTB domain-containing protein 20 isoform 2	-	114056946	114866127	859.751	48.2177	8.71158	5.61649	2269.07	1102.33	327.21	264.868	335.277	102.182	42.052	19.3022	42.2655	35.2872	10.1054	9.78347	8.14791	7.79602	7.72508	6.79902	5.90219	4.86904	5.75433	4.75787
ASHGV40054835	0.00153128	0.00809405	4.30821	up	noncoding	long noncoding	Reliable	T373218	G088055	RNA-seq: Iyer et al 2015	290	chrX	+	39056905	39064890	AACTGAGAGAGAAGAGGAAAATGACTGGCAATATACCCCAGCCTTAAGTCCCCACCTTAT									113.988	18.4074	6.37682	4.26973	80.518	122.492	204.845	118.254	43.8288	20.3549	12.2965	11.9101	15.1502	32.3255	5.8282	6.97287	7.4649	6.60668	5.01143	4.39991	3.99228	4.10512	4.22067	4.63065
ASHGV40022164	0.00336329	0.0132325	3.23267	up	noncoding	long noncoding	Reliable	T153691	G035603	RNA-seq: Iyer et al 2015	11602	chr17	+	70834193	70845795	AAATAAAGCCAAGAAAGATTTGTACTGCCACCTTCACTCCTCTCCAAAAAGGACCCACGT									231.758	49.2363	7.36249	5.66976	343.92	124.957	323.817	225.966	140.13	91.4893	26.685	21.7292	54.2646	52.0134	7.60152	6.99774	8.13454	7.54941	6.52922	6.63098	5.16579	5.06087	6.13745	5.35371
ASHGV40023018	5.20219e-06	0.000624725	49.0343	up	noncoding	long noncoding	Reliable	uc002lnm.2	AX746671	UCSC_knowngene	1844	chr18	-	77674211	77676055	GTTTAAGATGACGTATTTAAAATGTGCACACACACGTACTTAACAGATACCCAAAAAACC		intron sense-overlapping	NM_001146343	PQLC1	PQ-loop repeat-containing protein 1 isoform 2	-	77662419	77711653	648.713	6.94909	8.39242	2.7767	1551.14	893.792	170.374	276.382	351.879	7.04536	5	6.51178	5	11.1883	9.59865	9.52904	7.1972	7.84881	7.78841	2.88458	2.33744	3.11659	2.33708	3.20782
ASHGV40023018	5.20219e-06	0.000624725	49.0343	up	noncoding	long noncoding	Reliable	uc002lnm.2	AX746671	UCSC_knowngene	1844	chr18	-	77674211	77676055	GTTTAAGATGACGTATTTAAAATGTGCACACACACGTACTTAACAGATACCCAAAAAACC		intron sense-overlapping	NM_001146345	PQLC1	PQ-loop repeat-containing protein 1 isoform 3	-	77662419	77711653	648.713	6.94909	8.39242	2.7767	1551.14	893.792	170.374	276.382	351.879	7.04536	5	6.51178	5	11.1883	9.59865	9.52904	7.1972	7.84881	7.78841	2.88458	2.33744	3.11659	2.33708	3.20782
ASHGV40023018	5.20219e-06	0.000624725	49.0343	up	noncoding	long noncoding	Reliable	uc002lnm.2	AX746671	UCSC_knowngene	1844	chr18	-	77674211	77676055	GTTTAAGATGACGTATTTAAAATGTGCACACACACGTACTTAACAGATACCCAAAAAACC		intron sense-overlapping	NM_025078	PQLC1	PQ-loop repeat-containing protein 1 isoform 1	-	77662419	77711653	648.713	6.94909	8.39242	2.7767	1551.14	893.792	170.374	276.382	351.879	7.04536	5	6.51178	5	11.1883	9.59865	9.52904	7.1972	7.84881	7.78841	2.88458	2.33744	3.11659	2.33708	3.20782
ASHGV40015077	0.0485184	0.090693	5.98624	up	noncoding	long noncoding	Reliable	T105520	G024915	RNA-seq: Iyer et al 2015	13703	chr14	+	61553339	61593506	TATGAAACACCACAGGGACACCAATGTCAGGCAGCACCTAACAGCCTGGAATTAAAATCT									148.971	19.3789	5.92835	3.3467	431.141	145.276	26.6903	14.7389	127.012	73.1358	5	5	8.75885	5	7.88184	7.22113	4.3359	3.79701	6.40589	6.31024	2.33744	2.34218	3.41871	2.32495
ASHGV40046456	0.00503834	0.0174477	3.80988	up	noncoding	long noncoding	Reliable	T322964	G075618	RNA-seq: Iyer et al 2015	929	chr7	-	44991163	44995165	TGAACAAAACAGGACAGAAACCTCCCAGCTCTTCCTTAGCAATAAGCCATGCTGAGTGTT									430.42	66.0567	8.17722	6.24748	449.5	480.989	714.312	308.128	199.171	82.4358	91.4241	34.2822	74.4899	47.6517	7.9395	8.7578	9.18434	8.00194	7.00253	6.48688	7.1346	5.7844	6.61844	5.21306
ASHGV40043988	0.01656	0.0405485	3.81309	up	noncoding	long noncoding	Reliable	T027553	G006201	RNA-seq: Iyer et al 2015	1839	chr1	+	199901004	199912523	ACTGAGAATAACTAGACTGAACAATATCACAGATCACAGACACCTGCAAACGACCAGTCT									68.8116	14.5367	5.5744	3.64344	134.075	76.0401	25.54	46.9849	61.4183	33.453	9.06908	5	16.8127	8.34886	6.42335	6.35985	4.26434	5.36597	5.45848	5.12502	3.53769	2.34218	4.36885	2.84344
ASHGV40002449	0.000207374	0.00328635	6.10527	up	noncoding	long noncoding	Reliable	ENST00000580121	RP1-56K13.3	GENCODE	456	chr17	-	37075053	37078022	TTGGACAGAGGCCCATGCCCGTTCCATCCAGAGAGAAAACCAAGAAGTCGATCAAGGGGG		natural antisense	NM_006148	LASP1	LIM and SH3 domain protein 1	+	37026111	37078023	346.477	27.7531	7.61529	5.00523	933.716	230.938	123.698	189.415	254.615	29.6424	27.1913	27.7297	27.1617	27.0402	8.90357	7.81801	6.72421	7.28217	7.34847	4.94918	5.19546	5.4433	5.06998	4.36824
ASHGV40003543	0.0205532	0.047813	5.00836	up	noncoding	long noncoding	Gold	NR_026780	LINC00574	RefSeq	2566	chr6	+	170190168	170202969	ATCCATCCAGGAGAGTACTGGGCAGGCTGCAAATGTCTGTGTTAAAACAGCTCTGCTGGG	80069	intergenic							14425.7	1850.36	13.0986	10.7743	25412.1	12537.6	6560.6	6778.82	20839.5	644.625	3652.67	190.906	2677.43	2086.15	13.6105	13.2044	12.4722	12.6213	13.5847	9.54325	12.5788	8.48245	12.0855	11.1814
ASHGV40004588	8.85131e-05	0.00230518	17.7242	up	noncoding	long noncoding	Gold	NR_120522	LOC102724484	RefSeq	1311	chr7	-	29238655	29248586	TACAACCACGCTTGGAGACACATCATTGTGTTCTGTCACACCAACCAGCCTGCACCAGAG	102724484								198.95	6.55288	6.84642	2.69877	344.82	359.462	72.8855	57.4025	160.182	11.6465	6.11789	5	5	5	7.60497	8.38977	5.90053	5.63787	6.69898	3.5817	2.90795	2.34218	2.33708	2.32495
ASHGV40022380	0.0340082	0.0695025	2.53738	up	noncoding	long noncoding	Reliable	ENST00000570869	RP13-638C3.2	GENCODE	594	chr17	+	80535898	80536492	CATCCATCCTGGGTTTGATCAAATTACAACAGCCTTAAATTACCTTAGAAACATAGTTAC		intron sense-overlapping	NM_004514	FOXK2	forkhead box protein K2	+	80477593	80562483	18636.7	4144.31	13.5776	12.2343	29664.7	18785	10374.3	9142.3	25217	1662.18	7693.78	1252.38	4533.79	5579.43	13.9186	13.8623	13.168	13.0867	13.8523	10.9356	13.6042	11.2954	12.7989	12.5371
ASHGV40058081	0.000101682	0.00243138	4.95121	up	noncoding	long noncoding	Reliable	T058878	G013724	RNA-seq: Iyer et al 2015	2080	chr11	+	57001103	57003736	CCACACTACCTGATTTTCAGAAAGCAAGGGCAAAGGTCACCACCAGCACCACGATGATGC									3901.44	365.21	11.2496	8.94181	6193.94	5008.94	3243.77	2162.54	2898.02	471.233	443.901	220.392	412.534	277.991	11.5022	11.8255	11.3743	10.9249	10.6211	9.09681	9.53423	8.70799	9.24987	8.12013
ASHGV40024933	0.00229642	0.01032	7.09497	up	noncoding	long noncoding	Reliable	ENST00000586061	AC006273.5	GENCODE	829	chr19	+	782795	785080	CCCACAGATGACACCCTCAGCTACCAGCTCCTGCATCTGGAAGATGACCAGGAGGAGGAA									421.187	28.4661	7.60566	4.77886	1233.18	300.704	88.0157	111.782	372.254	55.4486	18.5774	10.9135	19.102	38.289	9.27407	8.1573	6.20941	6.52092	7.86659	5.89081	4.60502	3.96538	4.56093	4.87218
ASHGV40004567	0.00247714	0.0108024	2.01878	up	noncoding	long noncoding	Gold	NR_120412	LMO7-AS1	RefSeq	412	chr13	-	76178835	76210130	GATCCGGCCCAGCCGCCAGAGAGAACAAGGATAAAGAAGTATCCAAATACAAAGAAAATG	101927155								25.6473	10.5686	4.46947	3.45599	20.0865	22.1042	38.6796	28.4382	18.928	13.244	6.89484	7.0545	8.86116	16.7885	4.14821	4.68701	4.92671	4.69557	3.88985	3.76354	3.10206	3.24273	3.43624	3.73537
ASHGV40056410	0.000602927	0.00500494	18.6915	up	noncoding	long noncoding	Reliable	ENST00000577938	RP11-927P21.1	GENCODE	559	chr17	+	62888846	62892521	GCACAAATGATGAGGCATCTCCTGGAAGCTTAACTTCTTATCCATCCCATCTCTTGGACA		natural antisense	NM_199340	LRRC37A3	leucine-rich repeat-containing protein 37A3 precursor	-	62850487	62914903	3421.69	67.139	10.4451	6.22075	8350.11	5411.46	831.926	532.434	1982.51	59.5235	108.649	35.7696	90.943	40.8095	11.9442	11.9442	9.40725	8.80055	10.129	5.99476	7.3936	5.84707	6.90197	4.96634
ASHGV40055945	0.0345792	0.0702108	2.43212	up	noncoding	long noncoding	Reliable	T047878	G011124	RNA-seq: Iyer et al 2015	856	chr10	-	104402550	104403751	CTGCCTTCCTCCTCCCTTCACAAATAGAAACGGAAGGGGGAGGGAGAGAAGTGGAAAAAA									2118.77	464.68	10.4067	9.12451	1487.69	2059.89	4043.17	1606.8	1396.3	845.542	169.981	288.769	364.146	654.963	9.52978	10.6567	11.7213	10.4797	9.64616	9.92839	8.04071	9.119	9.06483	9.4696
ASHGV40018204	0.00321913	0.0128432	27.2796	up	noncoding	long noncoding	Gold	NR_039997	LOC100506083	RefSeq	1484	chr16	-	70349542	70380650	CCTCCTATCCAGACCCACATATTTACTCCCCAATTTGTACTATATATAAACCTAAAGTAA	100506083	natural antisense	NM_001014449	DDX19B	ATP-dependent RNA helicase DDX19B isoform 3	+	70333061	70367735	2769.5	166.1	10.6251	5.85537	1493.26	2896.12	6245.51	2291.75	920.839	724.558	21.6676	16.2697	37.5806	30.4241	9.53951	11.1285	12.3921	11.0119	9.05366	9.71541	4.8419	4.61032	5.5626	4.54659
ASHGV40018204	0.00321913	0.0128432	27.2796	up	noncoding	long noncoding	Gold	NR_039997	LOC100506083	RefSeq	1484	chr16	-	70349542	70380650	CCTCCTATCCAGACCCACATATTTACTCCCCAATTTGTACTATATATAAACCTAAAGTAA	100506083	natural antisense	NM_001014451	DDX19B	ATP-dependent RNA helicase DDX19B isoform 2	+	70333061	70367735	2769.5	166.1	10.6251	5.85537	1493.26	2896.12	6245.51	2291.75	920.839	724.558	21.6676	16.2697	37.5806	30.4241	9.53951	11.1285	12.3921	11.0119	9.05366	9.71541	4.8419	4.61032	5.5626	4.54659
ASHGV40018204	0.00321913	0.0128432	27.2796	up	noncoding	long noncoding	Gold	NR_039997	LOC100506083	RefSeq	1484	chr16	-	70349542	70380650	CCTCCTATCCAGACCCACATATTTACTCCCCAATTTGTACTATATATAAACCTAAAGTAA	100506083	natural antisense	NM_001257172	DDX19B	ATP-dependent RNA helicase DDX19B isoform 4	+	70328699	70367735	2769.5	166.1	10.6251	5.85537	1493.26	2896.12	6245.51	2291.75	920.839	724.558	21.6676	16.2697	37.5806	30.4241	9.53951	11.1285	12.3921	11.0119	9.05366	9.71541	4.8419	4.61032	5.5626	4.54659
ASHGV40018204	0.00321913	0.0128432	27.2796	up	noncoding	long noncoding	Gold	NR_039997	LOC100506083	RefSeq	1484	chr16	-	70349542	70380650	CCTCCTATCCAGACCCACATATTTACTCCCCAATTTGTACTATATATAAACCTAAAGTAA	100506083	natural antisense	NM_001257173	DDX19B	ATP-dependent RNA helicase DDX19B isoform 3	+	70328735	70367735	2769.5	166.1	10.6251	5.85537	1493.26	2896.12	6245.51	2291.75	920.839	724.558	21.6676	16.2697	37.5806	30.4241	9.53951	11.1285	12.3921	11.0119	9.05366	9.71541	4.8419	4.61032	5.5626	4.54659
ASHGV40018204	0.00321913	0.0128432	27.2796	up	noncoding	long noncoding	Gold	NR_039997	LOC100506083	RefSeq	1484	chr16	-	70349542	70380650	CCTCCTATCCAGACCCACATATTTACTCCCCAATTTGTACTATATATAAACCTAAAGTAA	100506083	natural antisense	NM_001257174	DDX19B	ATP-dependent RNA helicase DDX19B isoform 3	+	70323669	70367735	2769.5	166.1	10.6251	5.85537	1493.26	2896.12	6245.51	2291.75	920.839	724.558	21.6676	16.2697	37.5806	30.4241	9.53951	11.1285	12.3921	11.0119	9.05366	9.71541	4.8419	4.61032	5.5626	4.54659
ASHGV40018204	0.00321913	0.0128432	27.2796	up	noncoding	long noncoding	Gold	NR_039997	LOC100506083	RefSeq	1484	chr16	-	70349542	70380650	CCTCCTATCCAGACCCACATATTTACTCCCCAATTTGTACTATATATAAACCTAAAGTAA	100506083	natural antisense	NM_001257175	DDX19B	ATP-dependent RNA helicase DDX19B isoform 5	+	70333061	70367735	2769.5	166.1	10.6251	5.85537	1493.26	2896.12	6245.51	2291.75	920.839	724.558	21.6676	16.2697	37.5806	30.4241	9.53951	11.1285	12.3921	11.0119	9.05366	9.71541	4.8419	4.61032	5.5626	4.54659
ASHGV40018204	0.00321913	0.0128432	27.2796	up	noncoding	long noncoding	Gold	NR_039997	LOC100506083	RefSeq	1484	chr16	-	70349542	70380650	CCTCCTATCCAGACCCACATATTTACTCCCCAATTTGTACTATATATAAACCTAAAGTAA	100506083	natural antisense	NM_007242	DDX19B	ATP-dependent RNA helicase DDX19B isoform 1	+	70333061	70367735	2769.5	166.1	10.6251	5.85537	1493.26	2896.12	6245.51	2291.75	920.839	724.558	21.6676	16.2697	37.5806	30.4241	9.53951	11.1285	12.3921	11.0119	9.05366	9.71541	4.8419	4.61032	5.5626	4.54659
ASHGV40026858	0.000187054	0.00315395	3.276	up	noncoding	long noncoding	Reliable	ENST00000420724	AC007389.3	GENCODE	1656	chr2	-	65816699	65867311	ATTACTCCTCTGCCAAGAACCCTCTGCTGCACCTTATCCAAGGCCCACCATAAAATGATG		intergenic							1398.47	210.973	9.82641	8.11448	2371.79	1452.3	1039.72	916.827	1211.69	145.91	218.275	200.62	212.631	277.431	10.1648	10.1713	9.75626	9.59504	9.44466	7.3022	8.40555	8.55854	8.19	8.11609
ASHGV40051211	0.00246814	0.0107867	5.78431	up	noncoding	long noncoding	Gold	NR_120646	LOC101928834	RefSeq	1397	chr10	-	19999263	20017479	ATGAAGCAATTATTTTTGGTCTTAAACTGCTGGGACTCCAGATGACCCAGACCACGGTCA	101928834								107.8	15.2456	6.33719	3.80504	142.643	129.46	124.116	95.7822	47.0013	36.187	6.63899	16.7443	6.57942	10.0783	6.50163	7.05269	6.72948	6.30261	5.09953	5.25056	3.04123	4.65532	2.99887	3.07924
ASHGV40057377	0.0146031	0.0370233	4.35609	up	noncoding	long noncoding	Gold	NR_015431	LINC-PINT	RefSeq	3144	chr7	-	130628918	130794675	TTTCCGCCAGCTACCTCTTGTGTTTAAGAATTAAAGGAAGATGAGCTAGGAATCAAGAAA	378805	intergenic							77.2143	9.73686	5.34551	3.22248	160.715	16.71	20.3128	47.2139	141.12	23.8354	7.17114	5.66683	7.01091	5	6.65928	4.27051	3.88959	5.36941	6.53878	4.63744	3.1671	2.8914	3.09149	2.32495
ASHGV40060246	0.0427415	0.082491	3.96943	up	noncoding	long noncoding	Reliable	uc.282-	uc.282	UCR	207	chr9	-	140042489	140042696	AAGAAGATTATAAACGGTTGAAAATGACGGCGCTAAAGCAATCACACCACCTCCTCGGCA									411.216	64.0251	7.73671	5.74778	1126.78	430.617	138.899	223.464	136.32	144.375	57.3487	8.01445	60.9792	49.4079	9.14039	8.61795	6.89277	7.53083	6.50163	7.28863	6.41167	3.45211	6.31547	5.27101
ASHGV40017037	0.00735588	0.0225439	3.63797	up	noncoding	long noncoding	Reliable	ENST00000557981	RP11-272D12.1	GENCODE	298	chr15	+	73627616	73634728	AGACTTGAAATGAGAACTCTTACAAAACCACACCAGAGCACAGCCCACCTCCCTTCTCTT		intronic antisense	NM_005477	HCN4	potassium/sodium hyperpolarization-activated cyclic nucleotide-gated channel 4	-	73612199	73661605	1412.08	221.931	9.67614	7.81301	2978.95	1564.54	746.158	644.341	1126.39	566.368	83.0041	85.7442	210.105	164.434	10.4615	10.2685	9.24321	9.06391	9.34358	9.37268	6.99774	7.2292	8.16492	7.30051
ASHGV40031032	0.0253877	0.0557703	6.29342	up	noncoding	long noncoding	Reliable	T220302	G050942	RNA-seq: Iyer et al 2015	3197	chr20	-	52742304	52755786	AACTTTGGCAGATGTGGGGAACTTGAGATTTTCCACTCACCATCACCATCATCATCAGCA									12031.7	845.236	12.427	9.77317	21417.6	24423.2	3959.02	1786.06	8572.6	148.593	1706.23	312.784	1161.81	896.77	13.3147	14.3402	11.6827	10.6215	12.176	7.33334	11.5022	9.24409	10.8539	9.93235
ASHGV40004915	0.00191754	0.00925214	2.18819	up	noncoding	long noncoding	Reliable	T048628	G011348	RNA-seq: Iyer et al 2015	1748	chr10	-	112886939	112898978	AAGACATGTGACTGCCATTATCAAGATATTACCCCAGCTCCCCAGTCATGTCAAGTACAG									216.761	65.24	7.37279	6.24305	213.622	240.147	205.531	185.364	239.142	95.1242	67.8122	32.3375	59.5908	71.3353	7.01206	7.87396	7.46853	7.24795	7.26144	6.68865	6.677	5.68896	6.27668	5.88394
ASHGV40058145	0.0234235	0.0526304	2.0629	up	noncoding	long noncoding	Reliable	T078075	G018087	RNA-seq: Iyer et al 2015	1750	chr12	-	49666573	49668583	CTCACCCACGTACCAGTGAACAAAGGCAGCAAGCCATGTATTTACCATGGCGAGGGTCAC									47.0923	15.036	5.03937	3.9947	98.0684	31.779	24.7538	21.741	59.1193	11.6098	12.2499	13.2611	11.0052	27.0539	6.04486	5.20318	4.21745	4.33407	5.39729	3.57639	3.98798	4.2852	3.75444	4.36948
ASHGV40021285	0.00688308	0.021538	2.16818	up	noncoding	long noncoding	Reliable	T032825	G007444	RNA-seq: Iyer et al 2015	1550	chr1	-	232239236	232244503	TAGTTAACCCTGGGTAAAATCACTCCACCTATACACACTTGTGAAACTAGCCAAGGGGTC									90.8851	26.6189	5.96055	4.84406	140.683	34.5044	48.5034	82.5704	148.164	26.0021	24.9634	13.8548	27.1395	41.1348	6.48193	5.32777	5.28956	6.10357	6.5999	4.75813	5.06044	4.3553	5.06905	4.97739
ASHGV40000373	0.000316864	0.00392738	7.70656	up	noncoding	long noncoding	Gold	ENST00000415147	AP000688.14	GENCODE	159	chr21	-	37447178	37447900	ATCATCTTACAGACACCATGTACCTATCACCTGGTATAAGAAAGAAATCCTTAGCAATAA	100133286	intron sense-overlapping	ENST00000399201	SETD4	SET domain containing 4 [Source:HGNC Symbol;Acc:1258]	-	37415983	37451687	73.0888	7.22892	5.55135	2.60527	142.917	33.8115	23.9887	54.3595	110.367	5	5	5	5	16.1446	6.5035	5.29613	4.16571	5.56414	6.22728	2.32966	2.33744	2.34218	2.33708	3.67997
ASHGV40001074	0.00132685	0.00747079	8.68835	up	noncoding	long noncoding	Reliable	ENST00000449525	RP11-382D12.1	GENCODE	333	chr1	+	184298204	184301960	TCCACTCCAGAGATAATCAAAGATGTGATGGGGGTATGCAACATGAAAGAACAGAGCATC		intergenic							632.689	33.283	8.30601	5.18692	492.849	58.7168	656.021	467.75	1488.11	26.3875	29.9615	23.1221	27.1008	59.8431	8.0523	6.03019	9.08886	8.6138	9.74488	4.77958	5.34741	5.15857	5.06533	5.58372
ASHGV40047837	0.000113513	0.00250133	10.3914	up	noncoding	long noncoding	Reliable	T323736	G075764	RNA-seq: Iyer et al 2015	714	chr7	+	49400938	49481278	AATTAAAGAATACACTTAGGAAAGATTATAGGGACCACCTTATCCACCCAAACTCACCTT									367.765	21.5913	7.85708	4.47977	683.532	534.824	246.581	213.067	160.82	18.6076	23.7562	8.42169	29.4177	27.7532	8.4863	8.88761	7.74791	7.46086	6.70274	4.27468	4.98112	3.53631	5.19939	4.40734
ASHGV40049568	7.44266e-05	0.00213937	3.07734	up	noncoding	long noncoding	Reliable	T347138	G081772	RNA-seq: Iyer et al 2015	4321	chr8	-	86394900	86399535	ACATTTGTTCCTCCATTACTGTATTACCCACCACTCAGTACACAATAAAATAACCCAGAA									89.6712	19.7686	6.08126	4.45958	121.923	53.1615	56.0951	104.332	112.845	20.1466	24.2137	14.4996	15.4459	24.5371	6.298	5.90437	5.51659	6.42244	6.26491	4.38468	5.00985	4.42489	4.24896	4.22951
ASHGV40023502	7.50585e-05	0.00213996	10.1059	up	noncoding	long noncoding	Reliable	T163501	G037891	RNA-seq: Iyer et al 2015	958	chr18	+	63605457	63607967	GAGCAGCATAGTTTCTATAGTTAATACCTGCACCTACAACTTACATAGCACAAAACTTTA									151.349	9.18423	6.66973	3.33261	305.53	163.616	148.376	71.6131	67.6113	8.16707	5.51088	11.5767	10.4141	10.2525	7.45517	7.37679	7.00098	5.92789	5.58782	3.07874	2.74955	4.05917	3.6744	3.1012
ASHGV40029400	9.86671e-05	0.00239639	8.09623	up	noncoding	long noncoding	Reliable	T197741	G045603	RNA-seq: Iyer et al 2015	2292	chr2	+	119768542	119771850	ATTTGGACTAGGAAGAGTGGGACGGGGTCATTTAAACACCAGCACCATCTTCTACAGTTT									2802.73	169.015	10.7354	7.71814	3800.09	4336.6	3021.4	1377.33	1478.22	237.933	202.346	93.3059	180.421	131.07	10.817	11.6341	11.2561	10.2401	9.72954	8.08974	8.28895	7.36526	7.90977	6.93697
ASHGV40039185	0.0479119	0.0898389	4.79506	up	noncoding	long noncoding	Reliable	T268409	G062147	RNA-seq: Iyer et al 2015	2196	chr4	+	97955757	97993092	AATCATTCAAAGGTAACGGCACTCAGAATGAAGTCCAAACACCTCACCACAGGTACTACG									4942.35	841.064	11.2833	9.02172	11833.1	5385.11	1520.67	1768.13	4204.7	2873.14	74.4104	141.509	811.831	304.433	12.4584	11.9377	10.274	10.6076	11.1386	11.7618	6.82857	8.00534	10.262	8.25091
ASHGV40041117	1.58625e-05	0.00111935	403.869	up	noncoding	long noncoding	Reliable	T292627	G068474	RNA-seq: Iyer et al 2015	15121	chr5	-	164605201	164629039	GTGGAGAAGCCCACATCATTGTAGTTAGAGCAGAGAAAAGTAAGATTCTAGCTTACTTTA									10681.8	22.6838	12.556	3.89829	14847.7	18355.7	5596.62	2921.14	11688.1	5	64.5094	5	29.0908	9.81893	12.7402	13.8249	12.2203	11.3613	12.6335	2.32966	6.59929	2.34218	5.17909	3.04123
ASHGV40038714	0.006112	0.0199031	3.58184	up	noncoding	long noncoding	Gold	ENST00000510905	RP11-302F12.10	GENCODE	483	chr4	+	25771887	25775199	ATAAAAGAAGAGAAAAGCCACCCTACTGACTCATGCCACATCTTCCGTTCAAATGCTCGG		intronic antisense	NM_015187	SEL1L3	protein sel-1 homolog 3	-	25749048	25864610	114.177	17.2405	6.02695	4.18625	299.143	74.4134	30.8074	55.2031	111.319	25.5838	10.1927	12.1882	14.6343	23.6034	7.41908	6.33331	4.55547	5.58627	6.24064	4.73497	3.70569	4.14428	4.17071	4.17562
ASHGV40004200	5.88652e-08	3.1811e-05	23.7979	up	noncoding	long noncoding	Gold	NR_104113	LINC00618	RefSeq	361	chr14	+	97409915	97411731	GAGAGACCTGCCACACCCCGGGACACTCTGGATCGAAGCCACCCAGCGTCAGAGCTTGGA	145249								4668.08	105.784	11.5193	6.94656	6384.89	4350.18	3540.47	2383.83	6681.02	180.094	82.0977	52.41	73.1326	141.185	11.5433	11.6444	11.5156	11.0713	11.8219	7.6365	6.97361	6.47826	6.5848	7.05961
ASHGV40029882	0.00138614	0.00768741	30.9997	up	noncoding	long noncoding	Reliable	ENST00000412276	AC007319.1	GENCODE	829	chr2	+	187868000	188419120	TTCCATCCAAACAGAAGAAAACCCATGAAGGATGAGAACTATGGGTCCTGAGAATGACAG		intronic antisense	NM_005795	CALCRL	calcitonin gene-related peptide type 1 receptor precursor	-	188207848	188313021	1612.15	16.5898	8.90181	3.94763	5154.42	576.268	73.7302	387.389	1868.96	5.78558	28.9656	7.1777	27.4202	13.6001	11.2297	8.98577	5.9208	8.33763	10.0351	2.6295	5.29595	3.27037	5.08432	3.45799
ASHGV40029882	0.00138614	0.00768741	30.9997	up	noncoding	long noncoding	Reliable	ENST00000412276	AC007319.1	GENCODE	829	chr2	+	187868000	188419120	TTCCATCCAAACAGAAGAAAACCCATGAAGGATGAGAACTATGGGTCCTGAGAATGACAG		natural antisense	NM_001032281	TFPI	tissue factor pathway inhibitor isoform b precursor	-	188343304	188419219	1612.15	16.5898	8.90181	3.94763	5154.42	576.268	73.7302	387.389	1868.96	5.78558	28.9656	7.1777	27.4202	13.6001	11.2297	8.98577	5.9208	8.33763	10.0351	2.6295	5.29595	3.27037	5.08432	3.45799
ASHGV40029882	0.00138614	0.00768741	30.9997	up	noncoding	long noncoding	Reliable	ENST00000412276	AC007319.1	GENCODE	829	chr2	+	187868000	188419120	TTCCATCCAAACAGAAGAAAACCCATGAAGGATGAGAACTATGGGTCCTGAGAATGACAG		natural antisense	NM_006287	TFPI	tissue factor pathway inhibitor isoform a precursor	-	188328957	188419219	1612.15	16.5898	8.90181	3.94763	5154.42	576.268	73.7302	387.389	1868.96	5.78558	28.9656	7.1777	27.4202	13.6001	11.2297	8.98577	5.9208	8.33763	10.0351	2.6295	5.29595	3.27037	5.08432	3.45799
ASHGV40023319	0.0041106	0.0152044	3.516	up	noncoding	long noncoding	Reliable	T161198	G037238	RNA-seq: Iyer et al 2015	310	chr18	+	37750230	37794288	GAAGAAAAAAGGAGAGAGAGAGGATTAAATGCTCACTTAGATGCCCACTCCACATCTGAG									97.484	18.2312	6.16675	4.35281	82.6493	80.5119	166.194	122.379	35.6855	24.932	20.2665	13.594	15.8683	16.495	5.86063	6.43496	7.16702	6.64928	4.72186	4.70046	4.73921	4.32608	4.28602	3.71231
ASHGV40006489	5.83307e-05	0.00191792	3.14297	up	noncoding	long noncoding	Reliable	uc001lsq.1	AX747537	UCSC_knowngene	609	chr11	-	880866	881475	GGTCCTTTCCCTCACCACCCAGCCTACCGCCCGACGTGGTCCTTTCCCTCACCACCCAGC		intron sense-overlapping	NM_001142674	CHID1	chitinase domain-containing protein 1 isoform a precursor	-	867858	910874	2177.73	337.704	10.4881	8.83593	1942.12	1813.9	2664.99	1429.18	3038.48	447.521	272.027	272.804	272.904	423.263	9.90073	10.4832	11.0828	10.286	10.6875	9.0143	8.73233	9.03951	8.59039	8.80311
ASHGV40006489	5.83307e-05	0.00191792	3.14297	up	noncoding	long noncoding	Reliable	uc001lsq.1	AX747537	UCSC_knowngene	609	chr11	-	880866	881475	GGTCCTTTCCCTCACCACCCAGCCTACCGCCCGACGTGGTCCTTTCCCTCACCACCCAGC		intron sense-overlapping	NM_001142675	CHID1	chitinase domain-containing protein 1 isoform a precursor	-	867858	915058	2177.73	337.704	10.4881	8.83593	1942.12	1813.9	2664.99	1429.18	3038.48	447.521	272.027	272.804	272.904	423.263	9.90073	10.4832	11.0828	10.286	10.6875	9.0143	8.73233	9.03951	8.59039	8.80311
ASHGV40006489	5.83307e-05	0.00191792	3.14297	up	noncoding	long noncoding	Reliable	uc001lsq.1	AX747537	UCSC_knowngene	609	chr11	-	880866	881475	GGTCCTTTCCCTCACCACCCAGCCTACCGCCCGACGTGGTCCTTTCCCTCACCACCCAGC		intron sense-overlapping	NM_001142676	CHID1	chitinase domain-containing protein 1 isoform b precursor	-	867858	910874	2177.73	337.704	10.4881	8.83593	1942.12	1813.9	2664.99	1429.18	3038.48	447.521	272.027	272.804	272.904	423.263	9.90073	10.4832	11.0828	10.286	10.6875	9.0143	8.73233	9.03951	8.59039	8.80311
ASHGV40006489	5.83307e-05	0.00191792	3.14297	up	noncoding	long noncoding	Reliable	uc001lsq.1	AX747537	UCSC_knowngene	609	chr11	-	880866	881475	GGTCCTTTCCCTCACCACCCAGCCTACCGCCCGACGTGGTCCTTTCCCTCACCACCCAGC		intron sense-overlapping	NM_001142677	CHID1	chitinase domain-containing protein 1 isoform c precursor	-	867858	910874	2177.73	337.704	10.4881	8.83593	1942.12	1813.9	2664.99	1429.18	3038.48	447.521	272.027	272.804	272.904	423.263	9.90073	10.4832	11.0828	10.286	10.6875	9.0143	8.73233	9.03951	8.59039	8.80311
ASHGV40006489	5.83307e-05	0.00191792	3.14297	up	noncoding	long noncoding	Reliable	uc001lsq.1	AX747537	UCSC_knowngene	609	chr11	-	880866	881475	GGTCCTTTCCCTCACCACCCAGCCTACCGCCCGACGTGGTCCTTTCCCTCACCACCCAGC		intron sense-overlapping	NM_023947	CHID1	chitinase domain-containing protein 1 isoform a precursor	-	867858	910874	2177.73	337.704	10.4881	8.83593	1942.12	1813.9	2664.99	1429.18	3038.48	447.521	272.027	272.804	272.904	423.263	9.90073	10.4832	11.0828	10.286	10.6875	9.0143	8.73233	9.03951	8.59039	8.80311
ASHGV40058863	0.000186348	0.00315016	11.5973	up	noncoding	long noncoding	Reliable	T291835	G068213	RNA-seq: Iyer et al 2015	2301	chr5	-	153835817	153840601	ATTGGCAAATAGGAAAGACAAGGGACCCAAGTACACACACAGCATCTGGCTGAAGGTAAA									147.651	7.99044	6.42501	2.8893	330.421	150.185	56.9273	36.6056	164.119	8.75832	5	5	6.88163	14.3123	7.55042	7.26524	5.53504	5.0385	6.73586	3.18219	2.33744	2.34218	3.06495	3.51972
ASHGV40022510	0.0283954	0.0604843	3.93528	up	noncoding	long noncoding	Reliable	uc021uho.1	DQ575348	UCSC_knowngene	751	chr18	-	11667621	11668372	TAAAGTCAGGCTTGGTTGTAGGCCCCCAACAAGACATAAAACCTGTACAGGTCAAGAAGT		intergenic							68.394	9.65062	5.20145	3.22499	145.546	119.397	32.1369	9.80305	35.0868	5	10.7022	6.75312	6.15734	19.6404	6.52428	6.93314	4.62647	3.22431	4.69906	2.32966	3.78082	3.17875	2.89933	3.93637
ASHGV40031657	5.80181e-05	0.00191792	25.6711	up	noncoding	long noncoding	Reliable	TCONS_00000953	XLOC_000211	RNA-seq: Cabili et al 2011	224	chr1	+	56441022	56483498	TTCTGTGCTGAGGCAGAAAAGAGGAAAGCTGGACCACACCCAGCCAGGACTACACGTGCA		intergenic							602.852	13.0694	8.34704	3.66497	1005.75	1204.63	364.181	173.129	266.566	28.3051	6.03267	8.67647	10.8348	11.4981	8.99157	9.89272	8.30019	7.14044	7.4103	4.88083	2.88529	3.58593	3.73067	3.24214
ASHGV40041400	0.00200572	0.00955393	7.15774	up	noncoding	long noncoding	Reliable	T278172	G064518	RNA-seq: Iyer et al 2015	3687	chr5	+	3985677	3996088	GGAGAAACATGGTGATACACTGAACAGAAGCCACTTAAATGCCACACATCCTGATAATGT									121.689	9.40496	6.07245	3.23295	336.974	118.501	36.0705	55.208	61.6929	15.4687	9.49231	5	12.0638	5	7.57595	6.92538	4.81134	5.58651	5.46308	4.00403	3.60246	2.34218	3.89113	2.32495
ASHGV40035483	3.7207e-05	0.00159577	51.2979	up	noncoding	pseudogene	Gold	NR_003264	SDHAP1	RefSeq	2590	chr3	-	195686791	195717150	GTGCCTCACAGGCAGTCTGCTTGGCGTCCTGGATCCTGGCTGTATCCCGCTGGAAAGGAT	255812								3014.65	21.6581	10.2517	4.57092	6761.4	4006.23	410.975	538.75	3355.89	29.0412	21.4841	12.6526	21.5964	23.5164	11.6074	11.5508	8.45895	8.81398	10.8276	4.92017	4.82728	4.20557	4.73251	4.16908
ASHGV40050444	0.000506179	0.00464413	10.6209	up	noncoding	long noncoding	Reliable	T037124	G008421	RNA-seq: Iyer et al 2015	35803	chr10	-	11207399	11254585	ACAACTATGATCATCATGACTGCCATAACCAGCTCCTACTGTATCCTAGCTCTGTGGAGA									198.615	14.9307	6.98019	3.57136	424.626	146.066	106.959	81.8506	233.572	40.2135	6.73461	5	12.3427	10.3628	7.85901	7.2273	6.5001	6.0901	7.22445	5.40906	3.06495	2.34218	3.92476	3.11586
ASHGV40019056	0.00898926	0.0259706	27.4708	up	noncoding	long noncoding	Reliable	T131970	G030947	RNA-seq: Iyer et al 2015	3309	chr16	+	49374142	49383282	CTCAACCATCCCATCAGAGCTTGTTTCTATCTGCATCTGTCATCGCTGATCGCATTTGAA									1907.03	14.2372	8.4781	3.69828	6075.45	1318.25	81.7743	27.2926	2032.41	7.82328	5.26173	23.5767	7.79496	26.7295	11.4634	10.0325	6.09258	4.64121	10.1609	3.02184	2.68405	5.18441	3.24828	4.3528
ASHGV40055582	0.00614552	0.0199762	2.38861	up	noncoding	long noncoding	Gold	NR_027401	FAM223A	RefSeq	713	chrX	+	153799478	153800188	AAACTGGATTTTCCATTCGACTATAATTCCTCCCAATAAGGGCTCAAAACGTTGTCTAAG	100132967	intergenic							25.8002	8.40147	4.47154	3.21537	15.1935	25.9596	28.5581	29.9926	29.2972	5.6314	12.1358	6.86269	10.4529	6.9246	3.77072	4.92314	4.4341	4.77533	4.45442	2.59862	3.97461	3.20607	3.68034	2.61722
ASHGV40056628	0.0132281	0.0343506	6.25697	up	noncoding	long noncoding	Gold	NR_024237	LOC100132111	RefSeq	761	chr1	+	151810944	151816641	TGGAATGTATTTCCTTCCTTCTGGGAGTGTTTGAATGAAGATTAGACTCTCCTTGACCAT	100132111	natural antisense	NM_001136003	C2CD4D	C2 calcium-dependent domain-containing protein 4D	-	151810338	151813033	471.605	27.8158	7.58518	4.93972	1049.6	612.649	127.969	28.9268	538.883	37.5187	18.9712	21.3443	23.5391	37.7059	9.03844	9.05895	6.77432	4.7225	8.3317	5.31164	4.6425	5.0338	4.86468	4.84598
ASHGV40048981	0.0221556	0.0505718	2.62747	up	noncoding	long noncoding	Reliable	T340032	G079768	RNA-seq: Iyer et al 2015	5025	chr8	-	20672276	20677714	TAAGTTCATCCTCTAGCCCTGCCTTCTCTGACAGCTGCTGCATATTAAAAGCACTTTAGT									224.237	48.6335	7.22099	5.82731	145.25	149.233	467.276	277.377	82.0505	56.2598	42.8957	31.103	47.4859	65.4229	6.52259	7.25765	8.62585	7.85743	5.84142	5.91195	5.9341	5.62868	5.93557	5.72626
ASHGV40049255	0.0123165	0.0325548	3.66836	up	noncoding	long noncoding	Reliable	TCONS_00017894	XLOC_008681	RNA-seq: Cabili et al 2011	347	chr10	-	60000	60544	ATTCAGAAATAACAACAACAAAACCAGAGCACCCCGATGCATTTAGGCCTCAAGGAATTC									2639.33	272.843	10.3404	8.46529	3825.33	4918.77	1659.83	376.982	2415.74	416.544	212.313	176.101	226.926	332.333	10.8288	11.7896	10.4108	8.29075	10.3821	8.91118	8.3576	8.34996	8.30329	8.40443
ASHGV40014399	0.000877103	0.0060342	2.6909	up	noncoding	long noncoding	Reliable	GSE61474_TCONS_00102801	GSE61474_XLOC_019823	RNA-seq: Clark et al 2015	527	chr14	-	84695838	84720708	GTTCCCCAAATCTCCACTCTGACATGAAGAATTCCTTTGCTTAAATGAAAAATGTTAAGA									61.0505	16.4802	5.49658	4.06849	117.933	31.6742	48.0605	40.5	67.0845	11.1496	11.8402	11.3726	14.6507	33.388	6.25945	5.19858	5.27612	5.17139	5.57739	3.51841	3.93721	4.0322	4.17323	4.68142
ASHGV40054042	0.00042395	0.00434953	2.76721	up	noncoding	long noncoding	Reliable	T375099	G088528	RNA-seq: Iyer et al 2015	5911	chrX	-	53731817	53741737	TGGTCTGGAGTGTAGTCTCATCCATTTTTATACTTTACAAACATCCATCCATCCATAAAC									48283.6	10880.2	15.311	13.8425	70494.9	54283.4	38701.6	31626.2	46312.1	10607.8	11466	10918.8	10484.4	10923.7	15.5196	15.8933	15.4211	14.8744	14.8464	13.5619	14.0929	14.2405	13.9148	13.4026
ASHGV40023970	7.11025e-05	0.00208846	29.8021	up	noncoding	long noncoding	Reliable	TCONS_00027198	XLOC_013238	RNA-seq: Cabili et al 2011	1319	chr19	-	13781330	13783538	TGAAATTCACACCTGCAACATCTTTAATGATCCAATGGAAAGAAGTCCAAACTCCTTGAC		intergenic							423.278	6.21131	7.61254	2.7152	1112.81	395.093	82.5127	92.2375	433.74	5	6.83291	5	9.22365	5	9.1216	8.51952	6.11054	6.251	8.06007	2.32966	3.0891	2.34218	3.49012	2.32495
ASHGV40016316	0.000135334	0.00268876	23.0048	up	noncoding	long noncoding	Gold	NR_120370	LINC01586	RefSeq	1825	chr15	-	89128801	89148341	ATCTGTGCTGCCCACATCCAGCCAACACAGGCAGCAGGATATTTCCTCCTAGTCAGACTG	101929743								409.054	9.57252	7.70052	3.17666	848.974	522.808	92.5257	103.089	477.874	18.4513	5.46915	5	10.2719	8.67023	8.77842	8.85733	6.27881	6.40647	8.18157	4.26223	2.73874	2.34218	3.65348	2.88668
ASHGV40039602	0.0203547	0.0475047	5.33476	up	noncoding	long noncoding	Reliable	T274042	G063668	RNA-seq: Iyer et al 2015	843	chr4	+	166462946	166463789	CATGTTCCTTTCTTGACCACAATTCCTCCAACACAAATCAAATTTAGAAGCTTCCTATGG									98.75	8.4408	5.45262	3.03719	19.3351	9.52076	60.5344	118.4	285.959	17.6224	8.3466	5	6.23504	5	4.09595	3.42348	5.63071	6.6083	7.50465	4.19621	3.40491	2.34218	2.91772	2.32495
ASHGV40020088	0.00239609	0.0105832	6.26484	up	noncoding	long noncoding	Reliable	ENST00000582536	AC010761.6	GENCODE	391	chr17	-	27069247	27070120	AGGCTCTGGAGGCCACCCTGCTTCCAAAGGCTAGGTCTGCCTTCTAACTCTAGCCAGGCT		natural antisense	NM_178170	NEK8	serine/threonine-protein kinase Nek8	+	27055831	27069784	428.546	36.8833	7.99808	5.3508	238.404	360.137	1041.58	377.395	125.209	31.6819	20.9559	34.6179	35.7775	61.3835	7.15166	8.39318	9.76128	8.29392	6.39036	5.05102	4.78814	5.79782	5.48923	5.62782
ASHGV40001415	0.0230102	0.0519413	14.4882	up	noncoding	long noncoding	Gold	NR_047554	UBE2V1	RefSeq	2009	chr20	-	48697660	48729735	GCAGCCACCACGGGCTCGGACAATTTATGAAAACCGAATATACAGCCTTAAAATAGAATG	7335	exon sense-overlapping	NM_001032288	UBE2V1	ubiquitin-conjugating enzyme E2 variant 1 isoform d	-	48697660	48729735	647.003	6.21325	6.60011	2.7433	1878.72	1276.27	37.6996	17.3955	24.9287	5.80633	5.37552	7.47092	5	7.41346	9.86475	9.9869	4.88222	4.02059	4.24609	2.63476	2.71367	3.33438	2.33708	2.69663
ASHGV40001415	0.0230102	0.0519413	14.4882	up	noncoding	long noncoding	Gold	NR_047554	UBE2V1	RefSeq	2009	chr20	-	48697660	48729735	GCAGCCACCACGGGCTCGGACAATTTATGAAAACCGAATATACAGCCTTAAAATAGAATG	7335	exon sense-overlapping	NM_001257393	UBE2V1	ubiquitin-conjugating enzyme E2 variant 1 isoform a	-	48697660	48732496	647.003	6.21325	6.60011	2.7433	1878.72	1276.27	37.6996	17.3955	24.9287	5.80633	5.37552	7.47092	5	7.41346	9.86475	9.9869	4.88222	4.02059	4.24609	2.63476	2.71367	3.33438	2.33708	2.69663
ASHGV40001415	0.0230102	0.0519413	14.4882	up	noncoding	long noncoding	Gold	NR_047554	UBE2V1	RefSeq	2009	chr20	-	48697660	48729735	GCAGCCACCACGGGCTCGGACAATTTATGAAAACCGAATATACAGCCTTAAAATAGAATG	7335	exon sense-overlapping	NM_001257394	UBE2V1	ubiquitin-conjugating enzyme E2 variant 1 isoform c	-	48697660	48732496	647.003	6.21325	6.60011	2.7433	1878.72	1276.27	37.6996	17.3955	24.9287	5.80633	5.37552	7.47092	5	7.41346	9.86475	9.9869	4.88222	4.02059	4.24609	2.63476	2.71367	3.33438	2.33708	2.69663
ASHGV40001415	0.0230102	0.0519413	14.4882	up	noncoding	long noncoding	Gold	NR_047554	UBE2V1	RefSeq	2009	chr20	-	48697660	48729735	GCAGCCACCACGGGCTCGGACAATTTATGAAAACCGAATATACAGCCTTAAAATAGAATG	7335	exon sense-overlapping	NM_001257395	UBE2V1	ubiquitin-conjugating enzyme E2 variant 1 isoform e	-	48697660	48729735	647.003	6.21325	6.60011	2.7433	1878.72	1276.27	37.6996	17.3955	24.9287	5.80633	5.37552	7.47092	5	7.41346	9.86475	9.9869	4.88222	4.02059	4.24609	2.63476	2.71367	3.33438	2.33708	2.69663
ASHGV40001415	0.0230102	0.0519413	14.4882	up	noncoding	long noncoding	Gold	NR_047554	UBE2V1	RefSeq	2009	chr20	-	48697660	48729735	GCAGCCACCACGGGCTCGGACAATTTATGAAAACCGAATATACAGCCTTAAAATAGAATG	7335	exon sense-overlapping	NM_001257396	UBE2V1	ubiquitin-conjugating enzyme E2 variant 1 isoform f	-	48697660	48729735	647.003	6.21325	6.60011	2.7433	1878.72	1276.27	37.6996	17.3955	24.9287	5.80633	5.37552	7.47092	5	7.41346	9.86475	9.9869	4.88222	4.02059	4.24609	2.63476	2.71367	3.33438	2.33708	2.69663
ASHGV40001415	0.0230102	0.0519413	14.4882	up	noncoding	long noncoding	Gold	NR_047554	UBE2V1	RefSeq	2009	chr20	-	48697660	48729735	GCAGCCACCACGGGCTCGGACAATTTATGAAAACCGAATATACAGCCTTAAAATAGAATG	7335	exon sense-overlapping	NM_001257397	UBE2V1	ubiquitin-conjugating enzyme E2 variant 1 isoform g	-	48697660	48729735	647.003	6.21325	6.60011	2.7433	1878.72	1276.27	37.6996	17.3955	24.9287	5.80633	5.37552	7.47092	5	7.41346	9.86475	9.9869	4.88222	4.02059	4.24609	2.63476	2.71367	3.33438	2.33708	2.69663
ASHGV40001415	0.0230102	0.0519413	14.4882	up	noncoding	long noncoding	Gold	NR_047554	UBE2V1	RefSeq	2009	chr20	-	48697660	48729735	GCAGCCACCACGGGCTCGGACAATTTATGAAAACCGAATATACAGCCTTAAAATAGAATG	7335	exon sense-overlapping	NM_001257398	UBE2V1	ubiquitin-conjugating enzyme E2 variant 1 isoform g	-	48697660	48729735	647.003	6.21325	6.60011	2.7433	1878.72	1276.27	37.6996	17.3955	24.9287	5.80633	5.37552	7.47092	5	7.41346	9.86475	9.9869	4.88222	4.02059	4.24609	2.63476	2.71367	3.33438	2.33708	2.69663
ASHGV40001415	0.0230102	0.0519413	14.4882	up	noncoding	long noncoding	Gold	NR_047554	UBE2V1	RefSeq	2009	chr20	-	48697660	48729735	GCAGCCACCACGGGCTCGGACAATTTATGAAAACCGAATATACAGCCTTAAAATAGAATG	7335	exon sense-overlapping	NM_001257399	UBE2V1	ubiquitin-conjugating enzyme E2 variant 1 isoform g	-	48697660	48729735	647.003	6.21325	6.60011	2.7433	1878.72	1276.27	37.6996	17.3955	24.9287	5.80633	5.37552	7.47092	5	7.41346	9.86475	9.9869	4.88222	4.02059	4.24609	2.63476	2.71367	3.33438	2.33708	2.69663
ASHGV40001415	0.0230102	0.0519413	14.4882	up	noncoding	long noncoding	Gold	NR_047554	UBE2V1	RefSeq	2009	chr20	-	48697660	48729735	GCAGCCACCACGGGCTCGGACAATTTATGAAAACCGAATATACAGCCTTAAAATAGAATG	7335	exon sense-overlapping	NM_021988	UBE2V1	ubiquitin-conjugating enzyme E2 variant 1 isoform a	-	48697660	48732496	647.003	6.21325	6.60011	2.7433	1878.72	1276.27	37.6996	17.3955	24.9287	5.80633	5.37552	7.47092	5	7.41346	9.86475	9.9869	4.88222	4.02059	4.24609	2.63476	2.71367	3.33438	2.33708	2.69663
ASHGV40001415	0.0230102	0.0519413	14.4882	up	noncoding	long noncoding	Gold	NR_047554	UBE2V1	RefSeq	2009	chr20	-	48697660	48729735	GCAGCCACCACGGGCTCGGACAATTTATGAAAACCGAATATACAGCCTTAAAATAGAATG	7335	exon sense-overlapping	NM_022442	UBE2V1	ubiquitin-conjugating enzyme E2 variant 1 isoform c	-	48697660	48732496	647.003	6.21325	6.60011	2.7433	1878.72	1276.27	37.6996	17.3955	24.9287	5.80633	5.37552	7.47092	5	7.41346	9.86475	9.9869	4.88222	4.02059	4.24609	2.63476	2.71367	3.33438	2.33708	2.69663
ASHGV40001415	0.0230102	0.0519413	14.4882	up	noncoding	long noncoding	Gold	NR_047554	UBE2V1	RefSeq	2009	chr20	-	48697660	48729735	GCAGCCACCACGGGCTCGGACAATTTATGAAAACCGAATATACAGCCTTAAAATAGAATG	7335	exon sense-overlapping	NM_199144	UBE2V1	ubiquitin-conjugating enzyme E2 variant 1 isoform a	-	48697660	48732496	647.003	6.21325	6.60011	2.7433	1878.72	1276.27	37.6996	17.3955	24.9287	5.80633	5.37552	7.47092	5	7.41346	9.86475	9.9869	4.88222	4.02059	4.24609	2.63476	2.71367	3.33438	2.33708	2.69663
ASHGV40001415	0.0230102	0.0519413	14.4882	up	noncoding	long noncoding	Gold	NR_047554	UBE2V1	RefSeq	2009	chr20	-	48697660	48729735	GCAGCCACCACGGGCTCGGACAATTTATGAAAACCGAATATACAGCCTTAAAATAGAATG	7335	exon sense-overlapping	NM_199203	TMEM189-UBE2V1	TMEM189-UBE2V1 fusion protein	-	48697660	48770335	647.003	6.21325	6.60011	2.7433	1878.72	1276.27	37.6996	17.3955	24.9287	5.80633	5.37552	7.47092	5	7.41346	9.86475	9.9869	4.88222	4.02059	4.24609	2.63476	2.71367	3.33438	2.33708	2.69663
ASHGV40055088	0.00174069	0.00870587	3.54169	up	noncoding	long noncoding	Reliable	T376281	G088867	RNA-seq: Iyer et al 2015	946	chrX	+	71935417	71939673	AGAAAATTAGACCGATTGACTTCAAGTTCTAAACCTTCCTTAGCCACCTCATCCAGGCCA									271.04	42.5664	7.443	5.61856	512.506	384.033	182.906	142.107	133.649	54.4807	29.594	37.7981	39.3841	51.5751	8.10854	8.47721	7.29736	6.85689	6.47498	5.86402	5.32656	5.9341	5.62846	5.33964
ASHGV40021481	0.00172837	0.00867236	7.25156	up	noncoding	long noncoding	Reliable	ENST00000516474	Vault	GENCODE	102	chr17	+	26388992	26389094	TCAGCTTTAGTTCAAGCAGTTGCTTCCTCTTGCTGGACTTTCCATCCATCTAATCCCTGA									6355.22	380.743	11.7314	8.87306	11699.3	11198.2	3014.7	2147.52	3716.44	339.938	621.85	189.383	556.44	196.106	12.4445	13.0572	11.2543	10.9173	10.9835	8.61988	10.0223	8.45895	9.70305	7.56115
ASHGV40032799	0.0369504	0.0736148	2.0644	up	noncoding	long noncoding	Gold	NR_046400	DIP2A-IT1	RefSeq	428	chr21	+	47882383	47889218	CTCCAGCACCTTGCACATTTTAGGCATTTTAATGGATGCTTATTGAGTTAATAAAAGTGA	100862692	intron sense-overlapping	NM_001146114	DIP2A	disco-interacting protein 2 homolog A isoform e	+	47878861	47976432	6700.13	1349.02	11.8838	10.8381	11897.9	5789.61	2970.88	2712.7	10129.6	750.528	1583.51	1239.03	912.41	2259.64	12.4668	12.0553	11.2402	11.2543	12.4023	9.75829	11.4045	11.2865	10.4455	11.2954
[truncated: 831 more rows]

## Sheet: down_T_vs_C
# Fold Change cut-off: 2.0 # P-value cut-off: 0.05 # Condition pairs: T_vs_C # Column A: ProbeName it represents probe name. # Column B: P-value, P-value calculated from unpaired t-test. # Column C: FDR, FDR is calculated from Benjamini Hochberg FDR. # Column D: Fold Change, the absolute ratio (no log scale) of normalized intensities between two conditions. # Column E: Regulation, it depicts whic…
[truncated: 2,436 more rows]
