# Supplementary material for: Dysregulation of Long Non-coding RNAs and mRNAs in Plasma of Clear Cell Renal Cell Carcinoma Patients Using Microarray and Bioinformatic Analysis
Source: Front Oncol. 2020 Nov 27;10:559730. doi: 10.3389/fonc.2020.559730 (PMC7729199; doi:10.3389/fonc.2020.559730)
Supplement: Supplementary file 4 [file Table_2.XLS]

## Sheet: up_T_vs_C
# Fold Change cut-off: 2.0 # P-value cut-off: 0.05 # Condition pairs: T_vs_C # Column A: ProbeName it represents probe name. # Column B: P-value, P-value calculated from unpaired t-test. # Column C: FDR, FDR is calculated from Benjamini Hochberg FDR. # Column D: Fold Change, the absolute ratio (no log scale) of normalized intensities between two conditions. # Column E: Regulation, it depicts whic…
T_vs_C 2.0 fold up regulated mRNAs
	P-value and FDR		Fold change and Regulation		Annotations														Group--Raw Intensity		Group--Normalized Intensity		Raw Intensity										Normalized Intensity
ProbeName	P-value	FDR	Fold Change	Regulation	type	seqname	GeneSymbol	source	RNAlength	chrom	strand	txStart	txEnd	Sequence	EntrezID	Unigene	GOaccession	description	group-T(raw)	group-C(raw)	group-T(normalized)	group-C(normalized)	[T1, T](raw)	[T2, T](raw)	[T3, T](raw)	[T4, T](raw)	[T5, T](raw)	[C1, C](raw)	[C2, C](raw)	[C3, C](raw)	[C4, C](raw)	[C5, C](raw)	[T1, T](normalized)	[T2, T](normalized)	[T3, T](normalized)	[T4, T](normalized)	[T5, T](normalized)	[C1, C](normalized)	[C2, C](normalized)	[C3, C](normalized)	[C4, C](normalized)	[C5, C](normalized)
ASHGV40050261	0.0248246	0.0543632	2.97898	up	protein_coding	NM_015458	MTMR9	RefSeq	7421	chr8	+	11141999	11185654	ATAGAAGATGGCTGGCATTCCTTCCTTCCTGAGCAAGAATTTGAACTCTATTCTTCAGCT	66036	Hs.591395	GO:0005515|GO:0005737|GO:0030234|GO:0050790	myotubularin related protein 9	1607.64	224.179	9.71631	8.14149	2595.2	2611.6	758.595	335.133	1737.67	258.408	110.671	296.818	151.853	303.145	10.2784	10.9789	9.26706	8.11756	9.93958	8.21637	7.41794	9.16286	7.66331	8.24697
ASHGV40048197	0.0197657	0.0458308	2.15116	up	protein_coding	NM_006409	ARPC1A	RefSeq	1623	chr7	+	98923495	98963885	TCGACTCTGAAGACAGAGTTCCTGCCGCTCCTAAGTGTGTCATTTGTCTCAGAGAACAGC	10552	Hs.124126	GO:0003779|GO:0005829|GO:0005885|GO:0007264|GO:0007411|GO:0015629|GO:0030036|GO:0034314|GO:0038096|GO:0045087|GO:0048013|GO:0051015|GO:0070062	actin related protein 2/3 complex subunit 1A	17.6145	7.11153	3.91757	2.81245	22.8992	20.4395	11.8893	15.3919	17.4528	12.2663	7.8348	5	5	5.45649	4.31445	4.57567	3.05474	3.85576	3.78722	3.65117	3.30402	2.34218	2.33708	2.4278
ASHGV40012157	3.32834e-07	0.000110832	29.2989	up	protein_coding	NM_207437	DNAH10	RefSeq	13716	chr12	+	124247041	124420267	ATGCTGGACAATGTGGACCTGGTGCACACCCTGGAGGAGACCAAATCCAAGGCAACAGAG	196385	Hs.622654	GO:0003777|GO:0005524|GO:0005737|GO:0005874|GO:0005929|GO:0007018|GO:0008152|GO:0016887|GO:0030286	dynein, axonemal, heavy chain 10	245.799	5.77185	7.49252	2.61974	273.542	347.972	186.058	182.66	238.766	5.40474	5	8.45452	5	5	7.30331	8.35165	7.32472	7.22433	7.25857	2.55588	2.33744	3.54335	2.33708	2.32495
ASHGV40048355	0.0011152	0.00690395	21.0963	up	protein_coding	NM_006136	CAPZA2	RefSeq	2373	chr7	+	116502562	116559313	ATGGTCGTTGGAGGTCAGAATGGAAGTTTACAATCACTCCTTCAACCACTCAAGTGGTTG	830	Hs.446123	GO:0003779|GO:0005576|GO:0005829|GO:0005903|GO:0006461|GO:0006928|GO:0007596|GO:0008290|GO:0015629|GO:0016020|GO:0030863|GO:0045087|GO:0051016|GO:0070062	capping protein (actin filament) muscle Z-line, alpha 2	482.666	16.9126	7.97797	3.57905	114.428	109.884	493.682	503.968	1191.37	50.1985	5	5.0675	16.4511	7.84591	6.22447	6.82023	8.70799	8.71714	9.42003	5.73933	2.33744	2.70984	4.33848	2.77017
ASHGV40020176	0.0154274	0.0381017	5.41254	up	protein_coding	NM_018096	NLE1	RefSeq	2627	chr17	-	33458340	33469334	GCGCATCCTCACCGGGCACACCCAGTCGGTCACCTGTCTCCGGTGGGGAGGGGACGGGCT	54475	Hs.85570	GO:0001756|GO:0001822|GO:0001826|GO:0005634|GO:0005730|GO:0007219|GO:0042273|GO:0045930|GO:0048705|GO:0061484|GO:0090263|GO:2001268	notchless homolog 1 (Drosophila)	3230.28	495.821	10.8024	8.36612	7369.54	2844	1666.04	1252.12	3019.7	1778.23	83.2729	91.4523	331.747	194.406	11.7269	11.0973	10.4162	10.0932	10.6785	11.0358	7.00131	7.33731	8.90925	7.54694
ASHGV40008058	0.0021049	0.0100451	2.44205	up	protein_coding	NM_198474	OLFML1	RefSeq	2921	chr11	+	7506599	7532606	CAGTGTACCCAGGACCCAGCCATGGTGCATTACATCTACCAGCGCTTTCGAGTCTTGGAG	283298	Hs.503500	GO:0005576	olfactomedin like 1	680.73	154.553	8.86735	7.57926	758.144	713.855	441.561	527.787	962.3	93.2543	174.224	118.533	131.644	255.11	8.62666	9.23841	8.55638	8.78639	9.12892	6.6615	8.08352	7.72459	7.44348	7.98321
ASHGV40021260	0.0021996	0.0102584	3.88971	up	protein_coding	NM_025014	ARHGEF15	RefSeq	4156	chr17	+	8214139	8225834	ATGGGAGTCCTTCTCCAGCAAATGCTGGAGATGCACCCACCTTCCCACGACCCCCTGGAC	22899	Hs.443109	GO:0005089|GO:0005089|GO:0005096|GO:0005515|GO:0005737|GO:0030425|GO:0035023|GO:0043547|GO:0043547|GO:0043547|GO:0050790|GO:0051496|GO:0061299|GO:2000297	Rho guanine nucleotide exchange factor 15	1329.73	227.854	9.83134	7.87168	1594.68	1513.42	1289.53	1038.13	1212.89	612.043	94.8374	128.042	147.057	157.291	9.63798	10.2297	10.0493	9.79291	9.44679	9.47513	7.18639	7.85193	7.61951	7.22542
ASHGV40057004	0.0101365	0.0282775	3.36303	up	protein_coding	NM_006607	PTTG2	RefSeq	576	chr4	+	37962055	37962631	CCCTCTCCACCATGGGAATGCAATCTGTTTGCAGTCTCCTTCAAGCATTCTGTCGACCCT	10744	Hs.668806	GO:0003674|GO:0005634|GO:0005737|GO:0006355|GO:0010466|GO:0017124|GO:0030414|GO:0045143|GO:0051276|GO:2000816	pituitary tumor-transforming 2	269.819	42.8716	7.26125	5.51149	198.075	45.8324	227.209	211.98	665.999	73.7737	24.5377	25.6121	32.4722	57.9621	6.91782	5.70796	7.61405	7.45393	8.61249	6.32138	5.03304	5.31398	5.35067	5.53837
ASHGV40025319	0.020537	0.0472113	2.40504	up	protein_coding	NM_004145	MYO9B	RefSeq	7640	chr19	+	17186590	17324104	CAACATCAAGCTCCCACCAGGCCTGCCCTCCCACCTGCCTCGCTGGGCACCGGGTGCCCG	4650	Hs.123198	GO:0000146|GO:0001726|GO:0002548|GO:0003779|GO:0005096|GO:0005515|GO:0005516|GO:0005524|GO:0005737|GO:0005829|GO:0005938|GO:0007264|GO:0007266|GO:0008152|GO:0015629|GO:0016020|GO:0016459|GO:0016887|GO:0030010|GO:0030027|GO:0030048|GO:0031941|GO:0032011|GO:0032433|GO:0042803|GO:0043531|GO:0043547|GO:0046872|GO:0048246|GO:0048471|GO:0051056|GO:0072673	myosin IXB	752.75	149.388	8.75354	7.48748	1588.45	980.862	366.333	261.426	566.675	273.171	86.5564	109.054	104.367	173.792	9.6318	9.65115	8.30634	7.77871	8.39971	8.29474	7.05111	7.60961	7.10657	7.37538
ASHGV40033814	0.00271814	0.0117209	9.78315	up	protein_coding	NM_025225	PNPLA3	RefSeq	2805	chr22	+	44319618	44343448	ACCAAGCTCAGTCTACGCCTCTGCACAGGGAACCTCTACCTTCTCTCGAGAGCTTTTGTC	80339	Hs.654800	GO:0004623|GO:0004806|GO:0005789|GO:0006644|GO:0016020|GO:0016021|GO:0019432|GO:0019433|GO:0019433|GO:0036153|GO:0036155|GO:0044281|GO:0046474|GO:0051264|GO:0051265	patatin like phospholipase domain containing 3	22950	1705.17	13.8574	10.5671	42558.8	20764.1	9754.94	13009.4	28662.8	4516.24	951.042	198.784	2241.27	618.519	14.5247	14.0603	13.043	13.5987	14.0603	12.4282	10.6395	8.54315	11.845	9.37959
ASHGV40046446	0.00517364	0.0175932	2.1409	up	protein_coding	NM_001220	CAMK2B	RefSeq	4586	chr7	-	44256748	44365230	AACAGCAAGCCGATCCACACGACCATCCTGAACCCACACGTGCACGTCATTGGAGAGGAT	816	Hs.351887	GO:0000082|GO:0002030|GO:0003779|GO:0004683|GO:0005515|GO:0005516|GO:0005524|GO:0005654|GO:0005815|GO:0005829|GO:0005886|GO:0006468|GO:0006816|GO:0007165|GO:0007268|GO:0010976|GO:0014733|GO:0018105|GO:0019221|GO:0030666|GO:0032222|GO:0033017|GO:0034605|GO:0042803|GO:0046686|GO:0046777|GO:0048169|GO:0050885|GO:0051233|GO:0051823|GO:0051924|GO:0060333|GO:0060466|GO:0060998|GO:0061003|GO:0090129|GO:…	calcium/calmodulin-dependent protein kinase II beta	14337.8	3382.48	13.234	12.1357	21019.1	8529.84	12906.6	11210.2	18023.4	6387.75	2298.63	1704.27	3615.59	2906.18	13.2786	12.6084	13.5541	13.3737	13.355	12.8725	11.9399	11.7164	12.5043	11.6456
ASHGV40044771	0.00063863	0.00500081	33.8065	up	protein_coding	NM_001076781	ZNF391	RefSeq	1596	chr6	+	27356523	27369227	AAAGCCTTCTGTCAGAGTTCAACTCTGATCAGACATCAGCACCTTCATACTAAAGAGTAA	346157	Hs.651176	GO:0003677|GO:0003700|GO:0005634|GO:0006351|GO:0006355|GO:0046872	zinc finger protein 391	1506.54	26.911	9.49652	4.41729	2957.04	2570.31	678.953	242.867	1083.54	5	13.2311	72.9938	15.6799	27.6502	10.4501	10.9553	9.12806	7.66454	9.28455	2.32966	4.10207	6.98204	4.27088	4.4018
ASHGV40057688	0.040552	0.078965	5.45315	up	protein_coding	NM_001089591	UQCRHL	RefSeq	538	chr1	-	16133656	16134194	CTTGAAATAAATGTGTGGACTTAATTCACCCCAGCCTTCATCATCTGGGCATCAGAATAT	440567	Hs.568229		ubiquinol-cytochrome c reductase hinge protein like	577.898	35.8962	7.80542	5.35833	84.3497	562.8	1729.9	464.666	47.7693	40.3397	34.0361	23.5392	37.8762	43.6899	5.88313	8.95382	10.4645	8.60232	5.12333	5.41253	5.55311	5.18196	5.57224	5.07179
ASHGV40041056	0.00050466	0.00442593	9.42901	up	protein_coding	NM_130899	FAM71B	RefSeq	2046	chr5	-	156589343	156593279	GCCCATCCCAGCTTTCTTTACTGCAGTTCAAATAATAAAGGAAATCGTACAACTCCAAAA	153745	Hs.666099	GO:0005634	family with sequence similarity 71 member B	2473.82	161.853	10.4687	7.23154	3922.37	1714.63	1385.49	1012.44	4334.15	381.872	62.3017	33.2515	155.394	176.445	10.8694	10.4084	10.1361	9.75092	11.1785	8.78317	6.54415	5.73373	7.69391	7.40275
ASHGV40026232	8.60062e-05	0.00213546	4.8251	up	protein_coding	NM_032880	IGSF21	RefSeq	1961	chr1	+	18434239	18704977	GCTGCACCGCCCAGAACCCACTGGGCTCCACCGACACGCACACCCGGCTCATCGTGTTTG	84966	Hs.212511	GO:0005576	immunoglobin superfamily member 21	1533.6	166.336	9.89791	7.62735	2808.9	1610.35	987.261	834.982	1426.51	316.061	135.246	79.3423	147.129	153.903	10.3821	10.3055	9.67105	9.45579	9.67508	8.511	7.70997	7.10456	7.6202	7.19101
ASHGV40024140	0.015256	0.0377718	3.81377	up	protein_coding	NM_173531	ZNF100	RefSeq	4479	chr19	-	21906842	21950430	GTGTGACAAAACTTTTAACTAATGCTCACACCTTCACAGGAAAGCATTTATACTTGAGAA	163227	Hs.365142	GO:0000978|GO:0005634|GO:0006351|GO:0006355|GO:0046872	zinc finger protein 100	16904.9	3138.7	13.4446	11.5134	27512.2	19684.7	10090.5	8547.2	18689.7	8397.73	713.991	667.526	3878.75	2035.5	13.7642	13.9548	13.1189	12.9856	13.3997	13.2394	10.2401	10.3668	12.5873	11.1334
ASHGV40038549	0.00662227	0.0208312	2.98576	up	protein_coding	NM_020773	TBC1D14	RefSeq	5009	chr4	+	6911494	7034845	TTCGAGGACATCCTGACCAAGATGGACTTCATTCACATGGCCCAGTTCCTGACCCGGCTG	57533	Hs.518611	GO:0005096|GO:0005515|GO:0005776|GO:0005794|GO:0010507|GO:0019901|GO:0043547|GO:0055037|GO:0071955|GO:1902017|GO:2000785	TBC1 domain family member 14	47.057	14.0547	5.25576	3.67766	59.2691	44.1832	34.9257	31.4006	65.5064	21.407	5	7.2552	15.7384	20.8732	5.47149	5.66557	4.75707	4.84102	5.54364	4.47193	2.33744	3.28928	4.27513	4.01452
ASHGV40010916	0.00111084	0.00688917	6.37315	up	protein_coding	NM_003213	TEAD4	RefSeq	1798	chr12	+	3068477	3149842	TACATGATCAACTTCATCCACAAGCTCAAGCACCTCCCTGAGAAGTACATGATGAACAGC	7004	Hs.94865	GO:0001501|GO:0002230|GO:0003677|GO:0003700|GO:0005515|GO:0005654|GO:0005654|GO:0006357|GO:0006367|GO:0007517|GO:0010467|GO:0035329	TEA domain family member 4	2110.24	202.278	10.4601	7.78808	2576.04	1460.05	2158.2	1708.69	2648.22	107.829	85.3313	447.361	119.094	251.775	10.2695	10.1814	10.7935	10.5524	10.5036	6.88034	7.03462	9.76543	7.29556	7.96443
ASHGV40012158	0.014261	0.0358167	5.22145	up	protein_coding	NM_152437	ZNF664	RefSeq	4341	chr12	+	124457761	124499986	CTCTGCATCCACCAGAGAGTCCACACAAAGGAGAGAAACCATCTCAAAATATCAGTTATA	144348	Hs.524828	GO:0000978|GO:0003674|GO:0005634|GO:0006351|GO:0006355|GO:0008150|GO:0046872	zinc finger protein 664	3943.48	485.407	10.9743	8.58989	7559.83	4723.87	1177.18	1206.17	5050.36	1556.84	87.8278	116.228	322.675	343.468	11.7679	11.7467	9.93014	10.0365	11.3905	10.8525	7.07007	7.69282	8.86385	8.47023
ASHGV40001321	0.00855007	0.0248973	4.34144	up	protein_coding	ENST00000605933	RP11-426L16.10	GENCODE	744	chr1	-	113245269	113253977	AATGACCACAGCAGCCCCACCATGGCTGCAATCCGAAAGAAGCTGGTGATCGTTGGGGAT					739.277	94.0566	8.72105	6.60287	1030.22	1456.85	637.124	239.1	333.088	215.49	39.599	69.965	47.1359	98.0929	9.01958	10.176	9.05257	7.6407	7.71638	7.93416	5.80558	6.91641	5.92268	6.43553
ASHGV40055924	0.0008379	0.00579963	3.54231	up	protein_coding	NM_013274	POLL	RefSeq	2741	chr10	-	103338638	103348027	ACCCTCTGGGGTAGGAGAACAGCCATTCCACATGTGTTCCCTCTATCCGTCCTGCTTCCT	27343	Hs.523230	GO:0003677|GO:0003887|GO:0005515|GO:0005634|GO:0006260|GO:0006289|GO:0016446|GO:0016829|GO:0046872|GO:0071897	polymerase (DNA directed), lambda	173.776	37.3611	7.05798	5.23329	212.379	179.559	159.203	138.61	179.131	66.2747	13.3074	27.1249	28.1344	51.964	7.00131	7.50011	7.11127	6.82574	6.85148	6.16599	4.11326	5.40514	5.12916	5.35292
ASHGV40020191	0.0194948	0.0452932	5.60247	up	protein_coding	NM_139285	GAS2L2	RefSeq	3031	chr17	-	34071529	34079897	TAATCAAGCTCCACTTCCACCTGAGGAGGAGTCCTGGGTCTGAGGCACATGAGCGTGTTG	246176	Hs.591194	GO:0001578|GO:0001725|GO:0005737|GO:0005737|GO:0005856|GO:0005874|GO:0007026|GO:0007050|GO:0008017|GO:0008093|GO:0051015	growth arrest specific 2 like 2	109.678	9.56193	5.65055	3.16448	23.5321	9.05346	122.636	94.0234	299.145	13.7182	5	10.0632	5	14.0282	4.3519	3.34205	6.71441	6.27802	7.56634	3.8175	2.33744	3.83509	2.33708	3.4953
ASHGV40017439	0.000504238	0.00442593	12.4015	up	protein_coding	NM_207419	C1QTNF8	RefSeq	3406	chr16	-	1138225	1146244	AGCCTCAACGTGCACACCTGGAACTACAAGGAGACCTACCTGCACATCATGCTGAACCGG	390664	Hs.527853	GO:0005515|GO:0005576|GO:0005581	C1q and tumor necrosis factor related protein 8	644.71	23.6871	8.28132	4.64887	1354.05	1072.55	159.384	149.741	487.825	36.5013	12.1906	16.7448	32.6428	20.3562	9.40434	9.7517	7.11305	6.93386	8.20363	5.26383	3.98118	4.65564	5.36094	3.98276
ASHGV40044409	0.000230001	0.00306829	9.16467	up	protein_coding	NM_001017403	LGR6	RefSeq	3458	chr1	+	202163117	202288889	TCCAGCTGGAGATGGAGGACTCAAAGCCACACCCCAGTGTCCAGTGTAGCCCTACTCCAG	59352	Hs.497402	GO:0004888|GO:0004930|GO:0005515|GO:0005654|GO:0005737|GO:0005886|GO:0005886|GO:0005887|GO:0007186|GO:0016055|GO:0030177|GO:0030335|GO:0031982|GO:0032588|GO:0090263	leucine-rich repeat containing G protein-coupled receptor 6	418.057	31.4897	8.05582	4.85974	412.139	195.858	169.929	572.809	739.549	76.232	15.5839	14.2416	18.8788	32.5124	7.82335	7.59996	7.1937	8.90357	8.75853	6.3715	4.34478	4.39764	4.54523	4.63955
ASHGV40034473	7.19421e-06	0.000635368	4.40155	up	protein_coding	NM_003500	ACOX2	RefSeq	2356	chr3	-	58490862	58522929	GAAGCAACCAGCACCATCATGTGATAATGGTACTATGGCATATATGCAACATTAAAATTT	8309	Hs.444959	GO:0000062|GO:0003995|GO:0003997|GO:0005102|GO:0005504|GO:0005777|GO:0005782|GO:0006699|GO:0008206|GO:0009055|GO:0016402|GO:0033539|GO:0033540|GO:0033791|GO:0044255|GO:0044281|GO:0050660|GO:0052890|GO:0055088	acyl-CoA oxidase 2, branched chain	3391.27	365.221	11.1148	8.9768	4527.2	2865.75	2838.05	2249.64	4475.73	258.381	421.757	285.092	360.623	500.252	11.0582	11.1112	11.1802	10.9887	11.2357	8.21587	9.45579	9.10056	9.04242	9.06935
ASHGV40053696	0.000624774	0.00493105	3.77233	up	protein_coding	uc001jij.4	AGAP8	UCSC_knowngene	2316	chr10	-	51224680	51246409	CCACATTGCCCAAGTCACACAGGCTTCTGTATTATGTATTTAGATAAAATGTGTGAAAAT	728404	Hs.536192			26.2267	5	4.24972	2.33426	57.5032	15.5309	13.1915	18.63	26.2777	5	5	5	5	5	5.43317	4.15916	3.22038	4.11799	4.31788	2.32966	2.33744	2.34218	2.33708	2.32495
ASHGV40049184	0.00212686	0.0100919	5.13295	up	protein_coding	NM_001005471	OR2T6	RefSeq	927	chr1	+	248550909	248551836	TATACCATCCTCACACCCTTATTAAACCCTCTCATCTACAGTCTGAGGAACAGGGATGTG	254879	Hs.626884	GO:0004930|GO:0004984|GO:0005886|GO:0007186|GO:0007608|GO:0016021|GO:0050911|GO:0050911	olfactory receptor family 2 subfamily T member 6	6709.76	674.902	11.9343	9.57449	12634.4	5009.14	3212.12	3624.11	9069.05	1484.24	224.587	828.658	314.774	522.254	12.5371	11.8266	11.356	11.6905	12.2612	10.7781	8.44579	10.6935	8.81984	9.13522
ASHGV40018500	0.000740479	0.00541597	3.60084	up	protein_coding	NM_138769	RHOT2	RefSeq	2556	chr16	+	718082	724174	TGGCCCAGCCGAGCCCAGCACCACCATCTTCACCCAGCTCGCCACCATGGCCGCCTTCCC	89941	Hs.513242	GO:0003924|GO:0005509|GO:0005515|GO:0005525|GO:0005829|GO:0005886|GO:0007264|GO:0008152|GO:0016020|GO:0019725|GO:0031307|GO:0047497|GO:0051056|GO:0070062|GO:0097345	ras homolog family member T2	11085.6	1561.79	12.7728	10.9245	17550	12813.6	8388.45	4922.72	11753.1	3488.67	1077.49	642.377	1182	1418.42	13.0204	13.2508	12.8243	12.1254	12.6433	12.0222	10.8186	10.2946	10.8818	10.6053
ASHGV40036820	0.0176704	0.042123	3.70182	up	protein_coding	ENST00000598405	AC007919.2	GENCODE	258	chr3	+	172361482	172361740	AACACCGAGCTGTAGGGCCTTGTCTCCTTAAACATCCCCTGTGCTTTCCTCTGGCCAGCT					515.324	67.152	8.22421	6.33598	140.548	421.134	257.42	1330.42	427.096	59.7557	85.033	39.7667	71.3824	79.8221	6.47998	8.5947	7.81409	10.189	8.04327	6.00092	7.02675	6.01806	6.55344	6.08071
ASHGV40019303	0.0284404	0.0598747	8.76574	up	protein_coding	NM_019023	PRMT7	RefSeq	2478	chr16	+	68344876	68391169	TCATGGAGTTCAGGCATGCAGATACCCCAGACTGACCACTCTTGAGCAATAAAGTGGCCT	54496	Hs.653193	GO:0000387|GO:0005634|GO:0005654|GO:0005654|GO:0005730|GO:0005829|GO:0005886|GO:0006325|GO:0006349|GO:0006351|GO:0006355|GO:0008469|GO:0008757|GO:0016277|GO:0016571|GO:0018216|GO:0018216|GO:0019918|GO:0019918|GO:0019919|GO:0019919|GO:0030154|GO:0034969|GO:0034969|GO:0035241|GO:0035242|GO:0035243|GO:0035243|GO:0035246|GO:0035247|GO:0042393|GO:0043021|GO:0043046|GO:0043393|GO:0043985|GO:0044020	protein arginine methyltransferase 7	1400.26	222.577	9.61824	6.48637	458.837	958.026	3459.57	1351.05	773.839	916.261	61.5192	10.2043	63.8261	61.0753	7.96047	9.61598	11.4803	10.2087	8.82576	10.0511	6.52522	3.86165	6.37492	5.619
ASHGV40014893	0.0136567	0.0348382	6.8002	up	protein_coding	NM_001079519	FAM177A1	RefSeq	3276	chr14	+	35514112	35552589	GCATCTGTTTTGGGTATCAGCACCCCAAAGTACCAATATGCCATTGATGAATATTATCGG	283635	Hs.446357		family with sequence similarity 177 member A1	326.863	39.0641	7.51043	4.74485	665.292	548.675	178.367	101.131	140.85	124.848	10.495	33.4099	8.09957	18.4682	8.45738	8.91739	7.26227	6.37965	6.53546	7.07565	3.74984	5.73898	3.30442	3.85536
ASHGV40035971	0.000106245	0.00230208	4.86556	up	protein_coding	NM_004635	MAPKAPK3	RefSeq	2553	chr3	+	50654561	50686728	ATCGATGGTAGTGCCACAGACCCCACTCCACACGGCCCGAGTGCTGCAGGAGGACAAAGA	7867	Hs.234521	GO:0000165|GO:0000187|GO:0002224|GO:0002224|GO:0002224|GO:0002755|GO:0002756|GO:0004674|GO:0004683|GO:0004708|GO:0004871|GO:0005515|GO:0005516|GO:0005524|GO:0005634|GO:0005654|GO:0005737|GO:0005829|GO:0006950|GO:0007165|GO:0007166|GO:0007265|GO:0009931|GO:0018105|GO:0031965|GO:0032496|GO:0034097|GO:0034134|GO:0034138|GO:0034142|GO:0034146|GO:0034162|GO:0034166|GO:0035666|GO:0038123|GO:0038124|GO:…	mitogen-activated protein kinase-activated protein kinase 3	13997.7	1418.16	13.2017	10.9191	16532.9	17037.6	11693.1	7191.55	17533.5	1124.22	986.258	1752.33	891.56	2336.44	12.9176	13.6714	13.394	12.7176	13.3078	10.3837	10.6996	11.763	10.3968	11.3522
ASHGV40018253	0.0119218	0.0314712	6.03539	up	protein_coding	NM_024306	FA2H	RefSeq	2450	chr16	-	74746855	74808729	TTTGGTATCAGCACTAAATTGTGGGATTACTGTTTCCACACCCTCACTCCAGAGAAACCC	79152	Hs.461329	GO:0001949|GO:0005506|GO:0005783|GO:0005789|GO:0006631|GO:0006633|GO:0016021|GO:0020037|GO:0030258|GO:0032286|GO:0032287|GO:0042127|GO:0042634|GO:0055114|GO:0080132	fatty acid 2-hydroxylase	2150.56	268.054	10.271	7.67755	4443.6	2320.64	865.137	1102.88	2020.53	737.797	96.3531	42.4343	378.874	84.8117	11.0278	10.8101	9.47087	9.89373	10.1525	9.73757	7.21097	6.12233	9.12355	6.19333
ASHGV40010581	0.0101002	0.028199	4.335	up	protein_coding	NM_016238	ANAPC7	RefSeq	3070	chr12	-	110810704	110841535	TTCTGTGACATGGATTGGTTTGAAGGAGTTACCCACCATCCCAGCACGATAATGTCATCT	51434	Hs.719935	GO:0000278|GO:0005634|GO:0005654|GO:0005680|GO:0005829|GO:0007067|GO:0007094|GO:0019903|GO:0031145|GO:0051301|GO:0051436|GO:0051437|GO:0051439|GO:0070979	anaphase promoting complex subunit 7	3438.25	436.706	10.956	8.83996	5194.09	5750.9	3216.59	1516.74	1512.91	1106.22	343.456	124.838	394.088	214.926	11.2432	12.0279	11.3586	10.3859	9.76447	10.3606	9.13437	7.80534	9.18248	7.71701
ASHGV40039162	0.0394281	0.0772291	2.09078	up	protein_coding	NM_007351	MMRN1	RefSeq	4973	chr4	+	90816051	90875780	CCAGCCAAGTTTCCCCCTGTTACTACATTTAGTGGCTATTTATTATATCGTACATAAGTT	22915	Hs.268107	GO:0002576|GO:0005576|GO:0007155|GO:0007596|GO:0030168|GO:0031093	multimerin 1	66.0723	18.3676	5.38527	4.32123	21.6041	30.7341	41.6706	57.4752	178.878	19.1305	13.722	14.2428	15.4969	29.2459	4.24226	5.15502	5.04095	5.63989	6.84821	4.31049	4.15846	4.39822	4.25349	4.48548
ASHGV40028139	0.00375228	0.0143529	8.5192	up	protein_coding	NM_014689	DOCK10	RefSeq	7431	chr2	-	225629806	225907330	TGTATGGTCAGTACCCCAGTCCTAGTACACATATTTTAAAGGTTAAAGTGAATGTTTTTG	55619	Hs.46578	GO:0003674|GO:0005089|GO:0005515|GO:0005622|GO:0007264|GO:0016020|GO:0017048|GO:0030334|GO:0043547|GO:0070062	dedicator of cytokinesis 10	122.166	7.18676	5.85313	2.76242	34.2	11.9749	62.6772	218.824	283.155	6.31299	5	5.77452	5	13.8463	4.82511	3.7688	5.68121	7.49693	7.49363	2.73887	2.33744	2.92021	2.33708	3.47847
ASHGV40009851	0.00664872	0.0208862	6.98108	up	protein_coding	NM_025003	ADAMTS20	RefSeq	5733	chr12	-	43748011	43945724	TTGAAGATAATGAAAATCAGGTGGTCCATCCATCAGTCAGAGGAAACCAGTGGAGAACCG	80070	Hs.287554	GO:0004222|GO:0005578|GO:0005615|GO:0006508|GO:0008270|GO:0009967|GO:0030198|GO:0031012|GO:0043066|GO:0045636	ADAM metallopeptidase with thrombospondin type 1 motif 20	6211.65	483.374	11.7299	8.92644	12103.2	8179	2775.41	2026.94	5973.71	106.876	1036.32	161.035	716.434	396.203	12.4809	12.5445	11.1406	10.8325	11.651	6.86591	10.7618	8.21386	10.0867	8.70395
ASHGV40010402	0.00188211	0.00936625	3.96229	up	protein_coding	NM_144620	LRRC39	RefSeq	1865	chr1	-	100614003	100643829	GGGAATTATTTGGCCTTCAGTTTATGCACACATACATACAAGAGTCACGGAGAAGAGCAG	127495	Hs.44277		leucine rich repeat containing 39	36.669	6.75013	4.71038	2.72405	28.7634	11.2044	37.2137	79.1179	27.0458	10.4134	5.56087	5	5	7.77638	4.61082	3.67308	4.86	6.05196	4.35605	3.4205	2.76072	2.34218	2.33708	2.75976
ASHGV40040448	0.0348529	0.0701785	2.8522	up	protein_coding	NM_178276	SERINC5	RefSeq	1937	chr5	-	79407049	79551901	TCTACATCTACTCCTACTTCCACTTCGTGTTCTTCCTAGCTTCCCTGTATGTGATGATGA	256987	Hs.288232	GO:0005789|GO:0005794|GO:0006658|GO:0006665|GO:0008654|GO:0015194|GO:0015825|GO:0016021|GO:0042552|GO:0043209|GO:0070062|GO:1904219|GO:1904222	serine incorporator 5	127.499	25.2246	6.21222	4.70015	57.1915	19.317	129.105	136.987	294.896	23.3785	27.4404	10.4252	21.6784	43.2005	5.42722	4.49005	6.79145	6.80406	7.54832	4.60602	5.21131	3.89171	4.73921	5.05249
ASHGV40052165	0.00283973	0.0119859	4.83103	up	protein_coding	NM_019114	EPB41L4B	RefSeq	5814	chr9	-	111934253	112083244	ATATCATCCTAATATCCATCCCAGCCAGCCCCGGTGGCATCCTCACTCTCCAAATGTCAG	54566	Hs.591901	GO:0005200|GO:0005737|GO:0005856|GO:0008092|GO:0010628|GO:0010837|GO:0019898|GO:0031032|GO:0042060|GO:0045177|GO:0045785|GO:0051549	erythrocyte membrane protein band 4.1 like 4B	11589.2	974.411	12.593	10.3207	23477	13863.5	4896.58	2866.06	12842.7	655.695	1575.92	397.184	1087.45	1155.81	13.4549	13.3805	12.0136	11.3392	12.7769	9.56717	11.4002	9.58651	10.7319	10.3176
ASHGV40056841	0.0153148	0.037877	7.61046	up	protein_coding	NM_001243537	LOC388849	RefSeq	633	chr22	-	20136108	20137431	CCACCCTCAGAACGAGCTGCAGCAGATCCGCCTGTGCTTTGAGAGGAAGAAGATGGTCAT	388849	Hs.454905		coiled-coil domain containing 188	153.704	10.6149	6.24883	3.32085	15.7321	202.775	322.519	202.105	25.3911	14.432	8.12833	5	7.45047	18.0635	3.81733	7.64426	8.12958	7.38535	4.26765	3.89257	3.36385	2.34218	3.17925	3.8264
ASHGV40010877	0.0082091	0.0242381	8.65375	up	protein_coding	NM_001122961	C1orf194	RefSeq	742	chr1	-	109648572	109656479	AACATCAGACACTGGATCAACCCTAAAAAGGAGTCCATCCACAGCATCCAAGGATCCATA	127003	Hs.446962		chromosome 1 open reading frame 194	7774.96	451.33	11.8376	8.72431	17425.8	11290.1	3147.79	1394.63	5616.47	170.571	1001.95	81.2665	725.28	277.587	13.0036	13.0694	11.3268	10.2537	11.5348	7.53981	10.7221	7.13788	10.1048	8.11689
ASHGV40054322	2.44262e-06	0.000362599	5.45129	up	protein_coding	NM_014289	CAPN6	RefSeq	3604	chrX	-	110488326	110513774	TCTGATAAATTCCCCATACCTCCCAATCCAAGTAGCATCTGTAGCTACATAACCTATATA	827	Hs.496593	GO:0001578|GO:0004198|GO:0005737|GO:0005876|GO:0006508|GO:0008017|GO:0048471|GO:0051493	calpain 6	606.209	58.6371	8.59172	6.14512	1142.94	413.627	283.895	424.965	765.615	59.1557	52.9627	44.1501	53.7912	83.1259	9.16182	8.57187	7.94042	8.47051	8.81398	5.98323	6.27846	6.19147	6.12277	6.14969
ASHGV40036348	9.29828e-06	0.000712903	8.35512	up	protein_coding	NM_020440	PTGFRN	RefSeq	6319	chr1	+	117452544	117532980	CCTGGCAGAAGGAGGCAGAGATCCACTCCAAGCCCGTTTTTATAACTGTGAAGATGGATG	5738	Hs.418093	GO:0005515|GO:0005789|GO:0005794|GO:0009986|GO:0016021|GO:0034389	prostaglandin F2 receptor inhibitor	144.943	10.2648	6.56908	3.50642	291.786	62.8954	81.9445	94.6593	193.431	12.6173	7.61214	11.9011	7.71362	11.4797	7.3877	6.11846	6.09642	6.28842	6.95441	3.69502	3.261	4.10365	3.23234	3.24009
ASHGV40033691	0.025996	0.056148	8.3596	up	protein_coding	NM_001282685	KCTD17	RefSeq	1607	chr22	+	37447775	37459430	TCCAAGGAGCTCCACAGCACCCCAAACGGGCTGAGCTCAGAGTCCAGCCGCAAAACCAAG	79734	Hs.517597	GO:0005515|GO:0042802|GO:0051260	potassium channel tetramerization domain containing 17	1808.29	336.813	10.2437	7.18024	1222.54	1767.79	2681.79	1588.9	1780.45	1254.92	15.8486	27.1904	206.651	179.45	9.25812	10.4492	11.0925	10.4543	9.96429	10.5574	4.37234	5.41167	8.14072	7.41908
ASHGV40034394	0.043059	0.08233	2.65459	up	protein_coding	NM_004704	RRP9	RefSeq	1590	chr3	-	51967441	51975957	AAGTCCTTCCCAGGCTATGCCCCACCCTCTTTGTATTAAAAGCCTCCTCTTTTGGGCCTT	9136	Hs.153768	GO:0005634|GO:0005730|GO:0006364|GO:0031428|GO:0032040|GO:0034511|GO:0044822	ribosomal RNA processing 9, small subunit (SSU) processome component, homolog (yeast)	624.24	94.0862	8.28004	6.87155	201.178	122.205	450.542	602.016	1745.26	109.706	71.9391	69.9218	83.9111	134.953	6.93959	6.97087	8.5792	8.96384	9.94671	6.90585	6.77432	6.91388	6.78168	6.98204
ASHGV40009186	0.00719173	0.022017	2.49328	up	protein_coding	NM_001040455	SIDT2	RefSeq	3919	chr11	+	117049938	117068161	TTGCACCTCCGTGGTCTGGGGCTTCGCGCTCTTCTTCTTCTTCCAGGGACTCAGCACCTG	51092	Hs.712144	GO:0000902|GO:0003323|GO:0005765|GO:0009749|GO:0016021|GO:0033227|GO:0042593|GO:0044342|GO:0051033|GO:0061178	SID1 transmembrane family member 2	464.333	92.4447	8.17971	6.86167	689.838	565.413	277.956	154.872	633.583	78.5822	97.7462	70.5359	85.1782	130.181	8.50164	8.95834	7.90797	6.98112	8.54947	6.41167	7.23685	6.92681	6.80808	6.92492
ASHGV40045355	0.00210717	0.010049	6.12364	up	protein_coding	NM_052943	FAM46B	RefSeq	2391	chr1	-	27331510	27339333	CCTGGGTTTGTTGATATTTTGCACTCTTAACACCTGCCAATAAAGACGGTCTACACTGAA	115572	Hs.632378	GO:0005515	family with sequence similarity 46 member B	141.53	11.3171	6.26157	3.64718	332.841	207.442	39.7193	42.1532	85.4923	9.72287	11.9874	10.2446	8.86101	15.7698	7.5638	7.66606	4.96473	5.21474	5.89852	3.32766	3.95468	3.86833	3.43608	3.64914
ASHGV40034400	0.036623	0.0727974	5.65665	up	protein_coding	NM_001947	DUSP7	RefSeq	3248	chr3	-	52082936	52090461	GTATGGCATCAAGTATATCCTCAATGTCACACCCAACCTACCCAACGCCTTCGAGCACGG	1849	Hs.591664	GO:0000188|GO:0000188|GO:0002224|GO:0002755|GO:0002756|GO:0004725|GO:0005515|GO:0005654|GO:0005829|GO:0017017|GO:0034134|GO:0034138|GO:0034142|GO:0034146|GO:0034162|GO:0034166|GO:0035335|GO:0035666|GO:0038123|GO:0038124|GO:0043407|GO:0045087|GO:0048011|GO:0051403	dual specificity phosphatase 7	4392.45	510.337	10.8769	8.377	12127.9	3893.42	711.243	1320	3909.66	1688.38	97.2608	56.4433	523.023	186.58	12.4833	11.5	9.17844	10.1789	11.0441	10.9621	7.22696	6.59411	9.62258	7.47922
ASHGV40056903	0.00735428	0.0223987	4.77716	up	protein_coding	NM_001200016	NAT6	RefSeq	1497	chr3	-	50333832	50336852	AGCTGACCCCTACACTAGACCCTACACACCGGATGGAGCTGATCCTGAGTACCAGCCCAG	24142		GO:0005737|GO:0008080|GO:0008152	N-acetyltransferase 6 (GCN5-related)	3811.85	344.631	11.0539	8.79776	1079.71	1529.2	4288.26	6029.91	6132.17	394.224	204.076	242.641	285.89	596.323	9.07785	10.2479	11.8173	12.4378	11.6888	8.82994	8.29978	8.86499	8.66163	9.33245
ASHGV40053132	1.77746e-05	0.000984234	3.48294	up	protein_coding	NM_033086	FGD3	RefSeq	3370	chr9	+	95736717	95798518	GTGTGGGCCGCCATCCCCATGTCAGATCCCCAGGTGCTGCACCTGCAGGGAGGCAGCCAG	89846	Hs.411081	GO:0001726|GO:0005085|GO:0005089|GO:0005737|GO:0005794|GO:0005829|GO:0005856|GO:0007010|GO:0007264|GO:0008360|GO:0030027|GO:0030036|GO:0031267|GO:0035023|GO:0043065|GO:0043087|GO:0043547|GO:0043547|GO:0046847|GO:0046872|GO:0048011|GO:0051056|GO:0097190	FYVE, RhoGEF and PH domain containing 3	120.466	24.8031	6.55541	4.7551	96.6724	86.8518	146.375	116.369	156.063	19.777	25.0085	16.0334	22.684	40.5128	6.02867	6.52922	6.97716	6.57907	6.6629	4.35848	5.06338	4.58912	4.80846	4.95606
ASHGV40034145	0.01615	0.0394672	8.79268	up	protein_coding	NM_016141	DYNC1LI1	RefSeq	2517	chr3	-	32567462	32612366	ATCGTCAGTTGTCAGATTTTGCACACCACAATAAATGTACCACCACACACGGAATATGCT	51143	Hs.529495	GO:0000776|GO:0000777|GO:0000922|GO:0003777|GO:0005515|GO:0005524|GO:0005737|GO:0005813|GO:0005868|GO:0005874|GO:0005886|GO:0006810|GO:0007018|GO:0007067|GO:0008152|GO:0016020|GO:0016032|GO:0044822|GO:0051301|GO:0090267	dynein, cytoplasmic 1, light intermediate chain 1	23608.2	3300.27	13.9604	10.8241	44805.4	25346.1	11505.8	13494	22889.9	11414.3	854.004	133.769	3341.27	758.023	14.6443	14.4215	13.3525	13.6639	13.72	13.6398	10.4956	7.92602	12.3753	9.68389
ASHGV40020422	0.00248528	0.0111295	9.80024	up	protein_coding	NM_025160	WDR26	RefSeq	6884	chr1	-	224572844	224622001	ATGATGGCACTGTTAGAATATGGGGACCAGCACCTTTTATAGACCACCAGAATATTGAAG	80232	Hs.497873	GO:0005654|GO:0005737	WD repeat domain 26	2001.49	157.371	10.185	6.8922	4168.25	1882.19	1488.68	747.353	1720.97	506.585	27.6727	103.875	84.0649	64.6552	10.9356	10.5321	10.2367	9.29122	9.92944	9.20626	5.22549	7.53981	6.78438	5.70505
ASHGV40017384	0.0196115	0.0455036	11.7804	up	protein_coding	NM_001102450	RGS8	RefSeq	912	chr1	-	182615791	182642067	AAGCCTCTCTGACCATCCAGTTGGCAAAGACCCTCAGGCCATGAGGACTGGCCAAAGACA	85397	Hs.20982	GO:0005096|GO:0005515|GO:0005737|GO:0005886|GO:0038032|GO:0043547	regulator of G-protein signaling 8	743.486	19.6463	7.93458	4.37627	46.9766	697.744	1844.5	1090.31	37.9083	20.8104	10.7817	15.5177	17.5664	33.5553	5.21963	9.21037	10.5645	9.8713	4.80706	4.43057	3.79009	4.53383	4.43961	4.68724
ASHGV40027417	0.0403228	0.0785844	5.17873	up	protein_coding	ENST00000312988	TUBA3E	GENCODE	1540	chr2	-	130949317	130956034	GCCACCATCAAGACCAAGCGCACTATCCAGTTTGTGGATTGGTGCCCGACTGGATTTAAG	112714	Hs.433336	GO:0003674|GO:0003924|GO:0005200|GO:0005515|GO:0005525|GO:0005634|GO:0005737|GO:0005874|GO:0007017|GO:0008150|GO:0008152|GO:0051258	tubulin alpha 3e	193.397	71.0376	7.12833	4.75574	170.228	96.4638	154.458	218.335	327.5	298.869	6.32116	10.3806	16.8165	22.8005	6.74066	6.65299	7.06662	7.49131	7.69009	8.43055	2.9597	3.88629	4.37009	4.13207
ASHGV40003114	0.00234265	0.010713	6.4994	up	protein_coding	NM_001101340	ADM5	RefSeq	2112	chr19	+	50191941	50194247	CTGCAGCCAGGCGAGGCCAGCACCAGGTCCCCCAGCACCGCGGGCACGTCTGCTACCTGG	199800	Hs.311193	GO:0005576	adrenomedullin 5 (putative)	1045.06	80.9289	9.20203	6.50173	414.183	809.478	2703.24	714.385	583.989	148.692	36.7066	60.585	68.76	89.9013	7.82931	9.4018	11.1072	9.231	8.4409	7.33578	5.67578	6.70637	6.49176	6.29893
ASHGV40012476	0.00487652	0.0168935	2.43051	up	protein_coding	NM_145286	STOML3	RefSeq	1936	chr13	-	39540061	39564996	CCCCACCTGCCAAATAACCTGTTCAAAACAAAGAAGGCATAGAATATAAATGAATTTCAA	161003	Hs.327794	GO:0003674|GO:0005575|GO:0005886|GO:0005929|GO:0007165|GO:0008150|GO:0016021|GO:0045121	stomatin like 3	117.502	30.0163	6.29204	5.01078	245.106	91.3152	56.1725	59.0769	135.837	36.0898	18.4593	18.9894	28.478	48.0653	7.17972	6.58858	5.51925	5.67643	6.49623	5.24554	4.59531	4.84102	5.14656	5.22549
ASHGV40021157	0.00482774	0.016772	2.36631	up	protein_coding	NM_002663	PLD2	RefSeq	3514	chr17	+	4710395	4726727	GCTCGGTCTGAGCTCACCCAGGTCCAGGGCCACCTGGTCCACTTCCCCCTCAAGTTCCTA	5338	Hs.104519	GO:0002031|GO:0004630|GO:0005515|GO:0005789|GO:0005794|GO:0005886|GO:0006643|GO:0006644|GO:0006654|GO:0006655|GO:0006887|GO:0007010|GO:0007264|GO:0009395|GO:0030334|GO:0031526|GO:0031982|GO:0035091|GO:0036465|GO:0038096|GO:0044281|GO:0045087|GO:0046473|GO:0046474|GO:0048017|GO:0048870|GO:0050764|GO:0060627|GO:0070290	phospholipase D2	413.595	95.1794	8.08955	6.84691	286.272	196.606	268.059	511.822	805.216	131.03	63.9785	64.3583	79.5326	136.998	7.35843	7.60322	7.86432	8.74095	8.88084	7.14304	6.5841	6.78868	6.71271	7.00602
ASHGV40043576	1.79506e-05	0.000986151	7.54442	up	protein_coding	NM_001131	CRISP1	RefSeq	1892	chr6	-	49801978	49834218	TATTTTCAACCACTCTGATTATCTTCCCTGCACAACTAACATCCAGTAATAATTCTTCAC	167	Hs.109620	GO:0005246|GO:0005615|GO:0005634|GO:0007339|GO:0007342|GO:0060046	cysteine-rich secretory protein 1	390.165	31.8172	8.09942	5.184	580.447	417.859	234.936	287.563	430.019	39.6755	27.3232	30.9548	38.8095	22.323	8.28805	8.58488	7.66847	7.90287	8.0528	5.38873	5.20227	5.61919	5.60809	4.10173
ASHGV40043250	0.00981615	0.0275381	4.05552	up	protein_coding	NM_001264	CDSN	RefSeq	2583	chr6	-	31082864	31088252	TCTACCTTCCAGCTGCTCCCACAGAGGAGGAAGACAATAAATATTTGTTGAACTGAAAGC	1041	Hs.310958	GO:0001533|GO:0005911|GO:0007155|GO:0008544|GO:0016337|GO:0030057|GO:0030057|GO:0030216|GO:0042803|GO:0043589|GO:0070062	corneodesmosin	66.5414	10.4541	5.3696	3.34972	138.242	50.4768	14.7826	43.7317	85.4747	14.6279	7.31463	5	11.5516	13.7762	6.45876	5.83566	3.39456	5.26103	5.898	3.91265	3.19465	2.34218	3.82678	3.47232
ASHGV40022244	0.000765072	0.00553151	2.39718	up	protein_coding	NM_180990	ZACN	RefSeq	1473	chr17	+	74075262	74078885	AATGGGAGTGCGCCCCTGCTCGTGGATGTGCGGGTGTTTGTCTCCAACGTGTTTAATGTG	353174	Hs.714919	GO:0004889|GO:0005886|GO:0005892|GO:0007165|GO:0007271|GO:0007274|GO:0008270|GO:0010043|GO:0015276|GO:0015464|GO:0034220|GO:0035094|GO:0042166|GO:0042391|GO:0043005|GO:0045202|GO:0050877|GO:0098655	zinc activated ligand-gated ion channel	369.095	90.5974	7.99944	6.7381	567.026	270.686	236.651	261.061	510.052	84.9876	49.8606	78.5659	70.8187	168.754	8.25708	8.02271	7.68405	7.77537	8.25797	6.52967	6.18782	7.09347	6.54415	7.33538
ASHGV40008994	0.00109159	0.00683049	3.87771	up	protein_coding	NM_001008781	FAT3	RefSeq	19048	chr11	+	92085261	92629635	AGTTTCATCCTAGCCAGTATCTCCCTCCTCACCCATTCCCCAACGAAACGGATTTGGTGG	120114	Hs.98523	GO:0005509|GO:0005886|GO:0007156|GO:0007275|GO:0016021	FAT atypical cadherin 3	2051.35	225.207	10.1833	8.22807	4445.13	2413.58	1459.68	937.505	1000.87	287.429	173.602	238.773	191.348	234.884	11.0289	10.8638	10.2138	9.62564	9.18434	8.3692	8.07809	8.83734	8.00596	7.84977
ASHGV40028931	0.00898571	0.0258316	7.42204	up	protein_coding	NM_015147	CEP68	RefSeq	5877	chr2	+	65283494	65314142	AACTATTTGCTCAGGACATGATGCTGATACCGAAGATGATCCATCCCTAGCAGATTTGCC	23177	Hs.709257	GO:0005515|GO:0005634|GO:0005654|GO:0005737|GO:0005813|GO:0005815|GO:0010457|GO:0019901|GO:0019904|GO:0030054|GO:0033365|GO:0051297	centrosomal protein 68kDa	248.236	14.6257	6.78711	3.89529	686.599	332.39	49.1559	52.4552	120.58	8.68947	26.0514	11.3949	21.8398	5.15304	8.49216	8.28502	5.30987	5.50733	6.34116	3.16925	5.13044	4.03435	4.75094	2.39148
ASHGV40030100	1.0568e-05	0.000772095	53.0522	up	protein_coding	NM_138390	TMEM169	RefSeq	3387	chr2	+	216946588	216967506	AAAGAGTCACGCCCAGAATCCATCATCATCTACCGCTCAGACAATGAGAAAACAGATGAG	92691	Hs.334916	GO:0016021	transmembrane protein 169	2997.33	26.6968	10.4674	4.73807	8026.3	2344.15	741.047	1058.65	2816.48	36.4488	25.2361	8.18928	38.5252	25.0845	11.8711	10.8276	9.231	9.82627	10.5811	5.2618	5.07885	3.49278	5.59796	4.25898
ASHGV40043751	0.00502293	0.0172296	3.73767	up	protein_coding	NM_017633	FAM46A	RefSeq	5617	chr6	-	82455446	82462428	CTGTTGGACTTCTTACCCGAGGGGGTGAACAAAGAGAAGATCACACCACTCACGCTCAAG	55603	Hs.10784	GO:0005515|GO:0010468|GO:0030193|GO:0044822	family with sequence similarity 46 member A	138.887	24.1309	6.4473	4.54516	312.179	93.1055	44.8398	114.895	129.417	45.8686	18.2196	8.37307	18.4049	29.7884	7.47857	6.61102	5.15502	6.559	6.4329	5.6037	4.57214	3.52614	4.50678	4.51704
ASHGV40014348	0.0373357	0.0738354	5.88698	up	protein_coding	NM_001113475	NOXRED1	RefSeq	1869	chr14	-	77860364	77889399	TGAACCACACCAATATCTTGCGGCCTCAGTATCAGTATGATGAAGATTCTGTCAGCGTCT	122945	Hs.97556	GO:0003674|GO:0004735|GO:0005575|GO:0006561|GO:0008150|GO:0055114	NADP-dependent oxidoreductase domain containing 1	206.965	10.3994	5.99391	3.43639	677.638	194.648	24.1203	10.3987	128.021	18.9503	7.23563	6.75538	11.8854	7.17012	8.47377	7.59141	4.17312	3.31326	6.41802	4.29619	3.18026	3.17937	3.86791	2.6582
ASHGV40031701	1.56701e-05	0.000918744	13.4901	up	protein_coding	NM_001250	CD40	RefSeq	1629	chr20	+	44746892	44758384	AACAGACACCATCTGCACCTGTGAAGAAGGCTGGCACTGTACGAGTGAGGCCTGTGAGAG	958	Hs.472860	GO:0001934|GO:0002768|GO:0003823|GO:0004871|GO:0004872|GO:0005515|GO:0005615|GO:0005737|GO:0005886|GO:0005886|GO:0005887|GO:0006461|GO:0006874|GO:0006954|GO:0009897|GO:0009986|GO:0019899|GO:0030168|GO:0030890|GO:0031625|GO:0032735|GO:0035631|GO:0042100|GO:0042511|GO:0042832|GO:0043123|GO:0043231|GO:0043406|GO:0043491|GO:0043547|GO:0045944|GO:0048304|GO:0050776|GO:0051023|GO:0051092|GO:0051607|GO:…	CD40 molecule, TNF receptor superfamily member 5	208.185	7.89252	6.88432	3.1305	576.122	140.931	90.9888	82.1918	150.691	7.64446	8.75893	6.951	6.12928	9.97891	8.27735	7.17473	6.25615	6.09412	6.61927	2.99098	3.47901	3.22355	2.89267	3.06628
ASHGV40038276	0.00012987	0.0024316	9.47636	up	protein_coding	NM_006818	MLLT11	RefSeq	2180	chr1	+	151032150	151040973	TTCAACTTCTGGAGAGCTCCCATTGCCAGCATCCACTCCTTCGAACTGGACTTGCTCTAA	10962	Hs.75823	GO:0003674|GO:0005622|GO:0005737|GO:0043065|GO:0045893|GO:0051901|GO:0090200|GO:0097191|GO:0097193	myeloid/lymphoid or mixed-lineage leukemia; translocated to, 11	2271.51	124.94	10.3577	7.11339	4288.63	2572.31	1280.62	835.415	2380.56	189.017	135.841	32.7492	131.41	135.685	10.9731	10.9571	10.0388	9.4581	10.3616	7.71638	7.71575	5.70638	7.43783	6.99061
ASHGV40017428	0.000228856	0.00306829	6.53826	up	protein_coding	ENST00000442466	MSLNL	GENCODE	2109	chr16	-	819427	833370	GTCACCAGCTTCCTGGAGTCCAAGACCAAACCAGTGTCCTCCAGGCCCAGGCTCAGCACA	401827		GO:0007155|GO:0016021	mesothelin-like	53.8311	5.83221	5.20172	2.49281	114.194	62.3297	30.8492	19.21	42.572	5.17165	5	5	5	8.98938	6.22033	6.10466	4.55744	4.15662	4.96956	2.51459	2.33744	2.34218	2.33708	2.93278
ASHGV40057582	0.000721229	0.00533255	4.98805	up	protein_coding	NM_022148	CRLF2	RefSeq	1606	chrX	-	1314893	1331616	TAGGTCCCTGAGGACCTCACTCTCCACTCCTGTTTCAGGCATGGGGCGGCTGGTTCTGCT	64109	Hs.287729	GO:0005576|GO:0005886|GO:0016021	cytokine receptor-like factor 2	245.83	34.987	7.38816	5.06968	253.813	119.985	161.422	214.745	479.185	84.5574	22.1636	16.9827	25.1058	26.1252	7.21904	6.94108	7.12893	7.46795	8.18377	6.52285	4.87257	4.67694	4.95654	4.31949
ASHGV40000555	0.000166753	0.00270567	5.56349	up	protein_coding	ENST00000423213	AC006156.1	GENCODE	765	chrY	-	9301460	9323893	AACCTGGGTCCACACTCCAAAAACCACCACAGTTGTGGCGTTGCCTCCTCGCCAGACAGA					154.137	16.4791	6.63448	4.15849	153.622	51.4006	72.2182	178.921	314.522	13.8072	12.5729	15.4411	13.4002	27.1743	6.59962	5.85812	5.88716	7.19101	7.6365	3.82552	4.02438	4.52578	4.03955	4.37723
ASHGV40013845	0.0026502	0.0115205	5.26989	up	protein_coding	NM_020372	SLC22A17	RefSeq	2206	chr14	-	23815519	23821660	ACATCCACCCAGACCTCATTATTTCTTGCTCTATCATTCTGTTTCAATAAAGACATTTGG	51310	Hs.373498	GO:0004888|GO:0005774|GO:0005886|GO:0005887|GO:0006879|GO:0007165|GO:0008514|GO:0015711|GO:0015891|GO:0031301|GO:0055085|GO:0098656	solute carrier family 22 member 17	15636.8	1717.67	13.2802	10.8825	27222.3	13673	8590.81	8419.28	20278.7	3843.09	1498.28	268.908	1591.58	1386.47	13.7494	13.3574	12.85	12.9328	13.5116	12.1844	11.3253	9.01532	11.3156	10.5716
ASHGV40033615	0.00258456	0.0114249	6.92355	up	protein_coding	NM_001284285	INPP5J	RefSeq	3407	chr22	+	31518908	31530683	AGACTTCATCCTGGGCTACTATAGTCACAACCACAGCATCCTCATCGGCATCACTGAACC	27124	Hs.517549	GO:0001726|GO:0004445|GO:0005515|GO:0005737|GO:0005829|GO:0005886|GO:0006470|GO:0006644|GO:0006661|GO:0010977|GO:0017124|GO:0030426|GO:0031115|GO:0033137|GO:0034485|GO:0043198|GO:0043647|GO:0044281|GO:0046856|GO:0052658|GO:0052659	inositol polyphosphate-5-phosphatase J	1671.56	178.656	10.0409	7.24943	2938.26	1929.49	1175.5	984.735	1329.82	521.747	45.4791	87.8276	165.992	72.2346	10.44	10.5645	9.9263	9.70575	9.56813	9.25533	6.02799	7.26686	7.7904	5.90657
ASHGV40040729	0.0463233	0.0872799	15.2601	up	protein_coding	ENST00000594609	AL590714.1	GENCODE	231	chr1	+	161190159	161192296	TCCAAGTTCCACGAAATAGCTCAAGAAGTTAACCAGTTCCGTTCCAGCCTTCTTGATCAG					1631.61	17.0363	8.17605	4.24436	21.1289	15.0579	1423.76	3080.74	3617.34	13.2001	12.5877	23.5196	16.1824	19.6917	4.2154	4.11125	10.1744	11.4412	10.938	3.7594	4.02624	5.1804	4.31485	3.9409
ASHGV40052126	4.11716e-05	0.00147189	13.2594	up	protein_coding	NM_001001956	OR13C9	RefSeq	957	chr9	-	107379528	107380485	TTAATCATTTCCAGCATCCTCAAGATTCACTCCTCTGAGGGGAGAAGCAAAGCTTTCTCT	286362	Hs.553682	GO:0004930|GO:0004984|GO:0005886|GO:0007186|GO:0007608|GO:0016021|GO:0050911|GO:0050911	olfactory receptor family 13 subfamily C member 9	143.577	7.80755	6.5137	2.78475	189.223	33.2112	82.8252	149.983	262.641	11.1596	5	5	5	12.8781	6.86453	5.26532	6.1176	6.93697	7.38409	3.5199	2.33744	2.34218	2.33708	3.38717
ASHGV40008810	0.0112031	0.0301948	3.34588	up	protein_coding	NM_018320	RNF121	RefSeq	2623	chr11	+	71639767	71708643	TAGTGATGAAGAGCATCAGTGGAAAACCCACCCCACACGCCATGGACCTCAGGGCACTCT	55298	Hs.368554	GO:0000139|GO:0005789|GO:0008270|GO:0016021|GO:0016567|GO:0030433|GO:0030968|GO:0061630	ring finger protein 121	4431.58	502.931	11.1022	9.35979	8352.05	7572.26	1859.17	998.623	3375.79	840.546	398.579	236.06	571.317	468.151	11.9461	12.4333	10.5767	9.72442	10.8303	9.91923	9.36073	8.81784	9.7428	8.95834
ASHGV40024961	0.00193634	0.00956785	2.91095	up	protein_coding	NM_024407	NDUFS7	RefSeq	799	chr19	+	1383882	1395588	TGGAGATGATGCACATGGCAGCACCCCGCTACGACATGGACCGCTTTGGCGTGGTCTTCC	374291	Hs.211914	GO:0002020|GO:0003954|GO:0005515|GO:0005743|GO:0005747|GO:0005747|GO:0005747|GO:0006120|GO:0008137|GO:0016655|GO:0022904|GO:0032981|GO:0043005|GO:0043025|GO:0044237|GO:0044281|GO:0046872|GO:0048038|GO:0051539|GO:0097060	NADH:ubiquinone oxidoreductase core subunit S7	56.0951	13.8967	5.46135	3.91986	63.2565	85.8176	63.5852	27.7897	40.0266	16.972	9.44848	10.7061	13.5324	18.8245	5.54592	6.51625	5.69976	4.66416	4.88064	4.137	3.59668	3.93538	4.05232	3.87792
ASHGV40018740	0.0375548	0.0741845	5.73718	up	protein_coding	NM_000537	REN	RefSeq	1493	chr1	-	204123943	204135465	CCTGCACCAGCCCTTCCCTGCTTTGAGGACAAAGAGAATAAAGACTTCATGTTCACAGCC	5972	Hs.3210	GO:0001822|GO:0001823|GO:0002003|GO:0002003|GO:0002018|GO:0004190|GO:0004190|GO:0005102|GO:0005159|GO:0005576|GO:0005615|GO:0005764|GO:0005886|GO:0006508|GO:0008217|GO:0008233|GO:0008584|GO:0009755|GO:0030163|GO:0032496|GO:0035690|GO:0035902|GO:0042756|GO:0043408|GO:0044267|GO:0048469|GO:0050435|GO:0051591|GO:0070305	renin	16661	1463.47	12.92	10.3996	32255.6	21223.5	5627.13	1714.66	22484.1	289.589	701.831	2796.33	413.839	3115.78	14.0345	14.0859	12.2334	10.5582	13.6878	8.38149	10.211	12.4162	9.25652	11.7329
ASHGV40020698	0.014569	0.0364169	6.78937	up	protein_coding	NM_022579	CSHL1	RefSeq	837	chr17	-	61986964	61988618	ATCGCGCACACCAGCTGGCCATTGACACCTACCAGGAGTTTATAAGCTCTTGGGGAATGG	1444	Hs.655225	GO:0005179|GO:0005575|GO:0005576|GO:0008150|GO:0046872	chorionic somatomammotropin hormone-like 1	12594.9	1348.54	13.0124	10.2491	15169.7	17206.1	13766.1	5809.76	11022.8	161.285	3094.85	349.124	1600.33	1537.09	12.7769	13.7007	13.6738	12.3753	12.5353	7.45951	12.3384	9.40077	11.3238	10.7232
ASHGV40020096	6.24924e-05	0.0018397	5.67813	up	protein_coding	NM_178860	SEZ6	RefSeq	4250	chr17	-	27281946	27333081	AGGGAAGTCAACTCAGACTTGCACCACAGTCCAGCAGCAAGGCTCCTTGCTTCCTGCTGT	124925	Hs.21837	GO:0005615|GO:0005783|GO:0005886|GO:0008344|GO:0016021|GO:0021680|GO:0043025|GO:0043197|GO:0043198|GO:0048471|GO:0060074|GO:0060079|GO:0090036|GO:0097440|GO:1900006|GO:2000171	seizure related 6 homolog (mouse)	37.733	5	4.83968	2.33426	46.617	23.464	16.7822	42.1208	59.6809	5	5	5	5	5	5.21073	4.77433	3.59011	5.21392	5.40931	2.32966	2.33744	2.34218	2.33708	2.32495
ASHGV40029232	0.0432408	0.0825647	3.38939	up	protein_coding	NM_012090	MACF1	RefSeq	17701	chr1	+	39549838	39952810	TTCCAGCTCCAGTGCTAGTCAGAGTAACCACAGCTGTACATCCATGCCATCTTCTCCAGC	23499	Hs.472475	GO:0001707|GO:0003779|GO:0005509|GO:0005515|GO:0005737|GO:0005737|GO:0005794|GO:0005856|GO:0005874|GO:0005886|GO:0006620|GO:0007050|GO:0007163|GO:0008017|GO:0008152|GO:0010632|GO:0015629|GO:0016055|GO:0016887|GO:0030177|GO:0032587|GO:0032886|GO:0042060|GO:0043001|GO:0044822|GO:0045773|GO:0051015|GO:0051893|GO:0097481	microtubule-actin crosslinking factor 1	480.06	77.7363	8.01035	6.24932	1053.77	751.315	213.285	159.058	222.872	29.2957	136.629	25.2462	122.667	74.843	9.04647	9.30251	7.52455	7.0156	7.16262	4.93154	7.72459	5.29121	7.3344	5.96488
ASHGV40035842	0.0103251	0.0286551	2.18354	up	protein_coding	NM_001042646	TRAK1	RefSeq	5231	chr3	+	42132745	42267382	ACCACATTTCTCTCCCACGCCTAGCTACCTCCACTCCAGTTCAGCACCCAGAGACCTCAG	22906	Hs.535711	GO:0005515|GO:0005634|GO:0005737|GO:0005739|GO:0005769|GO:0006357|GO:0006493|GO:0006605|GO:0008333|GO:0050811	trafficking protein, kinesin binding 1	10455.8	1967.97	12.5699	11.4432	17854.5	15100.9	5767.31	3505.85	10050.2	3082.66	1480.14	1288.37	1645.61	2343.08	13.0572	13.4928	12.2634	11.6456	12.3903	11.8553	11.3018	11.3384	11.3613	11.3591
ASHGV40053180	0.00306844	0.0125098	5.64425	up	protein_coding	NM_014282	HABP4	RefSeq	2681	chr9	+	99212436	99253618	TGTTTTCCGGAAACCCGCCAATGACATCACATCCCAGCTGGAGATTAATTTTGGTAACCT	22927	Hs.494567	GO:0002576|GO:0005515|GO:0005576|GO:0005634|GO:0005654|GO:0005737|GO:0005737|GO:0005829|GO:0006351|GO:0006355|GO:0007596|GO:0030017|GO:0030168|GO:0043392|GO:0071260	hyaluronan binding protein 4	44.1023	5	4.83104	2.33426	82.2001	53.843	9.36148	24.774	50.333	5	5	5	5	5	5.85501	5.91996	2.67299	4.51154	5.19572	2.32966	2.33744	2.34218	2.33708	2.32495
ASHGV40026468	0.00240123	0.0108788	3.1945	up	protein_coding	NM_199346	PFN4	RefSeq	1536	chr2	-	24337678	24346347	TCCTGCTCGGGGACCAAACCACTGGAAGGCAGTGGCGGGAAACGGGCGCCTGTGCCGGAG	375189	Hs.442718	GO:0005737|GO:0005856|GO:0008289	profilin family member 4	37.7122	9.50839	4.85212	3.17653	61.6998	34.8302	22.4204	19.0144	50.5963	9.54676	5.46707	5.47213	6.68869	20.3673	5.51832	5.34383	4.0533	4.14287	5.20227	3.30127	2.73856	2.83454	3.02415	3.98411
ASHGV40037186	0.0257081	0.0557729	2.60546	up	protein_coding	NM_001313	CRMP1	RefSeq	3074	chr4	-	5822490	5890343	GTGTACGAGGTACCAGCTACACCCAAATATGCAACTCCCGCTCCTTCAGCCAAATCTTCG	1400	Hs.135270	GO:0000226|GO:0005515|GO:0005737|GO:0005815|GO:0005819|GO:0005829|GO:0006139|GO:0007399|GO:0007411|GO:0016810|GO:0030425|GO:0043025	collapsin response mediator protein 1	45.8125	11.1446	4.93715	3.55561	17.3094	14.6616	38.4231	99.8454	58.8228	15.7518	5.31963	10.9938	9.96099	13.6969	3.94461	4.07264	4.91662	6.35985	5.39205	4.0318	2.70145	3.97805	3.60127	3.46549
ASHGV40017825	0.0213745	0.0486875	4.79385	up	protein_coding	NM_178863	KCTD13	RefSeq	1745	chr16	-	29917656	29937553	CCCTGCGTCCTTCCCTCTCCAGCTGGTTAAGAGGGATTTAGAATTCCCTTTCTCTTTTTT	253980	Hs.534590	GO:0004842|GO:0005515|GO:0005634|GO:0005654|GO:0006260|GO:0016477|GO:0016567|GO:0016567|GO:0017049|GO:0019904|GO:0031463|GO:0035024|GO:0042802|GO:0043149|GO:0043161|GO:0045740|GO:0051260	potassium channel tetramerization domain containing 13	552.112	46.878	7.90561	5.64442	1042.78	852.609	169.53	43.3102	652.333	61.7775	29.5786	25.2056	32.5992	85.2291	9.03334	9.47391	7.19048	5.24595	8.58434	6.04885	5.32533	5.28874	5.35771	6.20147
ASHGV40017727	0.00980537	0.0275189	2.86093	up	protein_coding	uc010vbm.2	LOC23117	UCSC_knowngene	1955	chr16	-	21846038	21847993	TAACATCAAGACACCTGCCTTCCACCCTCAGCGGATGATAATCTCAAGACACCTTCCGAG					5751.14	885.101	11.7813	10.2648	6151.19	6802.78	9738.86	3461.34	2601.51	915.626	1042.38	491.505	809.269	1166.72	11.4868	12.2691	13.0394	11.6314	10.4797	10.0493	10.7703	9.91478	10.2569	10.3327
ASHGV40039350	0.00397807	0.0147241	62.1878	up	protein_coding	NM_152618	BBS12	RefSeq	3260	chr4	+	123653856	123666098	ACTGGACATGGACACACACAGATAAATTCACAGGAATTAACGGGCTTTCTATTTTTGTAG	166379	Hs.400698	GO:0005515|GO:0005524|GO:0005929|GO:0042073|GO:0042755|GO:0045494|GO:0045599|GO:0051131	Bardet-Biedl syndrome 12	10472.6	331.067	12.7372	6.77863	10027.2	4295.47	11836.1	12214.4	13989.9	1057.76	24.1134	5	441.015	127.446	12.2187	11.6297	13.4201	13.5075	12.9099	10.2972	5.00326	2.34218	9.3638	6.8867
ASHGV40019674	0.00679839	0.0212052	22.8335	up	protein_coding	NM_017575	SMG6	RefSeq	5968	chr17	-	1963132	2207069	TGTCCTGCTGCCTCCACTACTGCAAAGACAAGGCTAAGGACTTCATGCCCGCCAGCAAAG	23293	Hs.448342	GO:0000184|GO:0000184|GO:0000723|GO:0000781|GO:0004521|GO:0004521|GO:0005515|GO:0005634|GO:0005697|GO:0005730|GO:0005737|GO:0005829|GO:0005829|GO:0006406|GO:0010467|GO:0035145|GO:0035303|GO:0042162|GO:0046872|GO:0090502|GO:0090502	SMG6 nonsense mediated mRNA decay factor	3987.78	45.0651	10.1174	5.60435	6257.48	8299.4	1111.45	51.7618	4218.78	55.224	29.8676	23.8948	35.7856	80.5537	11.5156	12.5766	9.85881	5.48888	11.1473	5.88613	5.34426	5.20562	5.4905	6.09522
ASHGV40007149	0.00129603	0.0075333	6.46608	up	protein_coding	NM_138456	BATF2	RefSeq	2142	chr11	-	64755416	64764517	GGGTTCCTGTTACCCAGCTCAGCCGCTCTCTCCAGGTCCACAGCCTCATGATTCTCCCAG	116071	Hs.124840	GO:0003700|GO:0005515|GO:0005634|GO:0006351|GO:0006357|GO:0042832|GO:0043011|GO:0043565	basic leucine zipper transcription factor, ATF-like 2	4041.96	280.945	11.0036	8.3107	9177.77	5358.16	1278.2	1455.4	2940.27	602.514	114.084	137.692	317.239	233.195	12.0929	11.9249	10.0365	10.3217	10.642	9.4512	7.46086	7.96937	8.83421	7.83784
ASHGV40054918	0.00219025	0.0102422	2.85766	up	protein_coding	NM_004651	USP11	RefSeq	3300	chrX	+	47092313	47107727	GCTCCCCACCCAGCTCTGAGTTCATGGATGTTAATTGAGAGCCCTGGGTCCTGCCACAGA	8237	Hs.171501	GO:0004197|GO:0004843|GO:0005515|GO:0005634|GO:0005737|GO:0016579|GO:0043161|GO:0061136	ubiquitin specific peptidase 11	1310.6	233.21	9.76519	8.25035	845.038	855.319	2040.56	1218.82	1593.29	232.555	198.83	182.088	181.116	371.463	8.76866	9.47754	10.6989	10.0534	9.82752	8.0564	8.26601	8.40133	7.91714	8.61089
ASHGV40050400	0.0239016	0.0529232	9.79665	up	protein_coding	NM_005382	NEFM	RefSeq	3271	chr8	+	24771273	24776606	GAAAAAGTCACTTCACACGCCATAGTAAAGGAAGTCACCCAGAGTGACTAAGATTTGAGT	4741	Hs.458657	GO:0005200|GO:0005515|GO:0005883|GO:0008017|GO:0030424|GO:0033693|GO:0097418|GO:0098779	neurofilament, medium polypeptide	248.157	10.2453	6.07848	2.78619	800.728	229.797	20.0008	9.28629	180.971	5	5	5	5	31.2264	8.70566	7.8081	3.86671	3.1474	6.86453	2.32966	2.33744	2.34218	2.33708	4.58461
ASHGV40028700	0.00180474	0.00914429	2.64234	up	protein_coding	NM_001134734	C1orf94	RefSeq	3005	chr1	+	34642552	34684731	GATGGGACAGCAGATCTTCCGCTCTTCCTACACCCCTCTGCTGAGCTACATCCCTTTTGT	84970	Hs.194610	GO:0005515	chromosome 1 open reading frame 94	500.669	107.825	8.36193	6.96012	735.041	303.842	223.575	500.743	740.141	117.842	51.3643	67.8944	106.619	195.407	8.58225	8.17341	7.58995	8.70395	8.76011	6.99948	6.23651	6.87132	7.13788	7.55541
ASHGV40017664	0.00572662	0.0188822	3.97661	up	protein_coding	NM_002474	MYH11	RefSeq	6882	chr16	-	15796991	15950887	AAATCCATTCTCAAATTCCAAATATCACAGACACCCCTCACACAAGGAATATAAAAACCA	4629	Hs.460109	GO:0003774|GO:0005515|GO:0005516|GO:0005524|GO:0005829|GO:0005859|GO:0006936|GO:0006939|GO:0007264|GO:0007411|GO:0008152|GO:0008307|GO:0030241|GO:0032982|GO:0042470|GO:0048013|GO:0048251|GO:0048739|GO:0051015|GO:0070062|GO:0098779	myosin, heavy chain 11, smooth muscle	7210.06	1129.76	12.1007	10.1091	14237.9	5293.24	5432	4136.95	6950.21	3396.5	611.657	280.353	767.89	592.397	12.6891	11.906	12.1733	11.859	11.8762	11.9751	9.99085	9.07785	10.1782	9.32379
ASHGV40022608	0.00684075	0.0212976	8.85579	up	protein_coding	NM_001007559	SS18	RefSeq	3440	chr18	-	23596216	23670611	TATAGACCAACACAGCCTGGACCACCACAGCCACCCCAGCAGAGGCCTTATGGATATGAC	6760	Hs.129261	GO:0000226|GO:0000902|GO:0005515|GO:0005634|GO:0005881|GO:0006351|GO:0030374|GO:0035556|GO:0042493|GO:0045944|GO:0048013|GO:0071564|GO:0097150	synovial sarcoma translocation, chromosome 18	10038.2	1067.77	12.567	9.42033	16382.8	14089.7	7263.92	3773.88	8680.9	3784.33	229.129	84.6212	641.599	599.195	12.9003	13.3997	12.5981	11.7399	12.1967	12.1553	8.47317	7.20843	9.92764	9.33711
ASHGV40002589	1.55953e-08	2.1762e-05	43.9619	up	protein_coding	ENST00000594059	AC010646.3	GENCODE	515	chr19	-	17346748	17366257	AACAGGGATTTATGCAAAGCCCACAGGTCCAACCGTGACTGCCAGATCGACCAGCACCAC					310.673	5	7.79244	2.33426	277.63	395.9	259.15	181.411	439.275	5	5	5	5	5	7.32531	8.52323	7.82169	7.21529	8.07669	2.32966	2.33744	2.34218	2.33708	2.32495
ASHGV40053387	0.000299136	0.00345541	5.35679	up	protein_coding	NM_007018	CNTRL	RefSeq	7431	chr9	+	123850573	123939886	ACTTTACACAGTTTGAGGAGACAAGTAGATGCTTTAGGGGAATTGGTCACCAGCACCTCT	11064	Hs.653263	GO:0000086|GO:0000278|GO:0005515|GO:0005737|GO:0005813|GO:0005829|GO:0006996|GO:0016020|GO:0051301	centriolin	38.4177	6.27726	4.93633	2.51496	55.6268	49.6804	39.7813	30.7691	16.2309	5	5	5	5	11.3863	5.39823	5.81216	4.96693	4.81268	3.69166	2.32966	2.33744	2.34218	2.33708	3.22846
ASHGV40011219	0.012797	0.0332779	2.52312	up	protein_coding	NM_173802	METTL20	RefSeq	2183	chr12	+	31812120	31822016	GAGAACACTGAAGTCACCAGCAGTGGTAGCCTCACCCCTGAAATCCAGTTGCGGCTTTTG	254013	Hs.740628	GO:0005759|GO:0008168|GO:0032259	electron transfer flavoprotein beta subunit lysine methyltransferase	693.986	119.943	8.59469	7.25948	1482.48	908.834	246.072	251.416	581.131	154.871	96.7048	101.331	118.181	128.628	9.52375	9.55538	7.74385	7.7199	8.43055	7.39465	7.21754	7.49387	7.28578	6.90555
ASHGV40003241	0.00017782	0.00277673	2.80058	up	protein_coding	NM_001763	CD1A	RefSeq	2111	chr1	+	158223926	158228058	GGAAACGCTGTTTCTGTTAAGACACACCATGAGCCTCCTCGTCACCCTTCTCCTTTTGGG	909	Hs.1309	GO:0002250|GO:0005515|GO:0005886|GO:0005887|GO:0006955|GO:0010008|GO:0030881|GO:0030883|GO:0030884|GO:0048007|GO:0071723	CD1a molecule	1683.43	295.582	10.0754	8.58963	2190.28	858.984	1570.13	1209.55	2588.22	427.655	274.953	158.944	308.598	307.76	10.0571	9.48305	10.3226	10.0421	10.4719	8.95186	8.75342	8.19195	8.78317	8.26774
ASHGV40056117	0.000129718	0.0024316	9.81905	up	protein_coding	NM_001017970	TMEM30B	RefSeq	4443	chr14	-	61744088	61748530	AGTGTACCTCTACTACGAGCTGACCAACTTCTACCAGAACAACCGGCGCTACGGCGTGTC	161291	Hs.146180	GO:0005515|GO:0005886|GO:0006869|GO:0016021|GO:0070863	transmembrane protein 30B	97.9297	6.96258	6.09946	2.80387	81.5131	34.2461	63.1594	170.36	140.369	5	13.8606	5	5.95226	5	5.84457	5.31446	5.69051	7.11637	6.53138	2.32966	4.17421	2.34218	2.84838	2.32495
ASHGV40041867	0.00199162	0.00975125	2.46782	up	protein_coding	NM_017411	SMN2	RefSeq	1634	chr5	+	69345349	69373422	ACCACTCGTAGAAAGCGTGAGAAGTTACTACAAGCGGTCCTCCCGGCCACCGTACTGTTC	6607	Hs.202179	GO:0000245|GO:0000245|GO:0000387|GO:0000387|GO:0003723|GO:0005515|GO:0005634|GO:0005654|GO:0005654|GO:0005681|GO:0005737|GO:0005829|GO:0005829|GO:0007399|GO:0010467|GO:0015030|GO:0030018|GO:0032797|GO:0034660|GO:0034719|GO:0042802|GO:0097504	survival of motor neuron 2, centromeric	83.3287	26.039	6.04556	4.74232	104.227	88.7496	75.785	53.861	94.0213	41.511	12.0007	18.1211	20.355	38.2072	6.12072	6.55471	5.97411	5.55218	6.02609	5.46126	3.95581	4.77466	4.65135	4.86853
ASHGV40026835	0.0141108	0.0355677	2.06781	up	protein_coding	NM_020651	PELI1	RefSeq	3780	chr2	-	64319785	64371605	CTGTGAACAACTCTATTCCACACTCCAAAAATACTCATTTGAAATAGATGAAGAGTTTGC	57162	Hs.7886	GO:0001819|GO:0002224|GO:0002755|GO:0005515|GO:0005634|GO:0005829|GO:0008063|GO:0016874|GO:0030890|GO:0031398|GO:0032088|GO:0032496|GO:0034134|GO:0034141|GO:0034142|GO:0034145|GO:0034146|GO:0034162|GO:0034166|GO:0038123|GO:0038124|GO:0042130|GO:0043123|GO:0043331|GO:0045087|GO:0061630|GO:0070936	pellino E3 ubiquitin protein ligase 1	40.4844	13.3429	4.90625	3.85815	31.4959	19.7207	22.9053	47.3851	80.9153	10.9323	11.1367	12.8407	10.518	21.2867	4.72827	4.51926	4.08724	5.37267	5.82384	3.48847	3.84007	4.23028	3.69032	4.04163
ASHGV40053096	0.00521191	0.0176693	3.01064	up	protein_coding	NM_001002266	MARCH8	RefSeq	4812	chr10	-	45950032	46030842	CTTCCCTTCCTTACCTTTGTATCTCCTTTACATCATGAGAGATCAAAAATCCATTTTGCC	220972	Hs.499489	GO:0000209|GO:0002250|GO:0002495|GO:0004842|GO:0005764|GO:0005765|GO:0005768|GO:0008270|GO:0016021|GO:0016874|GO:0030659|GO:0031901|GO:0042289|GO:0045347|GO:0061630	membrane associated ring-CH-type finger 8	1349.15	191.819	9.538	7.94793	2431.67	1837.74	615.159	364.811	1496.4	217.22	164.666	132.014	159.229	285.967	10.204	10.4973	8.99732	8.23707	9.75433	7.94791	7.99903	7.90549	7.72459	8.16262
ASHGV40022075	3.8538e-05	0.00141516	51.7039	up	protein_coding	NM_002401	MAP3K3	RefSeq	4750	chr17	+	61699800	61773670	TGAGGAGCTGCTCACACACCACTTTGCACAGCTCATGTACTGAGCTCTCACGGCCACACA	4215	Hs.29282	GO:0000165|GO:0000186|GO:0000186|GO:0000187|GO:0001568|GO:0004672|GO:0004708|GO:0004709|GO:0005515|GO:0005524|GO:0005622|GO:0005829|GO:0035556|GO:0043123|GO:0046777|GO:0046872|GO:1900745	mitogen-activated protein kinase kinase kinase 3	14966.3	137.152	12.909	7.21678	29123.4	21346.9	4998.84	2820.44	16542.1	141.953	180.344	32.514	203.254	127.698	13.8854	14.097	12.0437	11.3156	13.2032	7.2601	8.12826	5.69659	8.10702	6.89195
ASHGV40030579	0.00384702	0.014518	9.39435	up	protein_coding	NM_001195	BFSP1	RefSeq	2221	chr20	-	17474549	17512014	TGGAAGTTCAGACCTATATCAGCATCCTGCAGCAGATCATCCACACCACTCCTCCAGCAT	631	Hs.129702	GO:0005200|GO:0005212|GO:0005515|GO:0005737|GO:0005739|GO:0005882|GO:0005886|GO:0008150|GO:0015629|GO:0048469|GO:0070307	beaded filament structural protein 1	2969.41	248.929	10.7897	7.55789	5799.37	3127.84	1497.38	1677.71	2744.75	702.343	150.602	31.7382	285.975	73.985	11.4002	11.2252	10.2457	10.5306	10.5467	9.66137	7.8631	5.6583	8.66216	5.94452
ASHGV40044865	0.00302229	0.0124112	4.1468	up	protein_coding	NM_000595	LTA	RefSeq	1423	chr6	+	31540070	31542100	TGTTGGCCTCACACCTTCAGCTGCCCAGACTGCCCGTCAGCACCCCAAGATGCATCTTGC	4049	Hs.36	GO:0001666|GO:0002876|GO:0002925|GO:0005102|GO:0005125|GO:0005164|GO:0005615|GO:0006915|GO:0006959|GO:0007165|GO:0007267|GO:0007584|GO:0016020|GO:0032496|GO:0032729|GO:0042493|GO:0043065|GO:0044130|GO:0048147|GO:0048535|GO:0050830|GO:0060252	lymphotoxin alpha	1069.91	151.898	9.29961	7.24761	2184.04	517.982	464.667	745.744	1437.12	394.119	57.1923	70.7235	103.166	134.287	10.0559	8.84799	8.62096	9.28614	9.68706	8.82896	6.40885	6.93133	7.09114	6.97779
ASHGV40051528	0.0174614	0.0418442	4.89018	up	protein_coding	NM_005596	NFIB	RefSeq	8285	chr9	-	14081841	14314045	GAATCCTCAGGATACTCTGAAGAACTATGTACCTTCTTATGACCCATCCAGTCCACAAAC	4781	Hs.644095	GO:0000122|GO:0000978|GO:0000981|GO:0001077|GO:0001106|GO:0002062|GO:0003677|GO:0003677|GO:0003690|GO:0005634|GO:0005654|GO:0005730|GO:0006260|GO:0006366|GO:0010001|GO:0021740|GO:0021960|GO:0030902|GO:0043392|GO:0044300|GO:0045944|GO:0060486|GO:0060509|GO:0060510|GO:0061141|GO:0071679|GO:2000791|GO:2000795	nuclear factor I/B	734.98	67.6058	8.36089	6.071	1827.82	1196.58	230.163	177.269	243.061	145.985	51.4969	26.5546	79.1225	34.8697	9.8302	9.88053	7.62954	7.17599	7.28819	7.30267	6.23956	5.36764	6.70431	4.74083
ASHGV40008625	0.00742272	0.0225227	2.59075	up	protein_coding	NM_003273	TM7SF2	RefSeq	1614	chr11	+	64879325	64883707	TCACACCTGCTGCCCTACTTCTACCTCCTCTACTTCACCGCGCTGCTGGTGCACCGTGAG	7108	Hs.31130	GO:0005783|GO:0005789|GO:0005887|GO:0006695|GO:0043235|GO:0044281|GO:0050613|GO:0055114	transmembrane 7 superfamily member 2	945.865	175.247	9.15057	7.7772	1841.67	390.443	631.157	528.223	1337.83	290.162	111.219	200.331	136.394	138.13	9.84387	8.5028	9.03951	8.78823	9.57845	8.3843	7.42378	8.55638	7.50465	7.0169
ASHGV40009126	0.00700472	0.0216247	2.89673	up	protein_coding	NM_001541	HSPB2	RefSeq	858	chr11	+	111783459	111784817	TTTGGACACAGAGGTCAATGAGGTCTACATCTCCCTGCTCCCTGCGCCTCCTGATCCAGA	3316	Hs.709660	GO:0005515|GO:0005634|GO:0005737|GO:0005829|GO:0006986|GO:0008047|GO:0043085	heat shock protein family B (small) member 2	15376.7	2466.67	13.3198	11.7854	14741.4	10123.6	23204.6	18464.8	10348.9	3743.54	2018.81	1686.51	2627.56	2256.93	12.7335	12.8952	14.4803	14.0554	12.4345	12.1277	11.7572	11.6965	12.054	11.2913
ASHGV40022781	8.12595e-05	0.00209345	24.2501	up	protein_coding	NM_001080467	MYO5B	RefSeq	9520	chr18	-	47349155	47721451	AATGATGACTTTGAGATGACGTCATTCTGGTTATCCAACACCTGCCGCCTTCTTCACTGT	4645	Hs.720076	GO:0000146|GO:0003091|GO:0003779|GO:0005515|GO:0005516|GO:0005524|GO:0006833|GO:0008152|GO:0015031|GO:0016192|GO:0016459|GO:0017137|GO:0030659|GO:0032439|GO:0043234|GO:0045179|GO:0055037|GO:0055085|GO:0070062	myosin VB	323.147	8.75697	7.55196	2.95204	583.329	576.707	150.693	107.699	197.309	20.8875	7.89735	5	5	5	8.2928	8.98784	7.0225	6.46554	6.99112	4.43747	3.31851	2.34218	2.33708	2.32495
ASHGV40037041	0.00693485	0.0214756	3.684	up	protein_coding	NM_001282506	MUC20	RefSeq	2611	chr3	+	195447752	195460424	CCAGTCATCACCCCGTCACGGGCCTCAGAGAGCAGCGCCTCTTCCGACGGCCTCCATCCA	200958	Hs.308992	GO:0000187|GO:0005576|GO:0005796|GO:0006493|GO:0009925|GO:0016266|GO:0016324|GO:0031528|GO:0043687|GO:0044267|GO:0048012|GO:0051260	mucin 20, cell surface associated	76.2467	14.4875	5.65587	3.7746	160.272	48.59	29.6511	43.4452	99.2751	14.0799	13.647	5	17.234	22.4766	6.65592	5.78555	4.49229	5.25149	6.09412	3.85362	4.15259	2.34218	4.41133	4.11326
ASHGV40035530	0.000461581	0.00429393	31.0236	up	protein_coding	NM_001010898	SLC6A17	RefSeq	6422	chr1	+	110693131	110744823	ATGGCAGGCATCACCACGCCCATCATCGACACCTTCAAGGTGCCCAAGGAGATGTTCACA	388662	Hs.128382	GO:0003333|GO:0005328|GO:0005887|GO:0006836|GO:0007420|GO:0008021|GO:0015171|GO:0015804|GO:0015816|GO:0015816|GO:0015820|GO:0015820|GO:0015824|GO:0015824|GO:0030054|GO:0030672|GO:0032328|GO:0032328	solute carrier family 6 (neutral amino acid transporter), member 17	2779.14	28.1703	9.90749	4.9522	6380.97	3631.33	335.377	232.546	3315.48	24.2906	37.6775	14.465	30.2466	34.1718	11.542	11.4193	8.17271	7.60039	10.803	4.6637	5.72019	4.42039	5.24222	4.71448
ASHGV40031362	0.0353471	0.0708877	6.87516	up	protein_coding	NM_020536	CSRP2BP	RefSeq	3714	chr20	+	18122867	18169031	GTCCACCCTGAATGGAGAAGAGCAGGGATTGCAACTTTCATGATCTATCATCTGATTCAG	57325	Hs.728790	GO:0000086|GO:0004402|GO:0005515|GO:0005634|GO:0005671|GO:0005737|GO:0006325|GO:0030274|GO:0043966	CSRP2 binding protein	1119.47	57.7087	8.77651	5.99511	102.412	1094.7	2449.69	1825.53	125.014	37.6464	88.661	29.1291	41.7731	91.334	6.10274	9.77564	10.9582	10.6576	6.38826	5.31515	7.08476	5.51683	5.7348	6.32401
ASHGV40055797	0.00743441	0.0225423	47.6037	up	protein_coding	NM_001031709	RNLS	RefSeq	2420	chr10	-	90043858	90343082	ACATCACCAGTAATCCCTGCATACGCTTCGTCTCCATTGATAATAAGAAGCGCAATATAG	55328	Hs.149849	GO:0002931|GO:0005615|GO:0016491|GO:0055114|GO:0071871|GO:1902074	renalase, FAD-dependent amine oxidase	2837.42	11.1439	9.21717	3.64417	6017.38	4935.86	690.952	9.93188	2532.98	13.3683	10.9502	8.8222	11.2919	11.2869	11.4494	11.7975	9.14612	3.2436	10.4492	3.77857	3.81575	3.61745	3.7907	3.21836
ASHGV40024676	6.94523e-06	0.000621242	6.49129	up	protein_coding	NM_017509	KLK15	RefSeq	1325	chr19	-	51328544	51334779	GGGTCATTCCACACCCGCGCTACGAAGCGCGCAGCCACCGCAACGACATCATGTTGCTGC	55554	Hs.567535	GO:0004252|GO:0004252|GO:0005515|GO:0005576|GO:0006508|GO:0008236	kallikrein related peptidase 15	1112.72	87.5955	9.43813	6.73962	1532.33	1295.09	614.645	518.653	1602.88	92.9745	79.6415	51.1563	76.3059	137.899	9.58165	10.0141	8.996	8.76305	9.83582	6.65363	6.93516	6.43906	6.65571	7.01456
ASHGV40003315	0.000648053	0.00503504	14.1575	up	protein_coding	NM_032414	PROK1	RefSeq	1372	chr1	+	110993787	110999976	CAGCCACAAGGTCCCCTTCTTCAGGAAACGCAAGCACCACACCTGTCCTTGCTTGCCCAA	84432	Hs.514793	GO:0000187|GO:0001525|GO:0001664|GO:0005576|GO:0005576|GO:0007623|GO:0008083|GO:0008284|GO:0045765|GO:0051781	prokineticin 1	2266.5	128.594	10.4104	6.5869	4035.3	2768.95	919.733	1421.04	2187.48	388.274	35.8045	22.939	116.164	79.7864	10.9014	11.0582	9.56518	10.2769	10.2503	8.80748	5.63989	5.14561	7.26188	6.07966
ASHGV40017595	0.0034003	0.0134718	3.0989	up	protein_coding	NM_014316	CARHSP1	RefSeq	2737	chr16	-	8946798	8962869	GGTCACCTATAAAATGTGCTCCATCCCACCCAAGAATGAGAAGCTGCAGGCCGTGGAGGT	23589	Hs.632184	GO:0000177|GO:0000932|GO:0003677|GO:0003730|GO:0005515|GO:0005829|GO:0006355|GO:0019902|GO:0035556|GO:0043186|GO:0043488|GO:0070062	calcium regulated heat stable protein 1	2464.05	389.551	10.5385	8.90674	4463.64	1912.46	1258.15	1477.21	3208.81	589.159	439.398	117.532	461.039	340.629	11.0358	10.5514	10.0187	10.3462	10.7403	9.42428	9.51768	7.70869	9.4322	8.45087
ASHGV40033864	0.00256681	0.0113633	16.7009	up	protein_coding	NM_014346	TBC1D22A	RefSeq	3797	chr22	+	47158513	47571342	AGTGAAGGCCAAGAGGGTCAGCACCTTCCAGGAGTTTGAGAGCAATACCAGCGATGCCTG	25771	Hs.435044	GO:0005096|GO:0042803|GO:0043547|GO:1902017	TBC1 domain family member 22A	351.612	10.6591	7.21525	3.1534	885.717	397.257	73.6575	34.0602	367.37	5	5	22.7575	5	15.538	8.83494	8.52883	5.91833	4.94686	7.8473	2.32966	2.33744	5.13234	2.33708	3.63049
ASHGV40034819	0.00129676	0.0075333	3.65215	up	protein_coding	NM_031458	PARP9	RefSeq	3359	chr3	-	122246759	122283523	CTTCCTTCCTCTTGCAGTTGTTCTTTAATCTCCTTTACTAGAGGAGATAAATATTTTGCA	83666	Hs.518200	GO:0003950|GO:0005515|GO:0005634|GO:0005634|GO:0005737|GO:0005829|GO:0006302|GO:0016020|GO:0016477|GO:0060330	poly(ADP-ribose) polymerase family member 9	1421.32	170.598	9.64004	7.7713	2379.1	1868	586.054	458.343	1815.11	182.738	155.853	129.451	131.309	253.64	10.1713	10.5177	8.9363	8.58225	9.99271	7.6596	7.91453	7.8706	7.43607	7.97568
ASHGV40032584	0.0274686	0.0582341	3.43224	up	protein_coding	NM_001559	IL12RB2	RefSeq	4040	chr1	+	67773046	67862583	GTCATCAGGCCTCTGAGAAAGACATGATGCACAGTGCCTCAAGCCCACCACCTCCAAGAG	3595	Hs.479347	GO:0004896|GO:0005887|GO:0007166|GO:0008284|GO:0019221|GO:0019221|GO:0032729	interleukin 12 receptor subunit beta 2	125.538	18.2504	6.06874	4.28959	274.457	225.119	41.427	37.0807	49.6062	30.0951	9.55231	16.1503	18.6124	16.8417	7.30751	7.7778	5.03219	5.05295	5.17323	4.97382	3.61198	4.60168	4.52099	3.73947
ASHGV40037226	0.00676712	0.0211533	6.85704	up	protein_coding	NM_017491	WDR1	RefSeq	3160	chr4	-	10075962	10118573	ACGCTGGTCACGACCTCCCATGATGCCTCTGTCAAGGAGTGGACAATCACCTACTGAGGA	9948	Hs.128548	GO:0002102|GO:0002576|GO:0003779|GO:0005576|GO:0005737|GO:0005829|GO:0005884|GO:0007596|GO:0007605|GO:0030054|GO:0030168|GO:0030836|GO:0042995|GO:0043209|GO:0045214|GO:0048713|GO:0060307|GO:0070062	WD repeat domain 1	279.219	13.4832	6.66118	3.8836	914.551	120.169	32.5954	46.5972	282.183	16.1352	10.0986	9.22699	15.9135	16.0415	8.87665	6.94525	4.64503	5.35219	7.48679	4.06527	3.69231	3.69735	4.29134	3.6717
ASHGV40013761	0.0295948	0.0618212	5.95944	up	protein_coding	NM_023011	UPF3A	RefSeq	2402	chr13	+	115047058	115071291	TCCTGCAGTGGTAGAGTTTGCTCCATTCCAGAAGATAGCCAAAAAGAAGCTGAGAAAAAA	65110	Hs.533855	GO:0000166|GO:0000184|GO:0000184|GO:0000184|GO:0003723|GO:0005487|GO:0005515|GO:0005634|GO:0005634|GO:0005654|GO:0005737|GO:0005737|GO:0005829|GO:0005886|GO:0006913|GO:0010467|GO:0035145|GO:0035145|GO:0043231|GO:0045727|GO:0051028	UPF3 regulator of nonsense transcripts homolog A (yeast)	456.977	24.9772	7.37434	4.79916	40.5126	36.2159	273.176	610.099	1324.88	21.1303	18.4196	39.6129	21.5912	24.1321	5.03713	5.39823	7.88836	8.98492	9.56305	4.45612	4.59138	6.00836	4.73157	4.20837
ASHGV40019068	0.000229851	0.00306829	8.27025	up	protein_coding	NM_001040284	PAPD5	RefSeq	8114	chr16	+	50186828	50269219	AGGCAGTTGGGAAAATGCAAAGCACCCAAACCACTAACACATCCAACAGCACCAACAAAT	64282	Hs.514342	GO:0003677|GO:0003887|GO:0004652|GO:0005575|GO:0005730|GO:0005737|GO:0006364|GO:0006397|GO:0007067|GO:0044822|GO:0046872|GO:0051301|GO:0071044|GO:0071897	PAP associated domain containing 5	829.712	52.3022	8.85845	5.81052	2073.03	797.171	320.058	432.377	525.927	98.9258	35.4761	30.0945	59.4394	37.5753	9.9869	9.38662	8.11342	8.49953	8.30578	6.74719	5.62685	5.56657	6.27079	4.84119
ASHGV40055584	0.000232627	0.00308562	24.5323	up	protein_coding	NM_001288747	DKC1	RefSeq	3097	chrX	+	153991016	154005964	AAGCTGATGATCAAGCAGGGCCTTCTGGACAAGCATGGGAAGCCCACAGACAGCACACCT	1736	Hs.4747	GO:0000495|GO:0000723|GO:0003720|GO:0003723|GO:0005515|GO:0005634|GO:0005654|GO:0005654|GO:0005697|GO:0005730|GO:0005737|GO:0006364|GO:0006396|GO:0007004|GO:0008283|GO:0009982|GO:0015030|GO:0031118|GO:0031120|GO:0031429|GO:0032212|GO:0044822|GO:0051973|GO:1990481	dyskeratosis congenita 1, dyskerin	375.43	6.82508	7.48979	2.87317	751.868	737.122	158.445	58.0475	171.667	5	8.99969	10.1257	5	5	8.61866	9.27793	7.10395	5.65273	6.79566	2.32966	3.52577	3.8484	2.33708	2.32495
ASHGV40057179	0.0260259	0.0561654	2.02175	up	protein_coding	NM_003523	HIST1H2BE	RefSeq	435	chr6	+	26184023	26184458	TACGTGTACAAGGTGCTGAAACAGGTCCACCCCGACACCGGCATCTCCTCTAAAGCCATG	8344	Hs.534369	GO:0000786|GO:0000788|GO:0002227|GO:0003677|GO:0003677|GO:0005515|GO:0005615|GO:0005634|GO:0005654|GO:0006325|GO:0006334|GO:0006334|GO:0019731|GO:0046982|GO:0050830|GO:0070062	histone cluster 1, H2be	1751.01	389.681	10.0571	9.04153	2669.99	2517.01	1824.26	878.788	865.008	495.011	271.441	321.324	309.217	551.413	10.3226	10.9173	10.5467	9.52016	8.97891	9.17019	8.72943	9.28972	8.7873	9.231
ASHGV40006138	0.0324291	0.0664682	2.1207	up	protein_coding	NM_017649	CNNM2	RefSeq	4214	chr10	+	104678074	104838344	CTCCAAGTCTACATCCCCGATTACTCGGTGCGAGCCCTTTCGGATCTGCAGTTTGTTAAG	54805	Hs.643509	GO:0010960|GO:0015693|GO:0016021|GO:0016323	cyclin and CBS domain divalent metal cation transport mediator 2	24.4613	8.879	4.19091	3.10637	47.4389	13.3896	12.924	18.6031	29.9508	5.61113	5.815	8.05784	5.45492	19.4561	5.23177	3.93906	3.18556	4.11583	4.48234	2.59461	2.82824	3.46203	2.72522	3.92176
ASHGV40016817	0.000140137	0.00248156	5.0441	up	protein_coding	NM_002748	MAPK6	RefSeq	4225	chr15	+	52311410	52358462	ATAGTGCTTACCAGCACCTTAGAATGATGCTGCTCAGGACCAGTCCAACACTGAATGTAT	5597	Hs.411847	GO:0000165|GO:0000165|GO:0004674|GO:0004707|GO:0005515|GO:0005524|GO:0005634|GO:0005737|GO:0005737|GO:0006468|GO:0007049|GO:0007165|GO:0019901|GO:0046982	mitogen-activated protein kinase 6	32.7818	5	4.66886	2.33426	46.6255	28.9933	14.5909	25.4858	48.2133	5	5	5	5	5	5.21161	5.07801	3.37403	4.54774	5.1329	2.32966	2.33744	2.34218	2.33708	2.32495
ASHGV40043547	4.54168e-06	0.000518031	104.172	up	protein_coding	NM_001114086	CLIC5	RefSeq	5988	chr6	-	45866189	46048085	TCACCAACACCTGTGCAGCTGACAGTGAGATCGAGTTGGCCTACGCTGATGTCGCCAAAC	53405	Hs.485489	GO:0002024|GO:0004364|GO:0005244|GO:0005254|GO:0005515|GO:0005634|GO:0005794|GO:0005794|GO:0005815|GO:0005938|GO:0006749|GO:0006810|GO:0006821|GO:0007565|GO:0007605|GO:0008104|GO:0015629|GO:0032420|GO:0034707|GO:0034765|GO:0050885|GO:0060088|GO:0070062|GO:1902476	chloride intracellular channel 5	1157.66	5	9.03708	2.33426	2400.53	1618.91	236.436	210.615	1321.83	5	5	5	5	5	10.1869	10.3145	7.68128	7.44307	9.55964	2.32966	2.33744	2.34218	2.33708	2.32495
ASHGV40007174	0.0148344	0.0368981	3.61538	up	protein_coding	NM_138368	AP5B1	RefSeq	6595	chr11	-	65541368	65548062	CTGGATGTCCATGCCCTTTACACCACATCCACTGGTCTCACGTGCCATGCCCACTTGCCA	91056	Hs.591957	GO:0005515|GO:0005765|GO:0015031|GO:0016197|GO:0030119	adaptor related protein complex 5, beta 1 subunit	3163.05	325.105	10.5747	8.72052	6132.75	5459.58	933.927	821.631	2467.35	206.7	514.625	174.013	373.161	357.025	11.4791	11.9559	9.59504	9.4295	10.4138	7.86005	9.7673	8.3317	9.10377	8.53979
ASHGV40054983	0.0398059	0.0777966	33.2257	up	protein_coding	NM_014767	SPOCK2	RefSeq	5345	chr10	-	73818791	73848790	TTACTCAGCCTAAGGAAACAAGTACACTCCACACATGCATAAAGGAAATCAAATGTTATT	9806	Hs.523009	GO:0005509|GO:0005539|GO:0005578|GO:0007165|GO:0007416|GO:0010811|GO:0019800|GO:0030198|GO:0045595|GO:0050840	sparc/osteonectin, cwcv and kazal-like domains proteoglycan (testican) 2	11379.7	958.088	12.8408	7.78662	15666.3	11078.7	9024.29	5690.3	15438.9	5.50293	2062.97	5.94374	1264.62	1451.4	12.83	13.0394	12.9216	12.3421	13.0711	2.57551	11.787	2.96753	10.9747	10.6284
ASHGV40034974	0.00252918	0.0112683	2.62891	up	protein_coding	NM_024491	CEP70	RefSeq	2771	chr3	-	138213180	138313225	GATGCCATTGTACCTGCAGTAAAGAAATTAAAAGTACTTTCATACTGAAAACAAATCAAA	80321	Hs.531962	GO:0000086|GO:0000278|GO:0005515|GO:0005654|GO:0005737|GO:0005813|GO:0005829|GO:0006996|GO:0031965	centrosomal protein 70kDa	24.9395	8.41157	4.38892	2.99446	30.2065	18.883	19.0466	22.0541	34.5074	12.0049	5	5	9.36884	10.6841	4.67244	4.4603	3.78769	4.35174	4.67244	3.62506	2.33744	2.34218	3.5145	3.15313
ASHGV40019786	0.000880341	0.00596904	4.27227	up	protein_coding	NM_015982	YBX2	RefSeq	1606	chr17	-	7191570	7197876	TCAACAGTGGGGACCCCACCACCACCATCCTGGAGTGATTCCAACTCAACTCAGAGGACA	51087	Hs.567494	GO:0003677|GO:0003682|GO:0003730|GO:0005634|GO:0005730|GO:0005737|GO:0005844|GO:0006355|GO:0006366|GO:0007283|GO:0007286|GO:0008289|GO:0009386|GO:0017148|GO:0043021|GO:0045182|GO:0048255|GO:0048599|GO:0051100	Y-box binding protein 2	5763.2	527.635	11.6257	9.53066	8677.97	9117.48	3061.66	1468.28	6490.61	711.474	514.858	342.978	481.932	586.933	12.0119	12.7264	11.2806	10.3352	11.7743	9.67955	9.7681	9.37959	9.51447	9.31159
ASHGV40053563	0.00243215	0.0109608	10.1178	up	protein_coding	NM_004188	GFI1B	RefSeq	2479	chr9	+	135820931	135867074	TCTGCGGCAAGCGTTTCCACCAGAAGTCCGACATGAAGAAGCACACCTACATCCACACAG	8328	Hs.553160	GO:0000122|GO:0000977|GO:0000981|GO:0001085|GO:0005515|GO:0005634|GO:0005667|GO:0006366|GO:0008283|GO:0016363|GO:0016568|GO:0030099|GO:0046872|GO:0050767|GO:0051569	growth factor independent 1B transcription repressor	147.332	6.78484	6.09862	2.7598	353.478	255.337	25.2961	44.2915	58.258	10.5503	5	5	8.37389	5	7.63211	7.95347	4.24863	5.27989	5.379	3.44	2.33744	2.34218	3.35443	2.32495
ASHGV40019648	3.65854e-05	0.00139484	8.35942	up	protein_coding	NM_182705	FAM101B	RefSeq	3895	chr17	-	289770	295731	TGACACCTGCCCCACTCCATTTTGCTTTGTGATGTCTTCATTTAACAATAAATTATCTGA	359845	Hs.345588	GO:0001837|GO:0005737|GO:0031005|GO:0032432|GO:0048705|GO:0061182|GO:0061572|GO:1900158	family with sequence similarity 101 member B	4671.98	250.986	11.3409	8.27754	7894.73	5101.27	2064.51	1576.5	6722.9	466.584	191.386	150.617	188.658	257.686	11.8439	11.8569	10.7267	10.443	11.8342	9.08321	8.21822	8.10093	7.98487	8.00048
ASHGV40006260	0.0415778	0.0802457	3.25372	up	protein_coding	NM_004098	EMX2	RefSeq	2908	chr10	+	119301955	119309057	TCCATATCTAGCCCCATCCCACACCTGTTTCAAATCCTTGAAATGCATGTAGCAGTTGTT	2018	Hs.202095	GO:0005515|GO:0005634|GO:0006355|GO:0009952|GO:0021542|GO:0021796|GO:0021846|GO:0021885|GO:0030182|GO:0042493|GO:0043565|GO:0072001	empty spiracles homeobox 2	11458.2	2543.59	12.8479	11.1458	15762.3	10174.7	8022.22	6181.96	17149.6	6661.51	933.435	253.802	2901.81	1967.42	12.8361	12.9043	12.7402	12.4833	13.2758	12.9381	10.609	8.9257	12.1913	11.0652
ASHGV40022539	0.0112046	0.0301948	4.87583	up	protein_coding	NM_032752	ZNF496	RefSeq	2453	chr1	-	247463621	247495045	ACATACCTTCCCCAGGATAGAGAGCACACCTCCCTCCTGTCCTTGCTCTCAGGTAGTGAG	84838	Hs.654803	GO:0000122|GO:0000981|GO:0003677|GO:0005515|GO:0005634|GO:0005634|GO:0006351|GO:0016604|GO:0043621|GO:0045893|GO:0046872	zinc finger protein 496	6578.13	564.598	11.5924	9.30674	14557.6	5096.81	1959.88	1519.54	9756.8	1030.04	129.997	742.138	294.568	626.248	12.7159	11.8553	10.6477	10.391	12.3521	10.2508	7.64999	10.5186	8.70799	9.40628
ASHGV40010097	0.00489912	0.0169633	6.35936	up	protein_coding	NM_003153	STAT6	RefSeq	4031	chr12	-	57489186	57505196	AAAGACTAACAGGAGAATGCACAGTGGGTGGAGCCAATCCACTCCTTCCTTTCTATCATT	6778	Hs.524518	GO:0000122|GO:0000790|GO:0000979|GO:0002296|GO:0002829|GO:0003700|GO:0004871|GO:0005515|GO:0005654|GO:0005654|GO:0005737|GO:0005829|GO:0006351|GO:0006357|GO:0007165|GO:0019903|GO:0032481|GO:0033598|GO:0035771|GO:0042127|GO:0042802|GO:0045087|GO:0045944|GO:0048295|GO:0060443	signal transducer and activator of transcription 6, interleukin-4 induced	81.9956	6.14378	5.33675	2.66787	239.614	87.7408	16.737	23.4594	42.4271	7.9054	7.81352	5	5	5	7.15436	6.53927	3.58603	4.43884	4.96526	3.03523	3.29991	2.34218	2.33708	2.32495
ASHGV40042845	0.00341289	0.013508	6.57552	up	protein_coding	NM_014757	MAML1	RefSeq	5725	chr5	+	179159850	179204287	CACCCCAGTACCAAGACCCGACACAAGGCAGCTTCCCACAGCAGGTTGGACAGTTCACAG	9794	Hs.631951	GO:0002193|GO:0003162|GO:0003713|GO:0005515|GO:0005634|GO:0005654|GO:0005654|GO:0006367|GO:0006468|GO:0007219|GO:0007219|GO:0007221|GO:0010467|GO:0010831|GO:0016607|GO:0019901|GO:0042605|GO:0043231|GO:0045445|GO:0045944|GO:0060928	mastermind like transcriptional coactivator 1	2839.61	264.108	10.7698	8.05273	2419.38	1465.8	1649.86	3402.04	5260.98	603.605	97.4774	332.046	69.176	218.237	10.1983	10.1882	10.3962	11.6112	11.4553	9.45579	7.23169	9.33245	6.50321	7.7405
ASHGV40033787	0.00746372	0.0226017	17.1697	up	protein_coding	NM_004599	SREBF2	RefSeq	5298	chr22	+	42229082	42303312	CGCACCCACCAGCTGCTGGAACACAGCCTGCGGCGGCGCACCACGCAGAGCACCAAGCAC	6721	Hs.443258	GO:0000122|GO:0000139|GO:0000247|GO:0000978|GO:0001078|GO:0005515|GO:0005634|GO:0005654|GO:0005730|GO:0005737|GO:0005783|GO:0005789|GO:0005829|GO:0006351|GO:0006629|GO:0008022|GO:0008203|GO:0009267|GO:0010886|GO:0012507|GO:0032937|GO:0044281|GO:0045944|GO:0046983|GO:0055098|GO:0070888|GO:0071499|GO:0072368|GO:0090370|GO:1903146|GO:1903955|GO:2000188	sterol regulatory element binding transcription factor 2	1627.66	98.4489	9.52406	5.42227	298.384	260.564	1912.16	1673.1	3994.1	403.439	14.8681	18.3005	15.3087	40.3282	7.41605	7.98107	10.6227	10.5292	11.0713	8.86428	4.27162	4.79038	4.23589	4.94918
ASHGV40024681	0.010405	0.0287623	5.0479	up	protein_coding	NM_005046	KLK7	RefSeq	2104	chr19	-	51479734	51487320	CTTCCTTCTGTGTACTTTTCCTTGAATGTGCACTTTTATAACATGAAAAATAAAGGTGGG	5650	Hs.151254	GO:0004252|GO:0005576|GO:0006508|GO:0008236|GO:0008544|GO:0022617|GO:0030198|GO:0097209	kallikrein related peptidase 7	514.603	38.8496	7.8366	5.50091	1138.66	493.999	138.053	55.1972	747.103	33.6108	37.4663	36.5374	32.8905	53.7431	9.15636	8.78454	6.88219	5.58601	8.77388	5.13187	5.71235	5.88263	5.37039	5.40732
ASHGV40018631	0.00103534	0.00660891	19.5378	up	protein_coding	NM_005223	DNASE1	RefSeq	3108	chr16	+	3702939	3708096	AGTGGCTGATCCCCGACAGCGCTGACACCACAGCTACACCCACGCACTGTGCCTATGACA	1773	Hs.629638	GO:0000737|GO:0003779|GO:0004520|GO:0004530|GO:0005515|GO:0005576|GO:0005634|GO:0005635|GO:0006915|GO:0070062	deoxyribonuclease I	3425.85	83.881	10.459	6.17076	5949.88	7473.58	1068.49	393.713	2243.6	244.378	33.078	30.2946	48.9217	62.7322	11.4364	12.4162	9.79006	8.35492	10.2972	8.13316	5.49995	5.58078	5.97855	5.66139
ASHGV40048202	4.29983e-05	0.00149253	31.0356	up	protein_coding	NM_014569	ZKSCAN5	RefSeq	4361	chr7	+	99102572	99131445	AACTTTATTCAGCATCGGCGCATCCACACTGGAGAAAAACCGTTTAAGTGCGGAGAATGT	23660	Hs.110839	GO:0003677|GO:0003700|GO:0003700|GO:0005515|GO:0005634|GO:0006351|GO:0006355|GO:0006355|GO:0008270	zinc finger with KRAB and SCAN domains 5	320.764	5	7.29011	2.33426	769.294	396.476	76.425	60.701	300.924	5	5	5	5	5	8.64486	8.52745	5.98824	5.70999	7.58003	2.32966	2.33744	2.34218	2.33708	2.32495
ASHGV40033672	1.73728e-05	0.000977501	5.05473	up	protein_coding	NM_030642	APOL5	RefSeq	1438	chr22	+	36113918	36125529	CCACCAGCACCAGCAAGAAAGGGGAGACAGGCCCCGGGAAGACACCGACAATGAGAAGAG	80831	Hs.326561	GO:0005575|GO:0005576|GO:0005737|GO:0006629|GO:0006869|GO:0008035|GO:0008289|GO:0042157	apolipoprotein L5	19902.2	1997.93	13.731	11.3934	30892.4	20491.5	13373.7	10086.2	24667.1	3842.55	1344.59	1443.51	1274.17	2084.83	13.9707	14.0345	13.6072	13.2328	13.8099	12.1827	11.1386	11.4791	10.9864	11.1802
ASHGV40024294	0.0106561	0.0291674	3.19522	up	protein_coding	NM_001039876	SYNE4	RefSeq	1541	chr19	-	36494001	36499672	CTCGGCCACCAGAAACGCTTAGCACGTCACCAAAGACACTCCCTGCTCCGGAAGCCTCAG	163183	Hs.436743	GO:0005515|GO:0031309|GO:0034993|GO:0045198	spectrin repeat containing, nuclear envelope family member 4	1055.49	152.875	9.20995	7.53403	2392.25	1230.49	730.95	467.486	456.272	128.937	73.4124	210	113.597	238.429	10.1789	9.92377	9.21596	8.61249	8.11863	7.11956	6.80733	8.63735	7.23302	7.8729
ASHGV40051184	0.0324396	0.0664702	4.16195	up	protein_coding	NM_017956	TRMT12	RefSeq	2232	chr8	+	125463047	125465266	GACACAAATTCTGCACATCCAACCAGTGAAATCCTATGCTCCCCATGTGGATCACATAGT	55039	Hs.9925	GO:0005515|GO:0008033|GO:0016740	tRNA methyltransferase 12 homolog (S. cerevisiae)	213.339	21.0406	6.45651	4.39925	629.922	215.067	45.5891	21.9182	154.199	34.0455	13.9379	8.87183	18.6345	29.7135	8.39152	7.71338	5.18359	4.34381	6.65024	5.15164	4.18211	3.62752	4.52343	4.51154
ASHGV40009146	0.00832467	0.0243936	17.5713	up	protein_coding	NM_181351	NCAM1	RefSeq	6007	chr11	+	112831968	113149158	GAAGTCAAGACGGTCCCCAATGACGCCACACAGACAAAGGAGAACGAGAGCAAAGCATGA	4684	Hs.503878	GO:0000139|GO:0005886|GO:0007155|GO:0007411|GO:0009897|GO:0009986|GO:0016020|GO:0016021|GO:0019221|GO:0030198|GO:0031225|GO:0042802|GO:0060333|GO:0070062	neural cell adhesion molecule 1	822.223	11.5068	7.81053	3.67538	1772.35	1572.97	106.753	16.2028	642.837	10.8103	11.6803	13.9999	7.29401	13.7495	9.78148	10.2769	6.49752	3.9276	8.5691	3.47595	3.91461	4.37009	3.1465	3.46974
ASHGV40020068	0.000840778	0.00581378	12.1329	up	protein_coding	NM_080669	SLC46A1	RefSeq	6510	chr17	-	26721660	26733230	TCAACATCCTGGGGATGGTGGTCTTTGCCTTTGCCACTATCACGCCTCTCATGTTCACAG	113235	Hs.446689	GO:0005542|GO:0005737|GO:0005886|GO:0005886|GO:0006766|GO:0006767|GO:0006879|GO:0008517|GO:0008517|GO:0009986|GO:0015078|GO:0015232|GO:0015350|GO:0015884|GO:0015884|GO:0015886|GO:0016021|GO:0016324|GO:0031526|GO:0044281|GO:0046655|GO:0051958|GO:0051958|GO:0055085|GO:1902600|GO:1904447	solute carrier family 46 (folate transporter), member 1	177.433	7.16492	6.40178	2.80092	490.878	222.727	34.4556	56.1805	82.9224	12.4101	5	5	7.35947	6.05508	8.04582	7.76292	4.73497	5.6115	5.85368	3.66807	2.33744	2.34218	3.16006	2.49687
ASHGV40026099	0.00110308	0.00687159	19.9976	up	protein_coding	NM_001277397	RFPL4AL1	RefSeq	864	chr19	+	56283170	56284545	AGTCAAGATGATCAGAGCATCCTGAGTATCTGTTCTGTGATCAATCCATCCACTGCCAGT	729974		GO:0008270	ret finger protein-like 4A-like 1	2377.92	45.1406	9.87528	5.55353	5112.63	4764.47	581.1	357.946	1073.46	28.8505	75.2049	28.9901	73.3069	19.3506	11.2072	11.7548	8.92757	8.21479	9.27199	4.91119	6.84417	5.50879	6.58939	3.91409
ASHGV40025676	0.0423588	0.0812363	4.82666	up	protein_coding	NM_172140	IFNL1	RefSeq	856	chr19	+	39786964	39789312	CCCAGGCCCCGGGGCCGCCTCCACCACTGGCTGCACCGGCTCCAGGAGGCCCCCAAAAAG	282618	Hs.406745	GO:0002829|GO:0005102|GO:0005125|GO:0005576|GO:0005615|GO:0005622|GO:0007259|GO:0008285|GO:0032002|GO:0032003|GO:0032696|GO:0032714|GO:0032729|GO:0042531|GO:0043381|GO:0045087|GO:0045345|GO:0045581|GO:0045892|GO:0045893|GO:0046427|GO:0050778|GO:0051607	interferon, lambda 1	671.156	110.944	8.42679	6.15576	1302.43	1016.71	224.829	144.518	667.296	343.829	17.5528	16.4978	106.73	70.1088	9.3459	9.69027	7.59738	6.8856	8.61481	8.63374	4.5229	4.63287	7.13942	5.84988
ASHGV40015442	0.00887844	0.0255759	2.20201	up	protein_coding	NM_004833	AIM2	RefSeq	1485	chr1	-	159032274	159046647	GCTCCTCTCTCCACCAAATTAGGATAGAATAATTGCTGGATAAACAAATTCAGAATATCA	9447	Hs.733411	GO:0002218|GO:0002230|GO:0003690|GO:0005515|GO:0005634|GO:0005737|GO:0005829|GO:0006915|GO:0006954|GO:0006955|GO:0032088|GO:0032461|GO:0032731|GO:0033209|GO:0035458|GO:0035690|GO:0035872|GO:0042802|GO:0045087|GO:0050702|GO:0050718|GO:0051092|GO:0070269|GO:0097169|GO:2001056	absent in melanoma 2	541.503	126.724	8.43574	7.29692	501.903	195.693	480.284	447.402	1082.23	191.904	101.785	99.326	78.9044	161.703	8.07809	7.59805	8.66868	8.5513	9.28258	7.7405	7.30051	7.467	6.69962	7.27697
ASHGV40052519	0.0104001	0.0287623	9.39849	up	protein_coding	NM_018998	FBXW5	RefSeq	2390	chr9	-	139834884	139839206	GTGTGTTGCATGTCCACGCACCACCCGTTCAGGGCCCTGAATAAACAGTTGGCAACAGCA	54461	Hs.522507	GO:0005515|GO:0005737|GO:0007067|GO:0016567|GO:0016567|GO:0019005|GO:0019901|GO:0031146|GO:0043161|GO:0051298|GO:0080008	F-box and WD repeat domain containing 5	34294.7	2881.59	14.5844	11.352	50437.5	47936	22811.7	11496.4	38792.1	3993.66	3845.73	123.206	3351.4	3093.96	14.8586	15.5976	14.4468	13.4166	14.6026	12.2278	12.65	7.78399	12.3788	11.7195
ASHGV40021073	1.42808e-07	8.2509e-05	65.6317	up	protein_coding	NM_024792	FAM57A	RefSeq	2096	chr17	+	635846	646075	GCAGCAGCACACCCTTCTGTACAAGGTGAATGGAATCCTCACGCTGGCCACCTTCCTTTC	79850	Hs.154396	GO:0005886|GO:0016021	family with sequence similarity 57 member A	1237.87	11.6223	9.62938	3.59305	1587.79	964.2	694.723	905.402	2037.22	15.0328	17.3709	8.6624	5.05959	11.9857	9.63086	9.62642	9.15296	9.57325	10.1634	3.9563	4.50652	3.58301	2.62396	3.29548
ASHGV40035622	0.000340297	0.00366963	3.50126	up	protein_coding	NM_015869	PPARG	RefSeq	1820	chr3	+	12393000	12475855	GTAATGGAAGACCACTCCCACTCCTTTGATATCAAGCCCTTCACTACTGTTGACTTCTCC	5468	Hs.162646	GO:0000122|GO:0000122|GO:0001012|GO:0001046|GO:0001228|GO:0001890|GO:0002024|GO:0002674|GO:0003677|GO:0003677|GO:0003682|GO:0003700|GO:0003700|GO:0003707|GO:0004879|GO:0004955|GO:0005515|GO:0005634|GO:0005654|GO:0005829|GO:0006367|GO:0006629|GO:0006919|GO:0007165|GO:0007186|GO:0007507|GO:0007584|GO:0008144|GO:0008217|GO:0008270|GO:0009409|GO:0009612|GO:0010467|GO:0010745|GO:0010745|GO:0010871|GO:…	peroxisome proliferator-activated receptor gamma	2222.28	297.032	10.3713	8.56339	3626.38	1870.31	1350.25	969.742	3294.71	291.74	318.039	125.474	283.381	466.524	10.7581	10.5222	10.1087	9.67752	10.7898	8.39248	9.00943	7.81592	8.64551	8.95362
ASHGV40022390	8.97801e-05	0.00217498	12.1034	up	protein_coding	NM_001004431	METRNL	RefSeq	1633	chr17	+	81037566	81052871	AGCCATCCACCTGCGCGTGAGCAGACTCTATCGGCAGAAAAGCAGGGTCTTCGAGCCGGT	284207	Hs.378821	GO:0003674|GO:0005179|GO:0005615|GO:0009409|GO:0014850|GO:0045444|GO:0050728|GO:0050873|GO:0070062|GO:0090336|GO:2000507	meteorin, glial cell differentiation regulator-like	652.572	35.6102	8.62778	5.03044	1039	341.94	390.566	304.945	1186.41	82.3247	20.7814	10.7685	31.8576	32.3188	9.02923	8.32195	8.39248	7.98052	9.4147	6.48427	4.77578	3.94355	5.31841	4.63017
ASHGV40012381	4.43063e-05	0.00151532	67.0041	up	protein_coding	NM_152912	MTIF3	RefSeq	1037	chr13	-	28009775	28024739	TGTTTTGGTAAACACATCCTGCAAAAGACAGCACCAGCACAGTTGTCCCCTATTGCTTCT	219402	Hs.534582	GO:0003743|GO:0005515|GO:0005739|GO:0006996|GO:0008135|GO:0032543|GO:0032790|GO:0043024|GO:0070124|GO:0070124	mitochondrial translational initiation factor 3	1150.3	7.74865	9.0153	2.94912	2346.14	1869.24	444.715	128.35	963.043	10.9938	5	11.6272	5	6.12225	10.1469	10.5196	8.56584	6.71441	9.1298	3.49656	2.33744	4.06713	2.33708	2.50739
ASHGV40046748	0.00985464	0.0276239	10.9449	up	protein_coding	NM_018849	ABCB4	RefSeq	3988	chr7	-	87031360	87105019	TCCACCATCCAGAATGCAGACTTAATAGTGGTGTTTCAGAATGGGAGAGTCAAGGAGCAT	5244	Hs.654403	GO:0005524|GO:0005886|GO:0005887|GO:0006629|GO:0006810|GO:0006855|GO:0008559|GO:0016020|GO:0042493|GO:0042626|GO:0042908|GO:0044255|GO:0044281|GO:0046581|GO:0055085|GO:0070062	ATP binding cassette subfamily B member 4	3049.53	365.684	10.6572	7.20506	6621.65	2818.29	995.934	1156.29	3655.5	1536.97	49.0143	25.7928	121.995	94.6507	11.5832	11.081	9.69214	9.97464	10.9553	10.8375	6.15914	5.32546	7.32689	6.37627
ASHGV40018657	0.00256239	0.0113582	2.81407	up	protein_coding	NM_019109	ALG1	RefSeq	3946	chr16	+	5121809	5137380	AGGGAGTATTATAGCCGCCTCATCCACCAGAAGCACTTCCAGCACATCCAGGTCTGCACC	56052	Hs.592086	GO:0000030|GO:0004578|GO:0005783|GO:0005789|GO:0006486|GO:0006488|GO:0009103|GO:0016020|GO:0016021|GO:0018279|GO:0043687|GO:0044267|GO:0097502|GO:0097502	ALG1, chitobiosyldiphosphodolichol beta-mannosyltransferase	8064.38	1358.08	12.3519	10.8592	11003.3	9967.69	8006.86	4097.99	7246.09	918.233	1979.62	739.982	1313.35	1839.22	12.3735	12.8698	12.7365	11.847	11.9325	10.0559	11.7188	10.5159	11.0358	10.9696
ASHGV40046886	0.00509845	0.0174287	18.1443	up	protein_coding	NM_022777	IFT22	RefSeq	2439	chr7	-	100956647	100965104	ATACTGTGGCACTTTCTCAGTTATTCGCAGACACACAGAGACAAAAAATTTGAAGTGCCT	64792	Hs.389104	GO:0003924|GO:0005525|GO:0005622|GO:0005622|GO:0006886|GO:0006996|GO:0030992|GO:0032482|GO:0072372|GO:0097542	intraflagellar transport 22	1815.53	107.805	10.2151	6.03368	2826.71	1751.24	1391.85	2050.91	1056.95	252.688	68.0584	5	167.157	46.1237	10.3937	10.4353	10.1432	10.8525	9.25092	8.18261	6.68255	2.34218	7.80191	5.15917
ASHGV40008508	0.00418457	0.015214	2.09518	up	protein_coding	NM_006725	CD6	RefSeq	3309	chr11	+	60739112	60787848	AACCCCCAGGTGTTTTCTTCAGAGAGGAGTTCCTTCCTGGAGCAGCCCCCAAACTTGGAG	923	Hs.744366	GO:0005044|GO:0005515|GO:0005887|GO:0006898|GO:0007155	CD6 molecule	573.763	141.155	8.56232	7.49524	465.655	289.74	415.065	582.705	1115.65	136.978	115.227	122.524	128.678	202.37	7.9772	8.11145	8.47119	8.92312	9.32863	7.20884	7.4762	7.77278	7.40433	7.61405
ASHGV40006494	0.00278968	0.0118725	2.88971	up	protein_coding	NM_053005	MOB2	RefSeq	1558	chr11	-	1490677	1502116	GAAGGCTGAGACCCGCTTACCTTAGTTCATCTGTTCACTCGTAATAAAAAGAATTCTCTC	81532	Hs.370360	GO:0001934|GO:0005634|GO:0005730|GO:0005737|GO:0010976|GO:0030036|GO:0044306|GO:0046872|GO:0048471	MOB kinase activator 2	81.7721	16.4168	5.73366	4.20273	186.494	33.1845	38.9052	54.3344	95.9423	20.4765	12.1445	16.2063	14.2875	18.9692	6.84821	5.26353	4.93694	5.56233	6.05728	4.40777	3.97611	4.60669	4.13464	3.88844
ASHGV40025672	0.0133781	0.0342906	5.61335	up	protein_coding	NM_005884	PAK4	RefSeq	2838	chr19	+	39616419	39670046	CCCTCATGCGCCAGAACCGCACCAGATGAGGCCCAGCGCCCTTCCCCTCAACCAAAGAGC	10298	Hs.20447	GO:0004672|GO:0004674|GO:0005515|GO:0005524|GO:0005737|GO:0005794|GO:0005925|GO:0006915|GO:0006928|GO:0007010|GO:0007049|GO:0007165|GO:0007266|GO:0007346|GO:0008283|GO:0016049|GO:0016477|GO:0023014|GO:0030036|GO:0031098|GO:0032147|GO:0042981|GO:0043408|GO:0048365	p21 protein (Cdc42/Rac)-activated kinase 4	7502.61	583.329	11.8374	9.34854	12771.2	13464.9	4912.52	1048.86	5315.58	271.041	1027.91	144.432	556.549	916.714	12.5533	13.3362	12.0204	9.80917	11.4679	8.28425	10.7524	8.02997	9.704	9.97213
ASHGV40024400	0.00104661	0.00665047	3.57159	up	protein_coding	NM_013368	SERTAD3	RefSeq	1527	chr19	-	40946747	40948505	GCAGGCATGTCCTCATCCATAACACCCTCCAACAGCTGCAGGCTGCACTTCGCCTGGCTC	29946	Hs.515412	GO:0005515|GO:0005634|GO:0006351|GO:0006355|GO:0030308|GO:0045893	SERTA domain containing 3	2358.32	350.97	10.6018	8.76523	2800.87	1592.52	2058.6	1962.8	3376.8	630.665	142.099	370.413	327.948	283.727	10.3801	10.2962	10.7204	10.7808	10.8315	9.51768	7.78121	9.48816	8.88972	8.14939
ASHGV40031554	0.00615954	0.019899	3.20914	up	protein_coding	NM_014902	DLGAP4	RefSeq	5080	chr20	+	34894244	35157040	TTTATGTCCCGGAGGCCCAGACCAGGCTCTGAGACCATGCAGGAGGAAAGAAACGATTTT	22839	Hs.249600	GO:0005515|GO:0016020|GO:0023052|GO:0045202	discs, large (Drosophila) homolog-associated protein 4	46.118	11.4709	5.14959	3.4674	59.2597	27.6339	23.9988	62.8049	56.8925	19.2727	6.50196	12.153	5	14.4266	5.47053	5.01074	4.16655	5.75585	5.34426	4.3199	3.01003	4.13999	2.33708	3.52999
ASHGV40037605	0.0267488	0.0571354	2.0384	up	protein_coding	NM_001891	CSN2	RefSeq	1081	chr4	-	70820973	70826729	ACGATACCCTTTTTTGACCCTCAAATCCCAAAACTCACTGATCTTGAAAATCTGCATCTT	1447	Hs.2242	GO:0004857|GO:0005215|GO:0005509|GO:0005576|GO:0005615|GO:0006816|GO:0007595|GO:0043086|GO:1903488	casein beta	21.0612	9.09615	4.12346	3.09602	14.6562	13.171	27.6426	34.3475	15.489	7.82706	10.3712	5	5.01988	17.2626	3.72231	3.91552	4.38842	4.95904	3.63201	3.02265	3.73089	2.34218	2.61334	3.77104
ASHGV40043515	0.0103257	0.0286551	7.20862	up	protein_coding	NM_023932	DLK2	RefSeq	1637	chr6	-	43418089	43423362	CTTCAGCTTGGGTACACACACAGAGGAGACCTCAGCCTCACACCAGAAATATTATTTTTT	65989	Hs.337251	GO:0005509|GO:0016021|GO:0042803|GO:0045598|GO:0045746|GO:0070062	delta-like 2 homolog (Drosophila)	627.95	92.8368	8.65441	5.80469	1254.78	423.4	301.828	546.75	612.994	300.176	24.447	9.5034	90.5954	39.4622	9.29725	8.60232	8.03305	8.83494	8.50449	8.43663	5.02906	3.74564	6.89787	4.91423
ASHGV40016443	0.000316587	0.00353412	11.389	up	protein_coding	NM_139057	ADAMTS17	RefSeq	6331	chr15	-	100511642	100882183	TACAGACAGTGCTACCAGGAGGTCTGCAACGACAGGATCAACGCCAACACCATCACCTCC	170691	Hs.513200	GO:0004222|GO:0005578|GO:0006508|GO:0008270	ADAM metallopeptidase with thrombospondin type 1 motif 17	102.921	5	5.84383	2.33426	103.71	18.0038	38.5046	260.484	93.9028	5	5	5	5	5	6.11493	4.38698	4.92017	7.77186	6.02522	2.32966	2.33744	2.34218	2.33708	2.32495
ASHGV40056648	6.735e-09	1.8452e-05	74.1925	up	protein_coding	NM_003125	SPRR1B	RefSeq	641	chr1	+	153003678	153005376	AAGCAGAAGTAATGTGGTCCACAGCCATGCCCTTGAGGAGCCGGCCACCAGATGCTGAAT	6699	Hs.1076	GO:0001533|GO:0005198|GO:0005737|GO:0008544|GO:0018149|GO:0030216|GO:0030674|GO:0031424|GO:0070062	small proline-rich protein 1B	825.725	6.7126	9.07094	2.85774	1013.83	796.661	416.205	594.826	1307.11	5	5.29523	6.19419	7.99382	9.07979	9.00028	9.38517	8.47675	8.94808	9.54444	2.32966	2.69393	3.03727	3.28354	2.94431
ASHGV40043882	0.0228291	0.0510508	6.40427	up	protein_coding	NM_006828	ASCC3	RefSeq	8164	chr6	-	100956070	101329248	AACCTCAACCATCCAGGAAATTGACAGTGGCTGCAGTATTGACTCCAGTGACATAAAGTT	10973	Hs.486031	GO:0005515|GO:0005524|GO:0005622|GO:0005634|GO:0005654|GO:0005737|GO:0005794|GO:0006281|GO:0006307|GO:0006307|GO:0006351|GO:0006355|GO:0008283|GO:0016020|GO:0032508|GO:0043140|GO:0044822	activating signal cointegrator 1 complex subunit 3	333.596	43.7671	7.56898	4.88995	313.637	58.4265	226.206	281.179	788.53	113.687	7.82865	69.7896	8.69441	18.8359	7.48679	6.02703	7.60836	7.87545	8.84727	6.95197	3.30278	6.90786	3.40881	3.87832
ASHGV40009306	5.63905e-05	0.0017256	28.2393	up	protein_coding	NM_032811	TBRG1	RefSeq	5162	chr11	+	124492741	124505822	ACTCACCTGCAGCACTTGAAGTCTCCATCACAGGGTAGCCCAATTCAGTCTTCAGATTGA	84897	Hs.436410	GO:0005515|GO:0005634|GO:0005654|GO:0006260|GO:0007050|GO:0008285|GO:0032066|GO:0043231|GO:0050821	transforming growth factor beta regulator 1	478.872	8.31512	7.85603	3.0364	1073.36	643.881	109.899	103.892	463.324	11.1383	5	5.87871	6.44334	13.1152	9.06935	9.11389	6.54228	6.41893	8.13569	3.51709	2.33744	2.94884	2.96835	3.41027
ASHGV40019937	0.00400214	0.0147741	6.75413	up	protein_coding	NM_001113567	LRRC75A	RefSeq	2831	chr17	-	16345318	16395505	AACCTGGTGGACCCCATCACACACGACCTCATCATCAGCCTGGCACGCTACATCCACTGT	388341	Hs.25425		leucine rich repeat containing 75A	17670.3	1995.65	13.5638	10.808	24929.6	17208.5	21666.7	12234.9	12311.7	5778.85	826.394	238.439	1753.52	1381.06	13.5777	13.7037	14.3155	13.5116	12.7104	12.7313	10.4512	8.83172	11.4634	10.5625
ASHGV40050364	0.0413708	0.0800011	2.96065	up	protein_coding	NM_001013842	C8orf58	RefSeq	2062	chr8	+	22457113	22461662	AGGCTGCCAGAAACCCCAGTGGAGCCAACGTACCACTTGCCATCCTCCCAGGGACACAAG	541565	Hs.743508		chromosome 8 open reading frame 58	185.895	31.761	6.65726	5.09135	345.921	335.532	71.6279	34.3841	142.009	29.3349	18.6169	36.1575	19.5794	55.1162	7.60961	8.29516	5.87546	4.96062	6.54546	4.93292	4.60941	5.86572	4.59701	5.45167
ASHGV40035247	0.0136861	0.0348859	3.27005	up	protein_coding	NM_198407	GHSR	RefSeq	3014	chr3	-	172161080	172166246	TTCTTCCTTCCTGTCTTCTGTCTCACGGTCCTCTACAGTCTCATCGGCAGGAAGCTGTGG	2693	Hs.130212	GO:0001616|GO:0004930|GO:0005886|GO:0007186|GO:0008154|GO:0008343|GO:0009725|GO:0009755|GO:0009986|GO:0016021|GO:0016520|GO:0017046|GO:0030252|GO:0032094|GO:0032100|GO:0032691|GO:0032869|GO:0040018|GO:0042536|GO:0043005|GO:0043134|GO:0043568|GO:0045121|GO:0045409|GO:0045923|GO:0046676|GO:0046697|GO:0050728|GO:0051963	growth hormone secretagogue receptor	1703.41	194.124	9.6766	7.96729	3500.21	1899.22	589.506	291.331	2236.8	225.71	143.593	148.833	164.516	287.967	10.6863	10.5418	8.9411	7.91852	10.2953	8.00645	7.79602	8.08165	7.77824	8.17409
ASHGV40023820	0.00324452	0.0130423	5.94663	up	protein_coding	NM_006351	TIMM44	RefSeq	2017	chr19	-	7991602	8008708	TCAGGCACAGAGGCACCGCAACACCACCTGCGGCAACTCCAGACCTCTGGGAACAAGACT	10469	Hs.465784	GO:0005515|GO:0005524|GO:0005739|GO:0005743|GO:0005759|GO:0006626|GO:0015450|GO:0030150|GO:0044267|GO:0051087	translocase of inner mitochondrial membrane 44 homolog (yeast)	705.689	49.9616	8.38288	5.81081	1774.58	670.222	167.559	155.832	760.245	35.738	67.4622	24.2659	56.0342	66.3076	9.78347	9.16286	7.17599	6.98799	8.80408	5.22648	6.66691	5.22648	6.18832	5.74584
ASHGV40002036	0.000472746	0.0043571	6.8431	up	protein_coding	NM_032704	TUBA1C	RefSeq	1652	chr12	+	49658781	49667121	TCTAGTCATGCGTGAGTGCATCTCCATCCACGTTGGCCAGGCTGGTGTCCAGATTGGCAA	84790	Hs.652390	GO:0003924|GO:0005198|GO:0005200|GO:0005515|GO:0005525|GO:0005634|GO:0005874|GO:0005881|GO:0006457|GO:0007017|GO:0030705|GO:0031982|GO:0044267|GO:0051084|GO:0051258|GO:0051301	tubulin alpha 1c	78.1246	8.46702	5.75361	2.97896	96.8628	21.3924	55.3206	84.2137	132.834	19.789	5.98122	5	6.56485	5	6.03062	4.63719	5.49773	6.13513	6.46739	4.36036	2.87276	2.34218	2.99456	2.32495
ASHGV40029367	0.0259672	0.0561082	21.6543	up	protein_coding	NM_005721	ACTR3	RefSeq	5708	chr2	+	114647510	114719129	AAGTCATTACACACCACATGCAGCGATATGCAGTTTGGTTTGGAGGATCAATGCTGGCTT	10096	Hs.433512	GO:0005200|GO:0005515|GO:0005524|GO:0005829|GO:0005885|GO:0005885|GO:0005903|GO:0005911|GO:0005925|GO:0006928|GO:0007163|GO:0007264|GO:0007411|GO:0008356|GO:0015629|GO:0016020|GO:0016344|GO:0030027|GO:0033206|GO:0034314|GO:0038096|GO:0045087|GO:0048013|GO:0051015|GO:0051653|GO:0060271|GO:0070062	ARP3 actin-related protein 3 homolog (yeast)	9435.48	511.756	11.9576	7.52103	23131.6	9319.05	1758.48	1658.12	11310.2	1616.11	51.3761	5	550.268	336.023	13.4347	12.7731	10.4898	10.5169	12.5736	10.9087	6.23701	2.34218	9.69409	8.42315
ASHGV40008123	0.000752985	0.00547818	41.5231	up	protein_coding	NM_001297719	ARNTL	RefSeq	2866	chr11	+	13299273	13408812	TATCAGGCCAGGCTCAGGAGAACCCAGGTTATCCATATTCTGATAGTTCTTCTATTCTTG	406	Hs.65734	GO:0000060|GO:0000976|GO:0000982|GO:0001046|GO:0001047|GO:0001190|GO:0003677|GO:0003677|GO:0005515|GO:0005634|GO:0005654|GO:0005667|GO:0006355|GO:0006366|GO:0007283|GO:0007623|GO:0016605|GO:0017162|GO:0032007|GO:0032922|GO:0032922|GO:0033391|GO:0042176|GO:0042634|GO:0042753|GO:0043161|GO:0043425|GO:0043565|GO:0045599|GO:0045892|GO:0045893|GO:0045893|GO:0045944|GO:0045944|GO:0046982|GO:0050767|GO:…	aryl hydrocarbon receptor nuclear translocator like	589.833	5	7.7101	2.33426	1276.75	918.14	191.531	16.3413	546.403	5	5	5	5	5	9.32002	9.56965	7.37242	3.93928	8.34914	2.32966	2.33744	2.34218	2.33708	2.32495
ASHGV40020598	0.009022	0.0258933	10.7702	up	protein_coding	NM_005082	TRIM25	RefSeq	5744	chr17	-	54965269	54991409	AAAGGCATCCACCAGAGCACCATAGACCTCAAAAACGAGCTGAAGCAGTGCATCGGGCGG	7706	Hs.528952	GO:0003700|GO:0005515|GO:0005654|GO:0005654|GO:0005737|GO:0005829|GO:0006281|GO:0006513|GO:0008270|GO:0016032|GO:0016881|GO:0019221|GO:0019985|GO:0032480|GO:0036503|GO:0042787|GO:0043123|GO:0044822|GO:0045087|GO:0045087|GO:0046596|GO:0046597|GO:0051091|GO:0051092|GO:0051607|GO:0060333|GO:1902186|GO:1902187|GO:1904264	tripartite motif containing 25	7001.99	693.542	12.0206	8.59162	10277.1	6286.5	3235.14	3736.07	11475.2	2322.5	53.1092	53.0217	512.538	526.538	12.2549	12.1594	11.3655	11.7233	12.5999	11.4314	6.28333	6.49412	9.60006	9.14917
ASHGV40017270	0.0132465	0.0340684	2.87984	up	protein_coding	NM_002569	FURIN	RefSeq	4251	chr15	+	91411821	91426688	TGCCCGTACCTCCAGAAAGCAGTGGCTGCAAGACCCTCACGTCCAGTCAGGCCTGTGTGG	5045	Hs.513153	GO:0000139|GO:0002020|GO:0004175|GO:0004252|GO:0004867|GO:0005515|GO:0005615|GO:0005783|GO:0005789|GO:0005796|GO:0005802|GO:0005886|GO:0006465|GO:0006508|GO:0007179|GO:0007219|GO:0007568|GO:0008233|GO:0008283|GO:0009986|GO:0010951|GO:0016020|GO:0016021|GO:0016032|GO:0016485|GO:0016485|GO:0016486|GO:0017187|GO:0019058|GO:0019068|GO:0019082|GO:0022617|GO:0030140|GO:0030198|GO:0030335|GO:0030511|GO:…	furin (paired basic amino acid cleaving enzyme)	85.5924	21.2186	5.97517	4.44918	27.9647	86.186	159.692	98.1539	55.9657	25.3462	13.3013	11.2394	19.3111	36.8951	4.57617	6.52332	7.11612	6.33436	5.32586	4.7222	4.11244	4.0122	4.58129	4.81776
ASHGV40001497	0.0057487	0.0189192	8.37305	up	protein_coding	ENST00000506417	FAM105B	GENCODE	605	chr5	+	14681658	14693509	GCTCATGCTGGTTGAAATGTTCCTTCTTGCCTATGCTGTGCGCCACACCATCCAGGTGTA	90268	Hs.406335	GO:0002040|GO:0004843|GO:0005515|GO:0005737|GO:0008234|GO:0032088|GO:0032088|GO:0045087|GO:0050728|GO:0060070|GO:0070431|GO:0071797|GO:1990108	OTU deubiquitinase with linear linkage specificity	108.268	11.4925	5.99558	2.92982	233.879	169.723	69.3382	37.9112	30.4885	37.4625	5	5	5	5	7.1269	7.42973	5.83062	5.08256	4.50807	5.30747	2.33744	2.34218	2.33708	2.32495
ASHGV40021029	0.00015922	0.00262	11.3296	up	protein_coding	NM_006137	CD7	RefSeq	1318	chr17	-	80272745	80275480	AGCTGTCGGACACTGGCACCTACACCTGCCAGGCCATCACGGAGGTCAATGTCTACGGCT	924	Hs.36972	GO:0002250|GO:0004872|GO:0005886|GO:0006955|GO:0007169|GO:0016020|GO:0016021|GO:0042110|GO:0048873|GO:0070062	CD7 molecule	627.247	28.7141	8.40338	4.90135	1080.58	1051.51	225.357	169.016	609.769	50.6613	20.7679	16.5861	18.5679	36.9874	9.07958	9.73389	7.60253	7.10309	8.49783	5.75265	4.77401	4.64138	4.51773	4.821
ASHGV40000230	0.0473127	0.0887275	2.46883	up	protein_coding	NM_001164457	ZNF705G	RefSeq	925	chr8	-	7215497	7220490	CAGAATCCAAACAGGGAAAGTGCCCTTAAGAAAACACACATGATATCCATGCATCCTATC	100131980	Hs.528391	GO:0003677|GO:0005634|GO:0006351|GO:0006355|GO:0046872	zinc finger protein 705G	32.334	7.05103	4.21798	2.91415	100.177	16.117	12.9706	17.455	14.9502	7.74963	9.2702	5	8.23533	5	6.07113	4.21397	3.19102	4.02506	3.58871	3.00938	3.56622	2.34218	3.32801	2.32495
ASHGV40055762	5.30041e-06	0.000566155	33.6098	up	protein_coding	NM_198040	PHC2	RefSeq	3873	chr1	-	33789223	33841194	AGAAAAGTGTGCCTGAGACGCGGTCTGGCCCATCACCACATCAGCAGGCTATTGTCACTG	1912	Hs.524271	GO:0000792|GO:0003677|GO:0005515|GO:0005634|GO:0005654|GO:0005654|GO:0007275|GO:0007283|GO:0008270|GO:0016925|GO:0031519|GO:0035102|GO:0042802|GO:0043687|GO:0044267	polyhomeotic homolog 2 (Drosophila)	326.347	5	7.40507	2.33426	890.613	240.796	86.888	113.231	300.205	5	5	5	5	5	8.84081	7.87826	6.19147	6.54	7.57481	2.32966	2.33744	2.34218	2.33708	2.32495
ASHGV40023162	0.00862248	0.0250304	2.77153	up	protein_coding	NM_020232	PSMG2	RefSeq	1141	chr18	+	12702986	12725739	GTGGTCTTCCCCCTGCACTTTTCTGATCTAATTTCTGTTTTATACCTTATACCCAAAACA	56984	Hs.464652	GO:0005515|GO:0005634|GO:0005634|GO:0007094|GO:0043066|GO:0043248	proteasome (prosome, macropain) assembly chaperone 2	618.242	110.253	8.47049	6.99981	1275.85	495.315	218.627	252.291	849.129	127.269	46.9489	89.3675	97.6984	189.983	9.31872	8.78823	7.56174	7.72543	8.95834	7.09886	6.08975	7.2914	7.00938	7.50966
ASHGV40039943	0.00268413	0.0116174	50.8227	up	protein_coding	NM_004394	DAP	RefSeq	2385	chr5	-	10679341	10761387	ATTGTGCAGAAACACCCACATACAGGAGACACCAAAGAAGAGAAAGACAAGGATGACCAG	1611	Hs.75189	GO:0006914|GO:0006915|GO:0006919|GO:0010507|GO:0032088|GO:0034198|GO:0045892|GO:0070513|GO:0097190	death-associated protein	7094.14	212.072	11.753	6.08556	17379.6	4349.44	1960.72	2601.43	9179.54	782.627	7.5513	10.8324	211.075	48.2738	12.999	11.6429	10.649	11.1898	12.2841	9.82303	3.24568	3.95376	8.17409	5.23122
ASHGV40051988	0.011718	0.0311355	4.09435	up	protein_coding	NM_004560	ROR2	RefSeq	4099	chr9	-	94484877	94712444	CACACATTGTTGGTCCTATTTGTAAATCCCACACCCGGTGTATCCAATAAAGTGAAACAA	4920	Hs.98255	GO:0001502|GO:0001756|GO:0004714|GO:0005109|GO:0005515|GO:0005524|GO:0005886|GO:0005887|GO:0007165|GO:0007169|GO:0007223|GO:0007224|GO:0007254|GO:0007275|GO:0008285|GO:0017147|GO:0018108|GO:0018108|GO:0030335|GO:0030509|GO:0030538|GO:0030669|GO:0042472|GO:0042733|GO:0045165|GO:0045893|GO:0060071|GO:0060395|GO:0090090|GO:0090263	receptor tyrosine kinase-like orphan receptor 2	146.82	18.6713	6.38247	4.34884	271.888	258.973	86.6037	23.5908	93.0444	24.5155	19.226	10.2972	18.2725	21.0453	7.29521	7.97155	6.18702	4.44695	6.01162	4.67762	4.66456	3.87663	4.49686	4.02852
ASHGV40044561	0.000528774	0.00455774	2.26432	up	protein_coding	NM_001718	BMP6	RefSeq	3105	chr6	+	7727010	7881961	AGAATGCTCCTTCCCACTCAACGCACACATGAATGCAACCAACCACGCGATTGTGCAGAC	654	Hs.285671	GO:0000122|GO:0001501|GO:0001649|GO:0001654|GO:0001822|GO:0001938|GO:0001958|GO:0003323|GO:0005125|GO:0005160|GO:0005615|GO:0005737|GO:0006879|GO:0006954|GO:0006955|GO:0008083|GO:0010862|GO:0010862|GO:0014823|GO:0030501|GO:0030509|GO:0030509|GO:0030509|GO:0030539|GO:0031666|GO:0031988|GO:0032026|GO:0032332|GO:0032349|GO:0032526|GO:0040007|GO:0042981|GO:0043408|GO:0045603|GO:0045666|GO:0045669|GO:…	bone morphogenetic protein 6	96.6236	27.3112	6.14696	4.96789	107.335	46.4593	66.8518	99.3088	163.163	26.7645	26.0536	22.4478	28.5158	32.7742	6.15699	5.72651	5.77739	6.34929	6.72464	4.79841	5.13072	5.10915	5.14959	4.65156
ASHGV40013838	1.51883e-06	0.00025846	76.3038	up	protein_coding	NM_001805	CEBPE	RefSeq	1550	chr14	-	23586514	23588820	AAAGAGGGCAGGACCCAGCATAATGATTATATGGCTGAATAAAGTTGCACTGTGACTGGG	1053	Hs.558308	GO:0000978|GO:0001077|GO:0005654|GO:0006366|GO:0006909|GO:0006952|GO:0030225|GO:0042089|GO:0042742|GO:0042803|GO:0045944|GO:0046982|GO:0071222	CCAAT/enhancer binding protein (C/EBP), epsilon	1022.96	7.22989	9.11937	2.86569	1947.3	1683.42	361.161	365.677	757.216	5	9.79998	5	6.29386	10.0556	9.9038	10.3668	8.28502	8.24065	8.80055	2.32966	3.64747	2.34218	2.93278	3.07635
ASHGV40033228	6.52248e-05	0.00188047	5.52056	up	protein_coding	NM_000398	CYB5R3	RefSeq	2923	chr22	-	43013845	43045405	ACACCCGGCGCTTCCGCTTTGCCCTGCCGTCACCCCAGCACATCCTGGGCCTCCCTGTCG	1727	Hs.561064	GO:0004128|GO:0005737|GO:0005739|GO:0005741|GO:0005743|GO:0005783|GO:0005789|GO:0005811|GO:0005833|GO:0006695|GO:0006766|GO:0006767|GO:0008015|GO:0016020|GO:0016208|GO:0019852|GO:0043531|GO:0044281|GO:0050660|GO:0051287|GO:0055114|GO:0070062|GO:0071949	cytochrome b5 reductase 3	2698.64	222.494	10.614	8.14922	4101.92	4067.71	1389.86	1059.11	2874.61	255.507	158.032	146.284	187.231	365.416	10.9261	11.5664	10.1415	9.82856	10.6076	8.2044	7.93299	8.05052	7.97427	8.58393
ASHGV40002872	0.00440195	0.0157557	4.98968	up	protein_coding	NM_001256795	LOC100129083	RefSeq	729	chr19	+	51919159	51920679	GTCCACATGGCAGCTTCCTCTCTCCACCCGAAAGAAGTACTGTGACTCATCCTGCATCTG	100129083	Hs.724300		uncharacterized LOC100129083	2385.88	264.438	10.4751	8.15612	4096.94	2662.86	990.491	1296.91	2882.22	124.638	112.103	447.371	128.733	509.344	10.9238	11.0108	9.68145	10.1484	10.6109	7.07111	7.43572	9.7667	7.40584	9.1012
ASHGV40032755	0.000339453	0.00366963	2.2096	up	protein_coding	NM_198690	KRTAP10-9	RefSeq	1276	chr21	+	46047039	46048295	CCACCCCAGCATGGCCGCGTCCACCATGTCCATCCGCTCCAGCGCTTACTCCGACTCCTG	386676	Hs.474000	GO:0005515|GO:0045095	keratin associated protein 10-9	13289	2873.17	13.1336	11.9898	20014.1	13117.4	12508.5	8380.81	12424	2650.82	3258.55	1791.58	2432.32	4232.56	13.2032	13.2953	13.5116	12.9295	12.7282	11.6415	12.4037	11.8003	11.9481	12.1553
ASHGV40045624	0.0276754	0.0585479	10.907	up	protein_coding	NM_006714	SMPDL3A	RefSeq	1987	chr6	+	123110193	123130864	ATGTGATCACTAATATGACAACCACCATCCAGAGTCTCTTTCCAAATCTCCAGGTTTTCC	10924	Hs.486357	GO:0004767|GO:0005515|GO:0005615|GO:0006685|GO:0008150|GO:0016798|GO:0070062	sphingomyelin phosphodiesterase acid-like 3A	459.777	137.075	8.26354	4.81636	907.621	408.769	344.235	295.48	342.777	624.562	5	6.43228	30.3331	19.0492	8.86876	8.55854	8.20579	7.9367	7.74791	9.50467	2.33744	3.09741	5.24809	3.89421
ASHGV40033663	0.0260037	0.056148	6.3811	up	protein_coding	NM_005488	TOM1	RefSeq	2396	chr22	+	35695796	35743987	ATCCCAGTCACCCAGGCCTGCCTCATGGAGGACATCGAGCAGTGGCTGTCCACTGACGTG	10043	Hs.474705	GO:0005515|GO:0005737|GO:0005768|GO:0005769|GO:0005829|GO:0006886|GO:0006897|GO:0015031|GO:0016020|GO:0016197|GO:0016197|GO:0030276|GO:0070062	target of myb1 membrane trafficking protein	5721.89	418.398	11.3993	8.72546	1498.96	1083.7	6777.71	5595.48	13653.6	361.091	634.423	44.4485	396.661	655.367	9.54325	9.76196	12.5079	12.3175	12.8657	8.70868	10.0511	6.20346	9.19321	9.47087
ASHGV40055289	0.00703485	0.0216986	2.78896	up	protein_coding	NM_001128173	PAK3	RefSeq	2205	chrX	+	110366304	110464173	TTTTAAAATTAGCCAAGCCTCTCTCCAGCCTGACTCCTCTGATTATCGCTGCAAAGGAAG	5063	Hs.656789	GO:0000165|GO:0000187|GO:0002223|GO:0004674|GO:0004674|GO:0004708|GO:0005515|GO:0005524|GO:0005737|GO:0005768|GO:0005829|GO:0005886|GO:0007264|GO:0007266|GO:0007346|GO:0007409|GO:0007411|GO:0016358|GO:0016477|GO:0017124|GO:0030036|GO:0030833|GO:0031098|GO:0031295|GO:0042981|GO:0043525|GO:0045087|GO:0046872|GO:0048010|GO:0048013|GO:0048365|GO:0050808|GO:0050852|GO:0060997|GO:0061003|GO:2000573	p21 protein (Cdc42/Rac)-activated kinase 3	134.792	28.1672	6.43977	4.96004	274.841	153.737	55.4266	56.8187	133.135	35.1718	26.6747	15.6325	28.4092	34.9479	7.31149	7.29385	5.49965	5.62565	6.46821	5.20227	5.16498	4.54721	5.1432	4.74254
ASHGV40042311	0.000150294	0.00254515	9.40433	up	protein_coding	NM_001287252	CCNI2	RefSeq	2642	chr5	+	132083136	132090095	GCTGTGGCTCCTGCGGCTTCAGAACACCTTTTACTTCTCCCAGTCCACTTTTAACCTGGC	645121	Hs.714496		cyclin I family member 2	147.081	9.57147	6.62553	3.39221	69.901	53.9006	113.49	205.683	292.429	12.4272	14.1438	8.76115	6.63311	5.89215	5.6616	5.92228	6.59691	7.41332	7.53356	3.6702	4.20202	3.60447	3.01003	2.47433
ASHGV40047930	3.58383e-05	0.00139484	4.08708	up	protein_coding	NM_001159522	ZNF727	RefSeq	1679	chr7	+	63505820	63538927	TGAGTCCAGTACCCGTCTGTACTATTCCATCTCTTCCGCTCCATTAGCTCCTCGGTGACT	442319	Hs.640774	GO:0000978|GO:0005634|GO:0006351|GO:0006355|GO:0046872	zinc finger protein 727	627.445	86.9956	8.73114	6.70007	1073.55	519.288	602.236	545.942	396.207	135.155	56.335	59.4717	84.1673	99.8488	9.06967	8.85014	8.96296	8.83081	7.94214	7.19101	6.38366	6.6785	6.78514	6.46205
ASHGV40047734	0.000604213	0.0048344	7.62551	up	protein_coding	NM_032016	STARD3NL	RefSeq	1755	chr7	+	38217807	38270272	GCTATGTGCTGCCCATCATTTCATTCATCCTTGCCTGGATTGAGACGTGGTTCCTGGATT	83930	Hs.744885	GO:0005765|GO:0016020|GO:0016021|GO:0031902|GO:0043231	STARD3 N-terminal like	75.873	6.14304	5.56595	2.63511	115.701	32.4031	48.104	161.929	21.2277	9.32919	5.58391	5	5	5.80212	6.239	5.23464	5.27755	7.04011	4.03844	3.26523	2.76689	2.34218	2.33708	2.46419
ASHGV40021093	0.0473422	0.0887444	2.05867	up	protein_coding	NM_000934	SERPINF2	RefSeq	2284	chr17	+	1646129	1658559	AACTAGCGGGCCGAACCAGGAGCAGGTGTCCCCACTTACCCTCCTCAAGTTGGGCAACCA	5345	Hs.159509	GO:0002020|GO:0002034|GO:0002576|GO:0004866|GO:0004867|GO:0004867|GO:0005515|GO:0005576|GO:0005576|GO:0005577|GO:0005615|GO:0006953|GO:0007596|GO:0009986|GO:0010033|GO:0010757|GO:0010951|GO:0030168|GO:0030199|GO:0031093|GO:0032967|GO:0042730|GO:0042803|GO:0045597|GO:0045944|GO:0046330|GO:0048514|GO:0048661|GO:0051496|GO:0051918|GO:0070062|GO:0070374|GO:0071636|GO:0072562|GO:2000049	serpin peptidase inhibitor, clade F (alpha-2 antiplasmin, pigment epithelium derived factor), member 2	77.4509	26.1593	5.86407	4.82235	70.883	93.8358	135.832	53.3304	33.3737	43.4492	22.1394	16.1184	20.9312	28.158	5.67643	6.62064	6.86011	5.53612	4.62703	5.52625	4.87138	4.59724	4.69058	4.42632
ASHGV40030001	0.00415984	0.0151615	9.45525	up	protein_coding	NM_005214	CTLA4	RefSeq	2033	chr2	+	204732510	204738683	CCCCCAACAGAGCCAGAATGTGAAAAGCAATTTCAGCCTTATTTTATTCCCATCAATTGA	1493	Hs.247824	GO:0002250|GO:0005515|GO:0005794|GO:0005886|GO:0005887|GO:0006955|GO:0006974|GO:0009897|GO:0030889|GO:0031295|GO:0043065|GO:0045334|GO:0045590|GO:0048471|GO:0050853	cytotoxic T-lymphocyte-associated protein 4	338.838	15.9895	7.39113	4.15001	88.8616	396.163	907.88	249.507	51.779	14.3086	11.4781	14.4013	20.6412	19.1184	5.93939	8.52503	9.54957	7.71274	5.2289	3.877	3.88844	4.41312	4.67169	3.8998
ASHGV40038525	0.00226031	0.0104577	5.93291	up	protein_coding	NM_018401	STK32B	RefSeq	3529	chr4	+	5053243	5502728	AAAGCAAGCTCCAGGACGGGTGCAACAACAACCTCCTCACCCACACCTGCACCCGTGGCT	55351	Hs.133062	GO:0004674|GO:0005524|GO:0005622|GO:0018105|GO:0035556|GO:0046872	serine/threonine kinase 32B	5045.24	411.728	11.3501	8.78137	11278.5	6964.22	1985.77	1788.05	3209.65	1089.76	183.031	188.515	321.89	275.441	12.4119	12.2996	10.6731	10.6245	10.7415	10.3422	8.14939	8.45303	8.85652	8.1057
ASHGV40054058	1.95628e-05	0.00102624	4.20745	up	protein_coding	NM_138362	FAM104B	RefSeq	1092	chrX	-	55169534	55187628	TCCACCCAGCCCAAAAGGAATAAGAGAAACCCTATCTTTCAGGATTCTCAAGATACAGAG	90736	Hs.415414		family with sequence similarity 104 member B	5929.38	686.464	11.9147	9.84179	7458.61	4434.46	4674.5	4743.56	8335.75	756.085	717.345	274.568	710.26	974.062	11.745	11.6732	11.9442	12.0784	12.1328	9.76543	10.2521	9.04588	10.0789	10.0667
ASHGV40023679	0.000188758	0.00284442	19.6385	up	protein_coding	NM_213604	ADAMTSL5	RefSeq	2867	chr19	-	1505016	1513188	GGCCACACACAGCAAGAAAGATACATCTGACCAGCCTCAACGTCAACGTATTTCCCCTCT	339366	Hs.371674	GO:0001527|GO:0001527|GO:0004222|GO:0005515|GO:0005576|GO:0005578|GO:0006508|GO:0008201|GO:0008270	ADAMTS like 5	11248.3	255.969	12.4809	8.18529	24189.2	8988.74	2461.56	4916.55	15685.5	104.166	430.144	94.5436	353.885	297.107	13.5032	12.7029	10.9706	12.1242	13.1037	6.82526	9.47979	7.38913	9.01788	8.21443
ASHGV40055275	0.00643883	0.0205506	2.63117	up	protein_coding	NM_052936	ATG4A	RefSeq	2326	chrX	+	107334898	107397901	TTCAGAAACATCCATCACACTGGCCTCCCTTTGTACCTCCAGCCAAGCCAGAAGTGACAA	115201	Hs.8763	GO:0000045|GO:0000422|GO:0004197|GO:0005515|GO:0005737|GO:0005829|GO:0006501|GO:0006508|GO:0006612|GO:0006995|GO:0008234|GO:0016485|GO:0044804|GO:0051697	autophagy related 4A, cysteine peptidase	884.157	155.563	9.04406	7.64836	1545.78	241.935	611.48	701.898	1319.69	212.587	111.066	175.264	139.256	139.645	9.59389	7.88785	8.98577	9.19742	9.55538	7.90703	7.42155	8.34218	7.53481	7.03622
ASHGV40037935	0.00823471	0.0242504	17.5022	up	protein_coding	NM_024574	NDNF	RefSeq	2911	chr4	-	121956781	121993673	AATATGCCATTCATTGCACACACCCACAAATGCAAATCATTCCTCTCTGTAGATGCTAGG	79625	Hs.709520	GO:0001764|GO:0005539|GO:0005576|GO:0005578|GO:0008201|GO:0010811|GO:0010976|GO:0016049|GO:0019800|GO:0030198|GO:0031012|GO:0043524	neuron-derived neurotrophic factor	24682.2	1303.88	13.9964	9.86692	41746.8	25401	10704.5	11857.7	33701.3	2661.32	1401.7	29.0227	1757.07	670.283	14.4759	14.4274	13.2203	13.478	14.3802	11.6456	11.2004	5.51093	11.4699	9.50785
ASHGV40030760	0.000108358	0.00232403	19.1485	up	protein_coding	NM_031232	NECAB3	RefSeq	2063	chr20	-	32244892	32262264	TGGATAATGAATAACAACTGAGCCAGACCTGCACACGCCGAGGGCCCCGGGACCCTGCCT	63941	Hs.516986	GO:0000137|GO:0005509|GO:0005515|GO:0005634|GO:0005737|GO:0005789|GO:0009306|GO:0019538|GO:0042984	N-terminal EF-hand calcium binding protein 3	239.814	6.52896	7.0293	2.77014	346.633	513.688	101.816	45.8355	191.096	6.63681	5.0688	5	8.05317	7.88602	7.61336	8.83172	6.43217	5.32964	6.93959	2.80461	2.63373	2.34218	3.29589	2.77428
ASHGV40029985	3.64096e-07	0.000115468	47.561	up	protein_coding	NM_139158	CDK15	RefSeq	3587	chr2	+	202671151	202760273	GGCCTCCTACCAGAAAGGTCACCACCCAGCCCAGTTTAGCAAATGCTGGTGAAAAGAAAG	65061	Hs.348711	GO:0004674|GO:0004693|GO:0005515|GO:0005524|GO:0006468|GO:0046872|GO:0051726	cyclin-dependent kinase 15	4294.48	47.2259	11.284	5.71226	6404.49	6985.79	3513.4	1503.04	3065.69	57.9012	28.3794	29.9737	42.38	77.495	11.5479	12.3055	11.4973	10.3728	10.6963	5.95225	5.26258	5.55921	5.75908	6.02815
ASHGV40026505	0.00354467	0.0138783	2.11784	up	protein_coding	NM_001785	CDA	RefSeq	985	chr1	+	20915443	20945400	CCTACAGTCACTTTCCTGTGGGGGCTGCCCTGCTCACCCAGGAGGGGAGAATCTTCAAAG	978	Hs.466910	GO:0001882|GO:0004126|GO:0004126|GO:0005515|GO:0005576|GO:0005829|GO:0005829|GO:0006206|GO:0007166|GO:0008270|GO:0008270|GO:0008655|GO:0009972|GO:0019858|GO:0030308|GO:0042803|GO:0043097|GO:0044281|GO:0045980|GO:0051289|GO:0055086	cytidine deaminase	24.055	9.28865	4.32097	3.23838	16.058	13.2101	33.0264	29.8538	28.1268	10.9077	5.44255	7.91408	5.98226	16.1967	3.84899	3.91971	4.66416	4.76738	4.40461	3.48551	2.73131	3.43275	2.85665	3.68568
ASHGV40039284	0.000486916	0.00438515	12.1516	up	protein_coding	uc021pav.1	DQ786325	UCSC_knowngene	432	chr1	+	155203712	155204236	TGCACAACCTCTGTGCCTATTGTACCCACATTCTCAGTCTCTACTTCCCCTGGGATGGAG					588.167	20.4404	8.08316	4.48009	1386.77	932.436	135.595	130.841	355.199	26.7701	11.2944	19.3617	19.2992	25.4767	9.43673	9.58362	6.85689	6.74019	7.79838	4.79896	3.8619	4.87634	4.58039	4.28285
ASHGV40046793	0.000246385	0.00316376	46.7967	up	protein_coding	NM_003919	SGCE	RefSeq	1709	chr7	-	94214535	94285521	ACCTCCTTTACACACAGACAACTATGATAGCACAAACATGCCATTGATGCAAACGCAGCA	8910	Hs.371199	GO:0005794|GO:0005856|GO:0005886|GO:0005887|GO:0007160|GO:0007517|GO:0016010|GO:0016012|GO:0030425|GO:0032590|GO:0042383	sarcoglycan epsilon	1786.43	9.88644	8.84825	3.29991	6548.87	215.998	127.202	379.99	1660.1	8.77442	11.0982	5	9.71268	14.8469	11.5733	7.71937	6.76174	8.30634	9.88053	3.18512	3.83527	2.34218	3.56667	3.57033
ASHGV40026483	7.95104e-05	0.00208551	7.17029	up	protein_coding	NM_018263	ASXL2	RefSeq	7174	chr2	-	25962252	26101312	AAGCATATCCATCTCCTCCAACCAGCATCTCTCACTAAAGACTGTCAAAGCAGCCAGTGA	55252	Hs.119815	GO:0000122|GO:0000790|GO:0003007|GO:0003677|GO:0005654|GO:0006351|GO:0007512|GO:0035360|GO:0042975|GO:0045600|GO:0045672|GO:0045944|GO:0046872|GO:0048704|GO:1900159|GO:1902466	additional sex combs like 2, transcriptional regulator	16695.2	1302.12	13.4784	10.6364	18975.5	12186.7	15120.6	11339.1	25854.1	2989.55	504.624	781.7	1173.3	1061.41	13.1455	13.1542	13.8195	13.3912	13.8818	11.8144	9.72126	10.5942	10.8666	10.1856
ASHGV40008735	0.00230303	0.0105852	2.32548	up	protein_coding	NM_006019	TCIRG1	RefSeq	2727	chr11	+	67806461	67818366	TTTGCCGTGATGACCGTGGCTATCCTGCTGGTGATGGAGGGACTCTCAGCCTTCCTGCAC	10312	Hs.495985	GO:0000220|GO:0005215|GO:0005739|GO:0005765|GO:0005886|GO:0005887|GO:0006879|GO:0006968|GO:0007035|GO:0008284|GO:0008286|GO:0010008|GO:0015986|GO:0015991|GO:0015992|GO:0016324|GO:0016471|GO:0030670|GO:0033572|GO:0034220|GO:0046961|GO:0051117|GO:0051701|GO:0055085|GO:0070072|GO:0090382	T-cell, immune regulator 1, ATPase, H+ transporting, lysosomal V0 subunit A3	60.9456	18.6675	5.51051	4.29298	88.3102	30.9594	38.0899	52.9532	94.4152	13.6162	13.5037	15.9937	14.5618	35.6623	5.93321	5.16542	4.89987	5.52305	6.03098	3.80872	4.13382	4.58685	4.16272	4.77279
ASHGV40001795	0.0212016	0.0484201	3.03717	up	protein_coding	NM_006108	SPON1	RefSeq	5154	chr11	+	13984183	14289679	CAGTTCCCAGGTTGTAGGATGCGCCCATGGACGGCCTGGTCAGAATGCACCAAACTGTGC	10418	Hs.643864	GO:0005515|GO:0005578|GO:0005615|GO:0005788|GO:0006493|GO:0007155|GO:0031012|GO:0031012|GO:0036066|GO:0043687|GO:0044267	spondin 1, extracellular matrix protein	34.5078	8.58931	4.58388	2.98116	10.2935	12.9054	38.4024	60.8777	50.0601	16.5924	5	5	7.85846	8.49568	3.21642	3.8855	4.91523	5.71375	5.18851	4.10547	2.33744	2.34218	3.25863	2.86208
ASHGV40046332	0.00648176	0.0206216	5.90143	up	protein_coding	NM_001883	CRHR2	RefSeq	2998	chr7	-	30691558	30722141	ATCCCTACATCACCCACACGGATCAGCTTCCACAGCATCAAGCAGACGGCCGCTGTGTGA	1395	Hs.546246	GO:0005179|GO:0005515|GO:0005791|GO:0005794|GO:0005886|GO:0005887|GO:0007015|GO:0007166|GO:0007188|GO:0007205|GO:0009755|GO:0009986|GO:0010460|GO:0010629|GO:0010700|GO:0014064|GO:0015056|GO:0016525|GO:0017046|GO:0019233|GO:0021549|GO:0021854|GO:0030425|GO:0030818|GO:0030819|GO:0030855|GO:0032755|GO:0032811|GO:0032874|GO:0033685|GO:0035482|GO:0042423|GO:0043196|GO:0043204|GO:0043404|GO:0043679|GO:…	corticotropin releasing hormone receptor 2	7560.95	679.358	11.8711	9.30999	17682.2	3943.8	2164.61	3146.61	10867.5	1931.63	180.467	250.369	727.342	306.979	13.0337	11.5294	10.803	11.4791	12.5101	11.1462	8.13017	8.90103	10.1102	8.26244
ASHGV40048377	0.0117392	0.0311423	4.47707	up	protein_coding	NM_012281	KCND2	RefSeq	5333	chr7	+	119913721	120390387	GGCTTTTGTTAGCAAATCCGGCTCCAGCTTTGAAACCCAGCACCACCACCTGCTTCACTG	3751	Hs.654739	GO:0001508|GO:0005249|GO:0005249|GO:0005249|GO:0005250|GO:0005250|GO:0005251|GO:0005515|GO:0005886|GO:0005887|GO:0007268|GO:0008076|GO:0019228|GO:0019233|GO:0030054|GO:0031226|GO:0032809|GO:0034765|GO:0043197|GO:0043197|GO:0043204|GO:0044853|GO:0045211|GO:0045475|GO:0046872|GO:0051260|GO:0071456|GO:0071805	potassium channel, voltage gated Shal related subfamily D, member 2	4697.66	630.515	11.3646	9.20208	7581.57	8428.21	3349.46	1894.37	2234.67	1929.35	215.495	221.193	478.238	308.301	11.7743	12.5964	11.4277	10.7302	10.2946	11.1422	8.37794	8.71605	9.50054	8.27366
ASHGV40048534	0.0231687	0.0516421	2.67192	up	protein_coding	NM_001085429	TMEM213	RefSeq	3398	chr7	+	138482738	138490769	GCAACAGCTCAAGCTTGACCGCTCACCACCCAGACCCTGGGACCCTGGAGCAGTGCCTCA	155006	Hs.567729	GO:0016021	transmembrane protein 213	441.267	117.02	8.28455	6.86668	273.148	290.029	641.431	545.363	456.363	304.305	65.5145	49.1333	64.4862	101.66	7.30051	8.11342	9.06097	8.82774	8.12013	8.45668	6.62693	6.36491	6.38932	6.49553
ASHGV40030076	0.000912463	0.00609794	4.76769	up	protein_coding	NM_006279	ST3GAL3	RefSeq	2294	chr1	+	44173203	44396837	TTGGCTATGACATGAGCACACCCAACGCACCCCTGCACTACTATGAGACCGTTCGCATGG	6487	Hs.597915	GO:0000139|GO:0003836|GO:0005576|GO:0005975|GO:0006488|GO:0006493|GO:0008118|GO:0016266|GO:0018146|GO:0018279|GO:0030173|GO:0030203|GO:0032580|GO:0042339|GO:0043687|GO:0044267|GO:0044281|GO:0097503|GO:0097503	ST3 beta-galactoside alpha-2,3-sialyltransferase 3	4938.59	407.416	11.3613	9.10805	8039.98	7780.5	2555.41	1193.89	5123.18	377.236	382.267	304.868	302.833	669.874	11.8749	12.4809	11.0195	10.0204	11.4111	8.77105	9.30662	9.20539	8.75253	9.50467
ASHGV40024583	0.000653653	0.00505033	2.25357	up	protein_coding	NM_007059	KPTN	RefSeq	1719	chr19	-	47978397	47987521	TCTTAAGCACCCATGCACCCACTCTTCCCAGACCTGGGGCGACTCATGGCGTGCTCACCT	11133	Hs.25441	GO:0003779|GO:0005634|GO:0005815|GO:0006928|GO:0007015|GO:0007605|GO:0015629|GO:0030426|GO:0032420|GO:0048471	kaptin (actin binding protein)	15368.9	3599.68	13.3946	12.2224	17699.3	14336.8	14722.4	9812.17	20273.7	5111.51	2880.06	1732.15	2380.81	5893.84	13.043	13.4347	13.7968	13.191	13.5075	12.5846	12.2509	11.7399	11.9249	12.6115
ASHGV40031912	0.000110788	0.00233242	40.7398	up	protein_coding	NM_178463	MIR1-1HG	RefSeq	1230	chr20	+	61147659	61167971	GTGGAGAGGACCCAGCAGGTGGCGCGGGGAGAGCCCGGCTCGGCACGTGGTCAGCTCCAA	128826	Hs.86507		MIR1-1 host gene	477.932	5	7.68263	2.33426	975.856	913.478	164.531	41.492	294.303	5	5	5	5	5	8.95743	9.55873	7.15529	5.19705	7.54464	2.32966	2.33744	2.34218	2.33708	2.32495
ASHGV40019999	0.00380088	0.0144595	4.63534	up	protein_coding	NM_000691	ALDH3A1	RefSeq	1794	chr17	-	19641297	19651746	TCCTCTGCTGACCTGCTGACCTGTGCACACCCCACTCCCACATGGGCCCAGGCCTCACCA	218	Hs.531682	GO:0001666|GO:0004028|GO:0004029|GO:0004030|GO:0005615|GO:0005654|GO:0005737|GO:0005783|GO:0005829|GO:0005886|GO:0006081|GO:0007568|GO:0007584|GO:0008106|GO:0008284|GO:0018479|GO:0042493|GO:0043231|GO:0051384|GO:0051591|GO:0055114	aldehyde dehydrogenase 3 family member A1	8161.75	1017.39	12.4285	10.2159	10053.9	7306.1	8743.85	6389.39	8315.5	447.314	1988.41	293.893	1370.2	987.13	12.2253	12.3903	12.8853	12.5217	12.1201	9.01323	11.7233	9.1473	11.112	10.0835
ASHGV40031185	0.0471195	0.0884695	2.74096	up	protein_coding	NM_004799	ZFYVE9	RefSeq	5210	chr1	+	52607765	52812358	GGAACCCCAGGAGCACATCCACATCCAGTGGGTGGATGATGACAAGAACGTTAGCAAGGG	9372	Hs.532345	GO:0005515|GO:0005545|GO:0005769|GO:0006508|GO:0006897|GO:0007179|GO:0007179|GO:0007179|GO:0007183|GO:0007184|GO:0008236|GO:0030512|GO:0031901|GO:0031901|GO:0046872	zinc finger, FYVE domain containing 9	5409.2	643.24	11.2509	9.79623	9435.14	9245.15	1628.23	767.604	5969.86	815.317	544.22	413.262	533.943	909.46	12.1368	12.7529	10.3859	9.33332	11.6456	9.88986	9.84279	9.6446	9.64933	9.95459
ASHGV40003313	0.000174818	0.00276473	12.1423	up	protein_coding	NM_030975	KRTAP9-9	RefSeq	981	chr17	+	39411635	39412616	CTTCCTTCTTTTAATGATCACTTTGGGTTATCTCCCTATAACCAGGGATCTTACCTATAT	81870	Hs.722077	GO:0045095	keratin associated protein 9-9	1288.66	46.3774	9.31782	5.71586	2512.91	1577.16	400.555	253.207	1699.45	38.0076	46.8944	30.7881	34.1964	82.0003	10.2388	10.2798	8.42116	7.73017	9.91923	5.33009	6.08796	5.61001	5.42463	6.12659
ASHGV40030041	0.0250185	0.0546507	3.43723	up	protein_coding	NM_134442	CREB1	RefSeq	9794	chr2	+	208394615	208470284	AGATTCGCACAGCACCCACTAGCACTATTGCCCCTGGAGTTGTTATGGCATCCTCCCCAG	1385	Hs.516646	GO:0000978|GO:0000980|GO:0001077|GO:0001102|GO:0001190|GO:0002224|GO:0002755|GO:0002756|GO:0003690|GO:0003700|GO:0003705|GO:0003712|GO:0005515|GO:0005634|GO:0005654|GO:0005654|GO:0005719|GO:0005739|GO:0006366|GO:0006468|GO:0007165|GO:0007173|GO:0007179|GO:0007202|GO:0007219|GO:0007268|GO:0007411|GO:0007595|GO:0007613|GO:0007623|GO:0008361|GO:0008543|GO:0010033|GO:0010944|GO:0016032|GO:0019899|GO:…	cAMP responsive element binding protein 1	9266.59	1877.66	12.5927	10.8115	6762.88	6679.52	13178.2	8811.51	10900.8	5464.48	790.711	317.74	1326.74	1488.63	11.6091	12.2406	13.5802	13.0204	12.5134	12.6774	10.3892	9.26603	11.0567	10.6683
ASHGV40051406	0.0084417	0.024664	4.30155	up	protein_coding	NM_016458	HGH1	RefSeq	2549	chr8	+	145192671	145195746	CCTCTTAGCACTCAGACATCAGCACTGTCTTCACAGAATAAATGCTTTATCTGGCCTTGC	51236	Hs.300224	GO:0003674|GO:0005575|GO:0008150	HGH1 homolog	127.521	16.7282	6.19822	4.09336	62.6466	22.5028	68.9156	229.043	254.499	14.0522	20.9134	7.0192	16.0253	25.6306	5.53467	4.71217	5.82264	7.57378	7.34782	3.84899	4.78578	3.23738	4.3029	4.29173
ASHGV40042802	0.00338712	0.0134349	2.38207	up	protein_coding	NM_030567	PRR7	RefSeq	1543	chr5	+	176873795	176883287	TTCGCCGGCTTCTGGCTCATCTGGGGTCTCATCGTCCTGCTCTGCTGCTTCTGCAGCTTC	80758	Hs.534492	GO:0016021|GO:0030054|GO:0045211	proline rich 7 (synaptic)	2376.31	521.081	10.5803	9.3281	3420.08	2169.12	1948.36	1341.04	3002.96	699.536	230.385	428.952	314.169	932.362	10.6611	10.7281	10.6409	10.1983	10.6731	9.65204	8.48019	9.69611	8.81542	9.99674
ASHGV40020210	0.0134667	0.0345049	5.19855	up	protein_coding	ENST00000308078	TBC1D3C	GENCODE	2305	chr17	-	34580901	34757050	TTCCATCCAGCTGCCCCTAATAATGATGTTTTGCAGTCCCATGGCACATAAGAAATTTAG	414060	Hs.454716	GO:0005096|GO:0005886|GO:0043547	TBC1 domain family member 3C	9710.12	906.444	12.2879	9.90979	20248	9325.06	3148.96	2826.56	13002.1	326.456	1720.88	169.803	1198.7	1116.38	13.2163	12.7748	11.3281	11.3253	12.7949	8.5532	11.5213	8.29911	10.9023	10.273
ASHGV40022644	0.00131929	0.00759233	44.3795	up	protein_coding	NM_001004692	OR2T12	RefSeq	963	chr1	-	248457917	248458880	AAATCCCACAGGTCCACTAACCACGATAAGGTTGTGTCAGCCTTCTATACTATGTTCACC	127064	Hs.553582	GO:0004930|GO:0004984|GO:0005886|GO:0007186|GO:0007608|GO:0016021|GO:0050911|GO:0050911	olfactory receptor family 2 subfamily T member 12	983.046	5	7.80608	2.33426	2276.83	2298.54	56.9257	46.3907	236.546	5	5	5	5	5	10.1079	10.7967	5.53467	5.34776	7.24335	2.32966	2.33744	2.34218	2.33708	2.32495
ASHGV40026137	0.000635927	0.00499386	7.67683	up	protein_coding	NM_152909	ZNF548	RefSeq	4529	chr19	+	57901217	57913919	ATCTTCACATGCATGGAGGGCTGGAAGGACTTACCAGCCACCTCATGCCTTCTCCAGCAC	147694	Hs.126905	GO:0000977|GO:0003700|GO:0005654|GO:0006351|GO:0006355|GO:0046872	zinc finger protein 548	112.862	10.2772	6.33712	3.39661	153.493	178.254	115.675	72.6981	44.1923	20.7468	6.33967	8.32883	10.9709	5	6.5984	7.49363	6.62246	5.94824	5.02284	4.4259	2.96302	3.51912	3.75004	2.32495
ASHGV40037592	0.000298765	0.00345541	24.2669	up	protein_coding	NM_001077	UGT2B17	RefSeq	2099	chr4	-	69402902	69434245	CCCCACACAAAAGTTACTGAGCTTCCTTATGTTTCACACATTGTATTTGAACACAAAACA	7367	Hs.575083	GO:0001972|GO:0005789|GO:0008202|GO:0009813|GO:0015020|GO:0016020|GO:0016021|GO:0032870|GO:0043231|GO:0052695|GO:0052696	UDP glucuronosyltransferase 2 family, polypeptide B17	450.493	8.55631	7.63799	3.03707	941.984	584.921	76.3271	67.77	581.464	5.18062	8.78235	5	7.1554	16.6632	8.91118	9.01015	5.98601	5.8516	8.43101	2.51654	3.48322	2.34218	3.11866	3.72476
ASHGV40021203	2.04423e-05	0.00105382	17.2019	up	protein_coding	NM_181844	BCL6B	RefSeq	3544	chr17	+	6926368	6932961	TTCCGCCACCTGCAGACCCTCAAGAGCCACGTTCGCATCCACACCGGAGAGAAGCCTTAC	255877	Hs.22575	GO:0000122|GO:0000977|GO:0001227|GO:0005634|GO:0046872	B-cell CLL/lymphoma 6, member B	1438.65	41.6844	9.70514	5.60064	2224.54	2450.98	882.102	509.526	1126.09	55.9452	35.311	49.5674	35.0165	32.5817	10.0735	10.8769	9.50054	8.73173	9.34299	5.90633	5.61769	6.38174	5.45496	4.6425
ASHGV40009343	0.000226647	0.00306456	25.8762	up	protein_coding	ENST00000263579	DCPS	GENCODE	1479	chr11	+	126173646	126215644	ATGACTTGTACTTGATCGCCATCTGCCATCGCCGGGGCATCAGATCCCTACGCGACCTTA	28960	Hs.504249	GO:0000288|GO:0000290|GO:0000340|GO:0005515|GO:0005634|GO:0005654|GO:0005737|GO:0005739|GO:0005829|GO:0010467|GO:0036245|GO:0043069|GO:0043928|GO:0045292|GO:0050072	decapping enzyme, scavenger	295.214	5	7.02782	2.33426	701.249	378.037	65.6205	31.2963	299.867	5	5	5	5	5	8.52233	8.45895	5.74972	4.83637	7.57172	2.32966	2.33744	2.34218	2.33708	2.32495
ASHGV40021836	0.0138841	0.0352252	7.97701	up	protein_coding	NM_001256299	MGC57346-CRHR1	RefSeq	2712	chr17	+	43697694	43913194	CCTCCCCAACCCGTGTCAGCTTTCACAGCATCAAGCAGTCCACAGCAGTCTGAGCTGGCA	104909134			MGC57346-CRHR1 readthrough	4236.97	150.195	10.4916	7.49578	8329.28	8322.04	1196.84	186.113	3150.6	265.233	105.979	99.3762	88.2897	192.099	11.9399	12.5788	9.95938	7.25637	10.7237	8.25184	7.36196	7.47021	6.86305	7.53182
ASHGV40025822	0.00154863	0.00833701	21.725	up	protein_coding	NM_004497	FOXA3	RefSeq	2046	chr19	+	46367517	46377055	CGCCAAGCCACCGTATTCCTATATCTCACTCATCACCATGGCCATCCAGCAGGCGCCGGG	3171	Hs.36137	GO:0000981|GO:0001678|GO:0003700|GO:0003700|GO:0005634|GO:0006351|GO:0007283|GO:0008134|GO:0009267|GO:0009653|GO:0016568|GO:0019904|GO:0030154|GO:0031018|GO:0043565|GO:0044212|GO:0045944	forkhead box A3	2058.38	29.9343	9.51695	5.07566	343.868	124.248	1536.93	2410.63	5876.21	39.8222	25.9619	19.997	31.3862	32.5045	7.60069	6.99061	10.2901	11.0889	11.6144	5.3929	5.12397	4.92756	5.29468	4.63922
ASHGV40048307	1.63781e-05	0.000936641	12.3341	up	protein_coding	NM_024814	CBLL1	RefSeq	4447	chr7	+	107384141	107402112	AGCAAACAAAGCGAAACCTGCACCGCGAACTCAAAGAACTATAAACAGGATGCCTGCAAA	79872	Hs.592271	GO:0000151|GO:0004842|GO:0004842|GO:0005515|GO:0007162|GO:0008270|GO:0016337|GO:0016567|GO:0016567|GO:0016874|GO:0030155|GO:0030335|GO:0042802|GO:0045807|GO:0061630	Cbl proto-oncogene-like 1, E3 ubiquitin protein ligase	185.684	10.8335	7.08616	3.46159	98.9534	132.825	322.245	220.97	153.425	8.79879	9.04158	8.37703	6.66228	21.2877	6.05728	7.09192	8.12607	7.5124	6.64315	3.18895	3.5326	3.52748	3.01667	4.04225
ASHGV40024273	0.0244189	0.0536938	2.08284	up	protein_coding	NM_152481	FAM187B	RefSeq	1179	chr19	-	35715703	35719628	TCAAGTGCATCCACCCTTCCCCGGGCAGGAGAAGCACACAGGTGCTGGTGGTGAAATAAA	148109	Hs.128069	GO:0016021	family with sequence similarity 187 member B	1172.36	255.388	9.40656	8.34801	2224.62	1160.41	624.286	405.629	1446.84	203.59	320.597	153.584	191.285	407.882	10.0744	9.84481	9.01875	8.39794	9.69693	7.83452	9.02463	8.13569	8.00534	8.73987
ASHGV40045486	0.00264678	0.0115128	6.2333	up	protein_coding	NM_003269	NR2E1	RefSeq	3224	chr6	+	108487261	108510013	ACGTCCACCATCCGCAAGCAAGTGGCCCTCTACTTCCGTGGACACAAGGAGGAGAACGGG	7101	Hs.157688	GO:0000122|GO:0001077|GO:0001078|GO:0001662|GO:0002118|GO:0003707|GO:0005654|GO:0006367|GO:0007399|GO:0007601|GO:0008270|GO:0010467|GO:0021542|GO:0021764|GO:0021772|GO:0021819|GO:0021872|GO:0021895|GO:0021960|GO:0030198|GO:0035019|GO:0035176|GO:0042826|GO:0043066|GO:0043401|GO:0043565|GO:0045165|GO:0045665|GO:0045766|GO:0045787|GO:0045944|GO:0048712|GO:0048814|GO:0060041|GO:0060164|GO:0060291|GO:…	nuclear receptor subfamily 2 group E member 1	351.282	30.4705	7.52879	4.88879	991.066	287.147	114.17	130.785	233.24	68.6793	18.2595	29.0124	12.7702	23.6309	8.97483	8.10004	6.60668	6.73961	7.22277	6.21151	4.57558	5.51015	3.96915	4.17757
ASHGV40043919	0.0114776	0.0307406	5.19267	up	protein_coding	NM_020381	PDSS2	RefSeq	3568	chr6	-	107473760	107780779	CCTTCCTTTTATCACATTGCTAAATGAGTTCTGCTTTCTTTTTGGAACTGCTACAAACAA	57107	Hs.745008	GO:0000010|GO:0005737|GO:0005759|GO:0006744|GO:0006744|GO:0006744|GO:0008299|GO:0044281|GO:0046982|GO:0050347|GO:0050878|GO:0051290|GO:1990234	prenyl (decaprenyl) diphosphate synthase, subunit 2	642.669	47.1254	8.14105	5.76457	1352	859.849	190.872	58.604	752.017	47.6541	38.9206	33.7059	39.8549	75.4917	9.39999	9.48422	7.3682	5.66459	8.78823	5.66297	5.77637	5.75501	5.64706	5.98144
ASHGV40060877	0.00519766	0.0176296	2.63631	up	protein_coding	uc010sdi.1	DDX11L11	UCSC_knowngene	985	chr12	-	91352	93018	TGTTGCAGAGAGCCTCCACCACCCCGAGATCGCATTTCTCACTGCCTTTTGTCTGCCCAG	100887824			DEAD/H-box helicase 11 like 11	6075.2	1176.85	11.9132	10.5147	7237.79	7541.76	5232.2	2924.99	7439.28	2231.53	407.201	765.055	929.919	1550.54	11.6933	12.4241	12.115	11.3625	11.9713	11.3811	9.40077	10.5653	10.4881	10.7383
ASHGV40009988	0.0102793	0.0285938	4.33006	up	protein_coding	NM_175053	KRT74	RefSeq	2799	chr12	-	52959602	52967609	TCATCAGCAGTAGCAGCTACAGCTACCACCACCCCAGCTCTGCGGGTGTTGACCTTGGGG	121391	Hs.660125	GO:0005198|GO:0005737|GO:0045095|GO:0045104|GO:0070062|GO:1990254	keratin 74, type II	159.773	18.1671	6.43422	4.31983	339.352	274.19	53.7818	37.6949	93.8454	15.3824	12.0866	24.7194	14.8802	23.7667	7.5824	8.04181	5.44813	5.07588	6.02288	3.99462	3.96653	5.25631	4.19423	4.18748
ASHGV40053511	1.92721e-05	0.00102354	18.3853	up	protein_coding	NM_020438	DOLPP1	RefSeq	2225	chr9	+	131843382	131852717	AGTACGGGATGCCCTCCAGCCATTCCCAGTTTATGTGGTTCTTCTCCGTCTATTCCTTCC	57171	Hs.21701	GO:0005789|GO:0006487|GO:0006487|GO:0006488|GO:0006489|GO:0008610|GO:0018279|GO:0030176|GO:0030176|GO:0043231|GO:0043687|GO:0044267|GO:0047874|GO:0047874	dolichyldiphosphatase 1	217.602	7.87032	7.17457	2.97408	306.967	344.718	241.718	86.5284	108.081	6.56884	7.094	5	7.32375	13.365	7.45999	8.33705	7.71274	6.16762	6.19542	2.79049	3.14935	2.34218	3.15369	3.43472
ASHGV40025232	0.00713067	0.0219154	4.65492	up	protein_coding	NM_198545	DRAXIN	RefSeq	1773	chr1	+	11751780	11780336	GCACACCCCACAACCGAGGCCTCAACAACAAATGCTTCGATGACTGCATGTGTGTGGAAG	374946	Hs.632364	GO:0005576|GO:0007411|GO:0016055|GO:0021516|GO:0021528|GO:0030517|GO:0030900|GO:0043524|GO:0090090	dorsal inhibitory axon guidance protein	17580.4	1692.23	13.2383	11.0195	33221	18977.9	4776.35	5948.41	24978.3	1091.44	2665.36	425.445	1814.09	2464.84	14.0989	13.8854	11.9713	12.4108	13.8249	10.3447	12.1254	9.68706	11.5196	11.4208
ASHGV40033463	0.0184241	0.0433979	3.06855	up	protein_coding	NM_022044	SDF2L1	RefSeq	876	chr22	+	21996541	21998588	TGTGCTTACGGGCAAGAACCTGCACACGCACCACTTCCCGTCGCCGCTGTCCAACAACCA	23753	Hs.303116	GO:0005788|GO:0016020|GO:0034663|GO:0042981|GO:0051087|GO:0051117|GO:0051787|GO:0071712	stromal cell-derived factor 2-like 1	4052.6	610.025	11.0789	9.46133	7934.31	5946.07	1764.28	1298.42	3319.94	1371.39	374.226	202.624	689.109	412.781	11.8489	12.0971	10.4918	10.1514	10.8052	10.6713	9.27199	8.57187	10.0296	8.76184
ASHGV40029031	8.75137e-05	0.00215308	36.3602	up	protein_coding	NM_001287491	TET3	RefSeq	11405	chr2	+	74213530	74335302	TCTTAAGTACCTGGACACACCCACCAAGAGTCTGCTGGACACACCTGCCAAGAGAGCCCA	200424	Hs.516107	GO:0001939|GO:0001940|GO:0003677|GO:0005515|GO:0005737|GO:0006493|GO:0010467|GO:0035511|GO:0040029|GO:0044727|GO:0045944|GO:0046872|GO:0070579|GO:0080111|GO:0080182	tet methylcytosine dioxygenase 3	6402.9	120.988	11.8041	6.61982	11938.7	7285.38	2294.16	2728.81	7767.44	349.362	75.44	20.0402	98.095	62.004	12.4737	12.3865	10.8638	11.2604	12.0363	8.66163	6.84936	4.92959	7.01488	5.64365
ASHGV40006636	5.77614e-06	0.000566155	12.9541	up	protein_coding	NM_005418	ST5	RefSeq	4571	chr11	-	8714898	8932498	ACTTAGAAGAACTCCCAGACACTGAGCAGAGTGGAATGAATAAGTTTCTCCGAGGTTTGG	6764	Hs.117715	GO:0017112|GO:0043547|GO:0043547|GO:0070374	suppression of tumorigenicity 5	261.634	13.9067	7.47441	3.77908	315.047	210.244	128.848	186.541	467.488	22.4491	9.78897	5.61493	12.1787	19.502	7.49363	7.6818	6.78868	7.26144	8.14648	4.54279	3.64613	2.87601	3.90569	3.92476
ASHGV40017939	0.00584878	0.01912	14.5359	up	protein_coding	NM_018206	VPS35	RefSeq	3298	chr16	-	46693588	46723144	GCCATCCATTAAGAACCCATGTTGTCCTCTGGACATATTTATCAATATAATTGGGTTTTA	55737	Hs.454528	GO:0005515|GO:0005765|GO:0005768|GO:0005769|GO:0005770|GO:0005829|GO:0005829|GO:0006886|GO:0008565|GO:0030904|GO:0042147|GO:0042147|GO:0045056|GO:0070062|GO:0097422|GO:0097481|GO:1902823|GO:1990126	VPS35 retromer complex component	6872.93	285.032	11.6882	7.82664	16084.8	5734.78	1809.94	1997.84	8737.3	524.776	334.938	14.4707	400.947	150.03	12.8725	12.0236	10.5336	10.8066	12.2045	9.26388	9.08829	4.42075	9.20983	7.15044
ASHGV40019728	0.00619303	0.0199855	11.9775	up	protein_coding	NM_001140	ALOX15	RefSeq	2707	chr17	-	4534213	4544960	ATGGTCTCTGCACCCAGTGAACACATTTTACTCTAGAGGCATCACCTGGGACCTTACTCC	246	Hs.73809	GO:0001503|GO:0002820|GO:0004052|GO:0005506|GO:0005515|GO:0005546|GO:0005811|GO:0005829|GO:0005829|GO:0005829|GO:0005886|GO:0006646|GO:0006691|GO:0006954|GO:0010811|GO:0016020|GO:0019369|GO:0019369|GO:0019369|GO:0019372|GO:0019372|GO:0030282|GO:0030838|GO:0031234|GO:0034116|GO:0034976|GO:0035358|GO:0035963|GO:0042060|GO:0043277|GO:0044281|GO:0047977|GO:0050473|GO:0050473|GO:0051120|GO:0051122|GO:…	arachidonate 15-lipoxygenase	884.696	30.8753	8.66104	5.07878	38.7666	432.616	1612.65	1051.84	1287.61	34.1345	19.8632	28.3337	22.2581	49.787	4.98347	8.62365	10.3616	9.81882	9.51768	5.15576	4.7086	5.47118	4.77642	5.28193
ASHGV40022293	0.00373901	0.0143336	11.7156	up	protein_coding	NM_001163075	C17orf99	RefSeq	1090	chr17	+	76142433	76162364	GGTGCCAGGCTGCAAACAACGCCAATGTCCAGCACAGCGCCCTCACAGTGGTGCCCCCAG	100141515	Hs.633034	GO:0005576	chromosome 17 open reading frame 99	552.932	18.7525	7.75062	4.20027	1470.95	843.702	83.2631	87.478	279.267	31.5125	6.24758	28.027	12.1656	15.8097	9.51447	9.45484	6.12567	6.18355	7.47456	5.04344	2.9415	5.45792	3.90376	3.65471
ASHGV40053691	3.09256e-05	0.00127982	2.89249	up	protein_coding	NM_000718	CACNA1B	RefSeq	9805	chr9	+	140772240	141019076	CCAACTCCTCACCCATCCACTTCGCCGGGGCTCAGACCAGCCTCCCTGCCTTCTCCCCAG	774	Hs.495522	GO:0005245|GO:0005509|GO:0005515|GO:0005524|GO:0005886|GO:0005886|GO:0005891|GO:0006810|GO:0006816|GO:0007268|GO:0007269|GO:0007626|GO:0008016|GO:0008022|GO:0008217|GO:0008331|GO:0030425|GO:0034220|GO:0034765|GO:0043025|GO:0048265|GO:0051899|GO:0051924|GO:0070509|GO:0070588|GO:0086010	calcium channel, voltage-dependent, N type, alpha 1B subunit	29694.6	5514.03	14.403	12.8707	48709.5	27087.8	20062.9	19040.8	33571.9	8244.7	5154.18	2898.49	4863.46	6409.31	14.8038	14.5372	14.2134	14.0859	14.3748	13.2142	13.0711	12.4684	12.9024	12.6976
ASHGV40045427	0.0013197	0.00759233	4.91258	up	protein_coding	NM_005604	POU3F2	RefSeq	4108	chr6	+	99282579	99286666	CACGACGAGCCACACCATGCCGACCACCACCCGCACCCGCACTCGCACCCACACCAGCAG	5454	Hs.182505	GO:0000978|GO:0001077|GO:0001105|GO:0003700|GO:0005515|GO:0005634|GO:0005667|GO:0006366|GO:0008284|GO:0008544|GO:0010629|GO:0014002|GO:0021799|GO:0021869|GO:0021979|GO:0021985|GO:0022011|GO:0030182|GO:0040018|GO:0042802|GO:0045944|GO:0050770|GO:0071310	POU class 3 homeobox 2	22882.6	2121.54	13.7992	11.5027	33945.2	34252.2	11637.9	6242.66	28334.9	2824.42	2577.61	805.679	1916.94	2483.06	14.1476	14.9511	13.3737	12.4928	14.0307	11.7309	12.089	10.645	11.6144	11.4342
ASHGV40015748	0.00272069	0.0117247	8.22888	up	protein_coding	NM_018163	DNAJC17	RefSeq	1031	chr15	-	41060066	41099676	CAGCAGGAAGACCAGGAGGGGCCGCCTACGTAGCCCCAGCTCCAGCCATCCACCCCTCAG	55192	Hs.511069	GO:0000122|GO:0000166|GO:0003723|GO:0005634|GO:0005737|GO:1901998	DnaJ heat shock protein family (Hsp40) member C17	4737.46	252.138	11.1497	8.10897	8853.89	9412.53	1912.44	1146.85	2361.58	466.624	240.258	69.3818	341.784	142.639	12.0279	12.7823	10.6234	9.965	10.3498	9.08387	8.53206	6.89855	8.95554	7.07484
ASHGV40055464	0.000578043	0.00474248	5.52478	up	protein_coding	NM_138702	MAGEC3	RefSeq	1932	chrX	+	140926101	140985618	TTTGAAAGATATGGAAGACAGAGCCCAGGCCATAATTGACACCACAGATGATGCTACTGC	139081	Hs.356870		MAGE family member C3	94.4671	12.6435	6.1082	3.64229	165.286	73.9468	50.4229	110.982	71.6977	28.1827	6.70586	10.4536	10.117	7.75846	6.69132	6.32531	5.34741	6.50879	5.66819	4.87448	3.0582	3.89683	3.62564	2.75628
ASHGV40007721	0.0111557	0.0301412	5.39525	up	protein_coding	NM_001382	DPAGT1	RefSeq	2150	chr11	-	118967212	118972785	GACTCTTCTATGATGTCTGAGTCCCTTGATCATTGTCCTTTACCTCACAGTCTCTAGGAT	1798	Hs.524081	GO:0003975|GO:0003975|GO:0005789|GO:0005789|GO:0005789|GO:0006047|GO:0006487|GO:0006488|GO:0008963|GO:0016020|GO:0016021|GO:0016757|GO:0018279|GO:0019408|GO:0030176|GO:0030176|GO:0043231|GO:0043687|GO:0044267|GO:0051259	dolichyl-phosphate (UDP-N-acetylglucosamine) N-acetylglucosaminephosphotransferase 1 (GlcNAc-1-P transferase)	13708.4	1602.09	12.9558	10.5241	27798.9	18223.5	7686.49	4952.47	9880.72	4561.59	509.728	374.18	2016.35	548.577	13.7968	13.8033	12.6855	12.1306	12.3627	12.4511	9.74994	9.50347	11.7	9.21596
ASHGV40050145	0.0255294	0.0554886	2.99645	up	protein_coding	NM_019046	ANKRD16	RefSeq	2646	chr10	-	5903688	5931860	GTCGATGTAGATGTGAGAGCCACATCAACCCACCTCACAGCACTTCATTATGCAGCTAAG	54522	Hs.289828		ankyrin repeat domain 16	15218.6	3153.64	13.2163	11.6331	26085.1	18014.6	8035.21	6777.05	17181.2	8246.25	1195.15	704.719	3745.95	1876.1	13.6684	13.7706	12.7468	12.6174	13.2786	13.2163	10.9731	10.4393	12.5395	10.9972
ASHGV40032221	0.0293161	0.0613978	8.60955	up	protein_coding	NM_000219	KCNE1	RefSeq	3575	chr21	-	35818985	35884573	GTTGAAAACCATCTGGCCATAGAACAACCCAACACACACCTTCCTGAGACGAAGCCTTCC	3753	Hs.121495	GO:0005249|GO:0005251|GO:0005515|GO:0005764|GO:0005886|GO:0006487|GO:0006493|GO:0007605|GO:0008076|GO:0008076|GO:0008076|GO:0009986|GO:0015459|GO:0016324|GO:0030018|GO:0031433|GO:0060307|GO:0071320|GO:0071435|GO:0071805|GO:0086002|GO:0086005|GO:0086008|GO:0086009|GO:0086011|GO:0086013|GO:0086013|GO:0086091|GO:0090315|GO:1901379|GO:1901381|GO:1902259|GO:1902260|GO:1902282	potassium channel, voltage gated subfamily E regulatory beta subunit 1	8116.8	726.192	12.1784	9.07245	15108.4	7773	3253.58	4032.92	10416.1	908.906	1124.86	17.2307	1106.07	473.887	12.768	12.4783	11.3789	11.8266	12.4402	10.0388	10.8882	4.69699	10.7601	8.9781
ASHGV40011967	0.0140834	0.0355113	3.08091	up	protein_coding	NM_080911	UNG	RefSeq	2070	chr12	+	109535398	109548798	TTGCAGAAGAAAGAAAGCATTACACTGTTTATCCACCCCCACACCAAGTCTTCACCTGGA	7374	Hs.191334	GO:0004844|GO:0005515|GO:0005634|GO:0005654|GO:0005739|GO:0006281|GO:0006284|GO:0006285|GO:0016032|GO:0016446|GO:0016447|GO:0045008	uracil DNA glycosylase	4859.3	537.913	11.1767	9.5533	10508.6	8060.09	1734.6	1199.96	2793.3	744.958	428.54	399.521	541.901	574.645	12.2912	12.5278	10.4668	10.0278	10.5696	9.74732	9.47254	9.59768	9.66444	9.28455
ASHGV40032100	0.00109042	0.00682929	6.5736	up	protein_coding	NM_017446	MRPL39	RefSeq	1082	chr21	-	26957967	26979801	TATGAAGTATCAGCAGTTCACAATCTTCAACCCACCCAGCCAAGTCTCATACGAAGATTC	54148	Hs.420696	GO:0000166|GO:0005743|GO:0005761|GO:0006996|GO:0008150|GO:0032543|GO:0044822|GO:0070124|GO:0070125|GO:0070126	mitochondrial ribosomal protein L39	719.402	54.3602	8.74733	6.03065	517.165	752.78	1523	591.469	212.594	58.636	44.0088	47.6625	52.7822	68.7117	8.1227	9.30406	10.2784	8.94218	7.08931	5.97302	5.97434	6.30967	6.09258	5.80363
ASHGV40024943	0.00522539	0.0176892	3.93491	up	protein_coding	NM_005224	ARID3A	RefSeq	2823	chr19	+	926036	972803	GGCTGGGCCAGCGGGGCTGTCCACACCCTCCACATCTACCTCAAATAACTCGTTGCCTTA	1820	Hs.501296	GO:0000977|GO:0001228|GO:0003682|GO:0005515|GO:0005654|GO:0005730|GO:0005737|GO:0005794|GO:0006366|GO:0042803|GO:0045121|GO:0045944	AT-rich interaction domain 3A	13620.8	1847.65	13.0683	11.092	23710.2	13066.9	6972.4	7514.92	16839.6	3483.44	1954.17	484.642	2436.74	879.239	13.474	13.289	12.5494	12.7897	13.2394	12.0168	11.6951	9.89373	11.9534	9.90073
ASHGV40006451	0.0038725	0.014526	52.1831	up	protein_coding	NM_012239	SIRT3	RefSeq	2919	chr11	-	215029	236362	AATGGTAACATAGGAGACATCCACATCCCAATTCTGACAAGACCTCATGCCTGAAGACAG	23410	Hs.716456	GO:0003950|GO:0005515|GO:0005739|GO:0005743|GO:0005759|GO:0006471|GO:0006476|GO:0006996|GO:0007005|GO:0007568|GO:0008270|GO:0009060|GO:0019899|GO:0032024|GO:0032041|GO:0034983|GO:0070373|GO:0070403|GO:0070932|GO:2000378|GO:2000757	sirtuin 3	2337.55	47.7936	9.57547	3.86996	4591.6	4476.58	519.014	88.6372	2011.91	208.107	5	5	11.1015	9.75917	11.0791	11.6794	8.77546	6.20019	10.1432	7.86659	2.33744	2.34218	3.76782	3.03576
ASHGV40020546	0.0269754	0.0574504	4.32024	up	protein_coding	NM_014698	TMEM63A	RefSeq	4469	chr1	-	226033232	226070420	ATGGTGCCATCCACAACATCAGCGGGACTATCCCTGGACAGTGCTTGGCGCAGAGCGCCA	9725	Hs.119387	GO:0000166|GO:0005765|GO:0006811|GO:0016021|GO:0070062	transmembrane protein 63A	3952.08	628.09	11.3154	9.20429	5872.22	3462.52	3241.23	2541	4643.44	1293.06	52.5778	688.305	388.758	717.747	11.422	11.3461	11.3737	11.1604	11.2748	10.5929	6.26453	10.4046	9.16556	9.59389
ASHGV40035492	0.00157898	0.00843008	3.61593	up	protein_coding	NM_005017	PCYT1A	RefSeq	1677	chr3	-	195965252	196014584	ACCCCAACACTAAACCTAAGGACAGCTACAAAGGAAAGACAACTGGGGAAAGAAGACCTA	5130	Hs.135997	GO:0004105|GO:0005789|GO:0005789|GO:0005829|GO:0006644|GO:0006656|GO:0006656|GO:0006657|GO:0008289|GO:0042587|GO:0042803|GO:0044281|GO:0046474	phosphate cytidylyltransferase 1, choline, alpha	30.1087	8.78534	4.62774	2.77337	41.6666	20.6982	25.6394	20.4334	42.1059	5	5	5	5.27565	23.6511	5.07567	4.59314	4.27015	4.24689	4.95285	2.32966	2.33744	2.34218	2.67858	4.17901
ASHGV40040406	0.0375337	0.0741638	17.2031	up	protein_coding	NM_001099271	POC5	RefSeq	2170	chr5	-	74970023	75013313	GATCAGCTCACACCCAGTCTCTCACAAGTGTTCATTCCATAAAAGTGGTTGACTAAAGTG	134359	Hs.432726	GO:0005515|GO:0005813|GO:0005814|GO:0007049	POC5 centriolar protein	4517.83	286.204	10.4509	6.34629	13153.3	4433.67	308.779	532.536	4160.92	1088.47	17.1863	5	234.758	85.6026	12.5941	11.67	8.07058	8.80183	11.118	10.3388	4.49088	2.34218	8.34914	6.21047
ASHGV40057728	0.0408485	0.0793378	2.54478	up	protein_coding	uc031pxw.1	DUX4L3	UCSC_knowngene	1380	chr10	+	135487176	135491849	CACCTTCGGACAGCACCCTCCCCGCGGAAGCCCGGGGACGAGGACGGCGACGGAGACTCG	653548			double homeobox 4 like 3	2685.32	392.155	10.4391	9.09151	1295.07	560.19	2581.31	2386.55	6603.46	448.506	372.499	294.698	333.774	511.298	9.34045	8.94448	11.0358	11.0742	11.8003	9.01707	9.26388	9.15122	8.91793	9.10747
ASHGV40006702	0.00415767	0.0151615	9.16248	up	protein_coding	NM_175058	PLEKHA7	RefSeq	4820	chr11	-	16809206	17035963	CAGAGTCCCCCAAACACAAGCACATCACACCTCCCAGTGAGAGAGCTGTCCATTGACCTA	144100	Hs.12332	GO:0005634|GO:0005737|GO:0005813|GO:0005915|GO:0030054|GO:0045218|GO:0070062|GO:0070097|GO:0090136	pleckstrin homology domain containing A7	25001.9	2054.86	13.9849	10.7892	45618.8	22624.2	9911.56	12680	34174.7	5471.03	806.807	166.849	2322.92	1506.69	14.6839	14.1988	13.0662	13.5541	14.4215	12.6798	10.4138	8.27735	11.8907	10.6843
ASHGV40009757	0.0423251	0.0811939	4.70871	up	protein_coding	NM_198965	PTHLH	RefSeq	1331	chr12	-	28111016	28124916	ATTTACGGCGACGATTCTTCCTTCACCATCTGATCGCAGAAATCCACACAGCTGAAATCA	5744	Hs.591159	GO:0001501|GO:0001958|GO:0002076|GO:0005179|GO:0005576|GO:0005615|GO:0005654|GO:0005737|GO:0005794|GO:0007189|GO:0007267|GO:0007492|GO:0007565|GO:0008284|GO:0008285|GO:0008544|GO:0010468|GO:0016485|GO:0030819|GO:0030855|GO:0032331|GO:0043129|GO:0043433|GO:0046058|GO:0048286|GO:0051428|GO:0060649|GO:0060659	parathyroid hormone-like hormone	137.113	13.5116	5.91244	3.6771	286.801	267.72	34.5312	12.5473	83.9659	23.49	5	16.751	7.70281	14.614	7.36196	8.00809	4.7383	3.57876	5.87506	4.61362	2.33744	4.65666	3.23043	3.54736
ASHGV40053391	0.000483811	0.00437815	11.9854	up	protein_coding	ENST00000594963	AL161784.1	GENCODE	180	chr9	+	124103624	124110410	ACAGGTAGTTTCACATCCTTAATTTCCACACGCTCCACCTTTATTCCCCAGGCATCAGTG					11129.1	568.495	12.8078	9.22464	18295.7	10065.9	7499.87	6619.92	13164	345.966	1017.31	83.7144	827.179	568.3	13.0987	12.8876	12.6482	12.5804	12.8243	8.6409	10.737	7.19285	10.2877	9.26475
ASHGV40027039	0.00045885	0.00427994	6.53027	up	protein_coding	NM_005667	RNF103	RefSeq	3516	chr2	-	86830515	86851000	CAGCACCTCTTGGTTAAATAATGTATGCTGTGAGACATGAAATTAAAACAGACCTATGAA	7844	Hs.469199	GO:0004842|GO:0005515|GO:0005783|GO:0005789|GO:0007417|GO:0008270|GO:0016021|GO:0016567|GO:0016567|GO:0016874|GO:0030433	ring finger protein 103	255.624	20.951	7.20066	4.49352	342.391	120.371	69.4744	183.59	562.292	12.508	24.0934	16.9932	17.1045	34.056	7.59694	6.948	5.83283	7.23237	8.39318	3.68034	5.00213	4.67795	4.39764	4.70956
ASHGV40024932	0.00545994	0.0182442	6.14115	up	protein_coding	NM_173481	MISP	RefSeq	2907	chr19	+	751145	764318	TTCAGCCCCATCCACCTACACTCAAACGTGGCGTGGACAGTGGAAGATCCAGTGGACAGT	126353	Hs.439180	GO:0003779|GO:0005856|GO:0005886|GO:0005925|GO:0005938|GO:0007067|GO:0043231|GO:0051301	mitotic spindle positioning	11896.1	1216.68	12.8936	10.2751	19137.8	10495.5	7574.89	6791.77	15480.7	2163.15	1166.9	106.825	1297.05	1349.49	13.1562	12.9517	12.6609	12.6266	13.0725	11.3238	10.9445	7.57931	11.0108	10.5169
ASHGV40015700	0.000992585	0.00642418	29.9275	up	protein_coding	NM_080878	ITLN2	RefSeq	1150	chr1	-	160914815	160924589	TACCGCACCAACACTGGCTTCCTCCAGAGACTGGGACATAATCTGTTTGGCATCTACCAG	142683	Hs.385631	GO:0005576|GO:0030246	intelectin 2	962.235	10.1083	8.24642	3.34302	268.086	43.3795	226.672	1160.67	3112.36	15.1788	9.17693	5	11.0178	10.1679	7.28398	5.6424	7.61206	9.98232	10.7113	3.97299	3.55267	2.34218	3.75653	3.09072
ASHGV40019800	0.00303556	0.0124364	3.10187	up	protein_coding	NM_004860	FXR2	RefSeq	3016	chr17	-	7494547	7518215	AGGGGAGCCTCTCTCCTTCCCCATCAGACTGGATGTGCCTTTATCCTCTAATGCCCCAAT	9513	Hs.52788	GO:0002230|GO:0003723|GO:0003729|GO:0005515|GO:0005634|GO:0005737|GO:0005844|GO:0016020|GO:0017148|GO:0022625|GO:0030425|GO:0042802|GO:0044822|GO:0070062	fragile X mental retardation, autosomal homolog 2	620.631	107.129	8.65812	7.02498	751.282	382.914	283.697	612.204	1073.06	56.7485	97.6696	123.496	85.4064	172.323	8.61481	8.47424	7.93913	8.99157	9.27085	5.92433	7.23636	7.78723	6.81171	7.36526
ASHGV40009104	0.0358771	0.0716618	4.03421	up	protein_coding	NM_004398	DDX10	RefSeq	3289	chr11	+	108535751	108811657	CCCAGATCCAGATAAATACAGAAGCTCTGAAGATTCAGATAGTGAAGATATGGAAAATAA	1662	Hs.591931	GO:0003724|GO:0004004|GO:0005524|GO:0010501|GO:0044822	DEAD (Asp-Glu-Ala-Asp) box polypeptide 10	66.3355	11.3568	5.1372	3.12491	182.578	31.2715	12.2804	71.5423	34.0058	31.3172	6.31781	5	5	9.14878	6.82215	5.18102	3.10514	5.92588	4.6518	5.0345	2.95888	2.34218	2.33708	2.95191
ASHGV40021263	0.0478002	0.089266	2.54311	up	protein_coding	NM_153007	ODF4	RefSeq	1149	chr17	+	8243187	8249363	TATCCATCCCCATAGGCTGGAGCTATTTCATTGGTTGGCTGGTGCTTATCCTATACTTCA	146852	Hs.186045	GO:0001520|GO:0007275|GO:0007283|GO:0016021|GO:0030154|GO:0031514	outer dense fiber of sperm tails 4	4787.28	702.819	11.1523	9.80572	11270.3	2761.97	1515.66	1277.48	7110.95	347.009	1008.73	351.051	633.84	1173.47	12.4108	11.0521	10.2685	10.1243	11.906	8.64587	10.7267	9.40822	9.90156	10.3462
ASHGV40031738	0.0164326	0.0400176	5.56643	up	protein_coding	NM_006420	ARFGEF2	RefSeq	9004	chr20	+	47538274	47653230	CCCACCATCCTCGCATGTTCAGCTTGCAGAAGATTGTGGAGATATCATACTACAACATGA	10564	Hs.62578	GO:0000139|GO:0001881|GO:0005085|GO:0005086|GO:0005515|GO:0005802|GO:0005802|GO:0005815|GO:0005829|GO:0005879|GO:0006887|GO:0006893|GO:0007032|GO:0010256|GO:0015031|GO:0016020|GO:0016023|GO:0017022|GO:0030054|GO:0031410|GO:0032012|GO:0032279|GO:0032280|GO:0032760|GO:0034237|GO:0035556|GO:0043197|GO:0043547|GO:0043547|GO:0048471|GO:0050811|GO:0055037	ADP ribosylation factor guanine nucleotide exchange factor 2	2298.66	421.822	10.4914	8.01468	3226.7	3077.91	2479.87	1057.03	1651.78	1589.55	51.3013	116.176	159.41	192.677	10.5683	11.2084	10.9823	9.82513	9.87304	10.8841	6.23421	7.6908	7.72837	7.53592
ASHGV40020286	2.9868e-05	0.00127982	36.0568	up	protein_coding	NM_181534	KRT25	RefSeq	1703	chr17	-	38904272	38911584	CCATTCATCTAGAAGAATGCCACACACAAATATGACTCATTTGATTATCCTACAGAAATC	147183	Hs.55412	GO:0003674|GO:0005198|GO:0005737|GO:0005882|GO:0007568|GO:0031069|GO:0042633|GO:0045109|GO:0070062	keratin 25, type I	519.504	5.96737	7.856	2.68379	1454.25	296.615	81.9556	165.746	598.953	6.61276	5.12345	5	8.10066	5	9.50022	8.13776	6.09664	7.06938	8.47598	2.79832	2.64887	2.34218	3.30465	2.32495
ASHGV40053540	0.00184464	0.00927592	28.0175	up	protein_coding	NM_021619	PRDM12	RefSeq	2492	chr9	+	133539980	133558384	ACAGGAGCAGAACCTGGAGGTGGTCCAGATCGGCACCAGCATCTTCTACAAGGCCATTGA	59335	Hs.495311	GO:0000977|GO:0000981|GO:0005634|GO:0006351|GO:0006357|GO:0008168|GO:0022008|GO:0032259|GO:0046872	PR domain containing 12	983.785	16.5546	8.60606	3.7978	1980.89	1787.02	358.154	56.149	736.714	17.8951	5	37.825	5.74518	16.3074	9.92839	10.4668	8.27213	5.61041	8.75253	4.22023	2.33744	5.93708	2.79779	3.69649
ASHGV40030165	0.000755988	0.00548859	15.1669	up	protein_coding	NM_002191	INHA	RefSeq	1436	chr2	+	220436953	220440435	ATACATGTTCCGGCCATCCCAGCATACACGCAGCCGCCAGGTGACTTCAGCCCAGCTGTG	3623	Hs.407506	GO:0001501|GO:0001541|GO:0001750|GO:0001917|GO:0005102|GO:0005125|GO:0005160|GO:0005179|GO:0005515|GO:0005515|GO:0005576|GO:0005615|GO:0005737|GO:0007050|GO:0007165|GO:0007166|GO:0007267|GO:0007399|GO:0008083|GO:0008584|GO:0009605|GO:0010862|GO:0030154|GO:0030218|GO:0034673|GO:0034711|GO:0042127|GO:0042326|GO:0042541|GO:0042981|GO:0043025|GO:0043408|GO:0043512|GO:0043513|GO:0045077|GO:0045578|GO:…	inhibin alpha	1255.41	49.2959	9.47757	5.55472	801.511	1141.56	3022	860.943	451.037	84.4628	50.6542	9.09873	53.5017	48.762	8.70799	9.82181	11.2577	9.49599	8.10442	6.52145	6.21781	3.67392	6.11409	5.24633
ASHGV40000096	0.0103114	0.0286511	2.41611	up	protein_coding	NM_194356	STX2	RefSeq	3477	chr12	-	131274144	131323819	AGCCATCCATCTTCACTTCCGACATTATATCAGATTCACAAATTACTAGACAAGCTCTCA	2054	Hs.437585	GO:0000149|GO:0005484|GO:0005515|GO:0005615|GO:0005886|GO:0005911|GO:0006886|GO:0006887|GO:0007165|GO:0007340|GO:0007398|GO:0008021|GO:0009887|GO:0009986|GO:0012505|GO:0016021|GO:0016323|GO:0030027|GO:0030033|GO:0030133|GO:0030193|GO:0030496|GO:0030855|GO:0031201|GO:0031629|GO:0033194|GO:0043231|GO:0045121|GO:0046983|GO:0048278|GO:0048306|GO:0048546|GO:0051259|GO:0070062|GO:1903575	syntaxin 2	25320.7	5725.15	14.0913	12.8187	41368.5	24727.2	12683.1	14294.5	33530	4498.13	9045.15	1825	6241.65	7015.82	14.4553	14.3586	13.5327	13.7468	14.3633	12.4208	13.7815	11.8342	13.2044	12.8524
ASHGV40048364	9.6851e-05	0.00224237	2.29297	up	protein_coding	NM_016200	LSM8	RefSeq	12520	chr7	+	117824085	117844093	TCGTCCCAATTTCCGACTCACAGGGCTGCGGAGCAGCAACTCTCACGATATTTGCTGCGA	51691	Hs.655046	GO:0000398|GO:0005515|GO:0005681|GO:0017070|GO:0044822|GO:0046540	LSM8 homolog, U6 small nuclear RNA associated	15.3662	5.34328	3.74643	2.54921	13.2756	13.5318	17.1693	12.8792	19.9752	5	6.6383	5.07808	5	5	3.58047	3.95324	3.62443	3.61429	3.95972	2.32966	3.04083	2.71354	2.33708	2.32495
ASHGV40017255	0.00425283	0.0153881	14.4791	up	protein_coding	NM_020210	SEMA4B	RefSeq	3814	chr15	+	90728151	90772892	TGAGTCAGAGAAGAGGCCACTCAGCATCCAAGACAGCTTCGTGGAGGTATCCCCAGTGTG	10509	Hs.474935	GO:0007399|GO:0016021|GO:0030154	sema domain, immunoglobulin domain (Ig), transmembrane domain (TM) and short cytoplasmic domain, (semaphorin) 4B	811.681	42.9759	8.91225	5.05635	561.616	711.524	1913.85	576.045	295.374	37.6775	79.7875	5	68.3943	24.0202	8.23972	9.23632	10.625	8.90981	7.55042	5.31643	6.93766	2.34218	6.48348	4.20202
ASHGV40008530	0.000978847	0.00635886	23.6414	up	protein_coding	NM_004183	BEST1	RefSeq	2690	chr11	+	61717355	61731935	AACCAACATACACACTACACTCAAAGATCACATGGATCCTTATTGGGCCTTGGAAAACAG	7439	Hs.712676	GO:0005254|GO:0005254|GO:0005829|GO:0005886|GO:0006821|GO:0007601|GO:0016020|GO:0016021|GO:0016323|GO:0030321|GO:0034220|GO:0034707|GO:0050908|GO:0051924|GO:0055085|GO:1902476|GO:1902476	bestrophin 1	7808.25	162.115	11.8284	7.26511	13608.2	891.687	3883.74	5530.57	15127.1	222.184	222.007	27.0182	263.87	75.4944	12.6367	9.5262	11.647	12.2924	13.0394	7.98321	8.43149	5.39801	8.53016	5.98268
ASHGV40028641	0.000104947	0.00228818	2.20979	up	protein_coding	NM_007046	EMILIN1	RefSeq	3959	chr2	+	27301434	27309265	GCACGGTCCCCTTCGACAGAGTCCTGCTCAATGATGGAGGCTATTATGATCCAGAGACAG	11117	Hs.63348	GO:0005515|GO:0005576|GO:0005578|GO:0005581|GO:0007155|GO:0030198|GO:0031012|GO:0031012|GO:0070062	elastin microfibril interfacer 1	75.3626	26.0164	5.96156	4.81765	73.4301	74.3252	84.3147	74.7418	70.0011	25.9536	24.2354	15.0344	23.2955	41.5631	5.72089	6.33114	6.14512	5.97935	5.6313	4.75472	5.01236	4.48102	4.85072	4.98946
ASHGV40024384	0.0191198	0.044615	3.41252	up	protein_coding	NM_006483	DYRK1B	RefSeq	2468	chr19	-	40315986	40324873	ATACCTTGGTCGTCCCCCATCACCAACCTCACCACCACCCCCGGAGCTGATGGATGTGAG	9149	Hs.130988	GO:0003713|GO:0004672|GO:0004674|GO:0004712|GO:0004713|GO:0005515|GO:0005524|GO:0005634|GO:0006468|GO:0007520|GO:0018108|GO:0045893|GO:0060612	dual specificity tyrosine-(Y)-phosphorylation regulated kinase 1B	41698.9	5491.88	14.6985	12.9277	75609.4	62093.3	15908.3	7919.97	46963.5	5960.5	5695.23	3919.17	4621.42	7263.09	15.7746	16.1065	13.8854	12.86	14.8661	12.7841	13.2203	12.9061	12.8361	12.8918
ASHGV40033841	0.0055828	0.0185394	22.8407	up	protein_coding	NM_001996	FBLN1	RefSeq	2312	chr22	+	45898718	45959242	TGTGACTGGCATCCACAACTGCTCCATCAACGAGACCTGCTTCAACATCCAGGGCGGCTT	2192	Hs.24601	GO:0001933|GO:0001968|GO:0005178|GO:0005201|GO:0005509|GO:0005515|GO:0005576|GO:0005576|GO:0005577|GO:0005578|GO:0005604|GO:0005615|GO:0007162|GO:0007229|GO:0007566|GO:0008022|GO:0010628|GO:0010952|GO:0016032|GO:0016504|GO:0030198|GO:0031012|GO:0032403|GO:0042802|GO:0048146|GO:0070051|GO:0070062|GO:0070373|GO:0071953|GO:0072378|GO:1900025|GO:1904188|GO:1904237|GO:2000146|GO:2000647|GO:2001202	fibulin 1	1303.68	15.243	8.55799	4.04445	2937.37	2029.37	344.419	18.3241	1188.9	18.5351	10.7323	13.252	11.109	22.5864	10.4383	10.6326	8.2091	4.09276	9.41709	4.26837	3.78388	4.28218	3.7692	4.11863
ASHGV40042544	0.00287799	0.0120917	5.18626	up	protein_coding	NM_152406	AFAP1L1	RefSeq	4223	chr5	+	148651400	148721367	AGGAAGAGGAGCCCATCCATCGTAGCCTCCAACCAAGGAAGGGTGCTACAGAAAGCCAAG	134265	Hs.483793	GO:0002102|GO:0005515|GO:0005634|GO:0005737|GO:0005886|GO:0030054|GO:0071437	actin filament associated protein 1 like 1	6682.72	653.322	11.9152	9.54047	12783.9	6557.19	3285.22	2871.56	7915.67	1123.39	748.812	117.815	753.105	523.488	12.5554	12.2167	11.3986	11.3417	12.0635	10.3821	10.3159	7.71338	10.1535	9.13751
ASHGV40021780	0.00613859	0.0198742	6.27803	up	protein_coding	NM_004941	DHX8	RefSeq	4269	chr17	+	41561284	41601686	CGACCAGCAGGTGGTCTATATCCATCCTTCCAGTGCCCTCTTCAACAGACAGCCAGAATG	1659	Hs.463105	GO:0000398|GO:0004004|GO:0005515|GO:0005524|GO:0005634|GO:0005654|GO:0005681|GO:0005737|GO:0006396|GO:0008380|GO:0042802|GO:0044822|GO:0071013	DEAH (Asp-Glu-Ala-His) box polypeptide 8	13517.8	1020.46	12.8357	10.1853	26506.3	17966.6	5250.17	3497.38	14368.3	300.177	1923.37	356.181	1432.18	1090.38	13.6878	13.7669	12.1201	11.6429	12.9607	8.43741	11.667	9.43071	11.1638	10.2279
ASHGV40044559	0.000852828	0.00584791	13.7187	up	protein_coding	NM_152551	SNRNP48	RefSeq	4173	chr6	+	7590431	7612200	GCTGAGTGTTCACGACATAGAAGGGATAGGAGTAGAAGCCCACATAAAAGAAAAAGAAAC	154007	Hs.13366	GO:0005654|GO:0005689|GO:0005737|GO:0006397|GO:0008380|GO:0046872	small nuclear ribonucleoprotein, U11/U12 48KDa subunit	159.761	5.09228	6.13301	2.35494	436.734	230.348	27.1592	34.5312	70.0309	5	5	5	5	5.4614	7.89498	7.81116	4.36175	4.96559	5.63156	2.32966	2.33744	2.34218	2.33708	2.42833
ASHGV40036451	0.00451076	0.0160161	7.32619	up	protein_coding	NM_006810	PDIA5	RefSeq	1873	chr3	+	122785855	122880953	CCCACTTTCCACTACTACCACTATGGGAAGTTCGCAGAAAAGTATGACAGCGACCGCACA	10954	Hs.477352	GO:0003756|GO:0005515|GO:0005788|GO:0005789|GO:0006457|GO:0016491|GO:0030968|GO:0034976|GO:0036498|GO:0044267|GO:0045454|GO:0055114	protein disulfide isomerase family A member 5	259.498	13.419	6.67762	3.80456	801.396	100.525	31.2366	67.2679	297.064	21.1092	12.6013	7.30343	9.3302	16.7507	8.70724	6.70899	4.57597	5.84142	7.55447	4.45427	4.0276	3.30057	3.50771	3.73263
ASHGV40029356	0.000428386	0.0041211	7.57559	up	protein_coding	NM_012455	PSD4	RefSeq	5039	chr2	+	113931559	113960677	GCCCAAGCTCAGCCTGAAGAAGTCCCACTCGAGCCCGTCCCTGCACCAGGATGAGGCTCC	23550	Hs.516306	GO:0005086|GO:0005543|GO:0005802|GO:0005886|GO:0016020|GO:0016192|GO:0030054|GO:0030182|GO:0032012|GO:0043547|GO:0043547	pleckstrin and Sec7 domain containing 4	832.212	49.322	8.736	5.81464	1812.5	1225.58	272.362	221.998	628.62	60.5004	40.6496	26.4981	53.6717	65.2902	9.81689	9.92044	7.8812	7.52256	8.53889	6.01859	5.8483	5.3646	6.11996	5.72173
ASHGV40017151	0.00431271	0.0155342	2.84544	up	protein_coding	NM_022566	MESDC1	RefSeq	3068	chr15	+	81293294	81296345	CCCCCAACGTCAAGTTTTTACCTTGCATGTACTGGAGTATTTATTTCATCTATTAAAATG	59274	Hs.513071		mesoderm development candidate 1	42.7304	12.1808	5.15254	3.64388	35.5499	50.5719	60.123	44.5612	22.8459	7.23999	8.52792	8.5923	15.9156	20.6282	4.88038	5.83791	5.62061	5.28914	4.13464	2.91972	3.43838	3.5693	4.29155	4.00047
ASHGV40015290	4.4011e-08	3.4118e-05	133.564	up	protein_coding	NM_024824	ZC3H14	RefSeq	4208	chr14	+	89029252	89079853	AATAGCACCCAGTCCTGCCTGGCAGAAGATCATGCAGTTTGGAAGTTTTCATGTACTGAT	79882	Hs.686171	GO:0005515|GO:0005634|GO:0005654|GO:0005730|GO:0005737|GO:0005737|GO:0008143|GO:0016607|GO:0043488|GO:0044822|GO:0046872|GO:1900364	zinc finger CCCH-type containing 14	5646.71	26.0214	11.7544	4.69298	4471.82	5065.57	5017.99	2831.7	10846.5	39.1082	16.4569	11.0635	19.4565	44.0217	11.0405	11.845	12.0503	11.3281	12.5079	5.37091	4.43001	3.98927	4.59011	5.08458
ASHGV40033944	0.00103818	0.00660891	26.9348	up	protein_coding	NM_016302	CRBN	RefSeq	2596	chr3	-	3191316	3221401	GATCCCAGACACTGAAGATGAAATAAGTCCAGACAAAGTAATACTTTGCTTGTAAACAGA	51185	Hs.18925	GO:0004176|GO:0005515|GO:0005634|GO:0005730|GO:0005737|GO:0016020|GO:0016567|GO:0016567|GO:0031464|GO:0032463|GO:0034766|GO:0043161|GO:0046872|GO:0090073	cereblon	8269.8	263.527	12.3149	7.56353	6308.87	4346.8	6202.18	7715.07	16776.1	709.826	257.494	16.3022	226.573	107.439	11.5252	11.6415	12.3753	12.8163	13.2163	9.67802	8.6401	4.61216	8.29978	6.5876
ASHGV40001535	0.0243212	0.0535466	3.32553	up	protein_coding	ENST00000508239	RP11-723O4.6	GENCODE	2291	chr3	-	128628716	128690173	CGCCCACCAGGAGCCAAGAAAGAGATTCACGTACTCACAGGATTACCTCTCAGCCATGGT					45.42	8.85962	4.73658	3.00299	125.14	34.8072	24.6823	9.58559	32.8846	17.2076	5	5	7.1292	9.96129	6.33474	5.34215	4.21058	3.18996	4.60545	4.15846	2.33744	2.34218	3.11289	3.064
ASHGV40007307	0.0157651	0.0387846	3.87073	up	protein_coding	NM_001005405	KRTAP5-11	RefSeq	1029	chr11	-	71292900	71293921	AGCATTTCTTATGGTTTCTCTGAATCAGTTCATCCCACACATCATCCTGAGGCACCTGCA	440051	Hs.679617	GO:0045095	keratin associated protein 5-11	4420.27	570.415	11.246	9.29336	10641.2	3560.15	1625.35	2588.98	3685.67	1050.09	574.834	172.11	852.071	202.967	12.3133	11.3842	10.3837	11.1814	10.9672	10.2827	9.91791	8.31428	10.3309	7.62097
ASHGV40037933	0.0285954	0.0601478	5.51721	up	protein_coding	NM_018699	PRDM5	RefSeq	5349	chr4	-	121613067	121844021	ATCCCAATCGTCCCCTGGCAGAATGCCAGTTTTGCCATAAGAAGTTTACAAGGAATGACT	11107	Hs.666782	GO:0000122|GO:0000278|GO:0000978|GO:0001078|GO:0005515|GO:0005634|GO:0006351|GO:0008168|GO:0016575|GO:0043565|GO:0044212|GO:0045892|GO:0046872|GO:0051567|GO:0070491	PR domain containing 5	201.132	14.0462	6.18371	3.71977	607.735	134.783	41.4528	10.6202	211.067	10.2607	11.8859	7.41669	7.99387	32.6737	8.3474	7.11358	5.0338	3.34333	7.08043	3.40124	3.94374	3.32298	3.28373	4.64716
ASHGV40020425	0.00461104	0.0162312	2.32419	up	protein_coding	NM_001264573	KIF18B	RefSeq	4308	chr17	-	43002078	43025079	AGGCCAGCCCCCACCACAGGACCTCCCAGGATCTCCCAAGTCGGGACCACCACCAGAACA	146909	Hs.135094	GO:0000070|GO:0000235|GO:0000278|GO:0003774|GO:0005515|GO:0005524|GO:0005634|GO:0005654|GO:0005730|GO:0005737|GO:0005871|GO:0005886|GO:0007018|GO:0007019|GO:0008017|GO:0008152|GO:0008574|GO:0019894|GO:0035371|GO:0051301|GO:0051302	kinesin family member 18B	11094.7	2568.2	12.866	11.6493	12590.8	12254.7	10896.8	6571.4	13159.9	5530.34	1495.63	1153.02	1649.89	3012.13	12.5299	13.1594	13.249	12.5698	12.8219	12.6998	11.3177	11.1729	11.3672	11.6888
ASHGV40014248	0.00246086	0.0110414	6.71224	up	protein_coding	NM_003814	ADAM20	RefSeq	2807	chr14	-	70989077	71001732	AGCAGTGCCTCACACCTTGTTCTCTTCTGCTCTAGACAGATGGCTCCATAATGACAGCTT	8748	Hs.177984	GO:0004222|GO:0005886|GO:0006508|GO:0007338|GO:0007339|GO:0008237|GO:0008270|GO:0016021|GO:0032504	ADAM metallopeptidase domain 20	176.404	16.7881	6.63279	3.886	389.067	104.028	42.9552	89.4295	256.542	25.1725	9.50463	5	17.0527	27.2108	7.75132	6.75245	5.08989	6.21264	7.35764	4.71139	3.60447	2.34218	4.39243	4.37951
ASHGV40020533	0.00654241	0.0206919	5.64758	up	protein_coding	NM_030802	FAM117A	RefSeq	2385	chr17	-	47787686	47841518	CTAGTAGCTGGGCAGCTCACAATTCACACCTGTGTACCTGCCACATCCCTCACTTGGTGG	81558	Hs.514308		family with sequence similarity 117 member A	92.1444	10.7755	5.73252	3.23489	234.316	96.0478	22.9412	46.3827	61.0343	20.9529	5	5	13.0466	9.87801	7.13088	6.64396	4.09142	5.3472	5.44914	4.44261	2.33744	2.34218	4.0017	3.05051
ASHGV40050257	0.00231648	0.0106286	6.57195	up	protein_coding	ENST00000304519	C8orf74	GENCODE	1036	chr8	+	10530146	10558103	GCTTAGAGATTACCGGGGCCATTTCAACACCACCCACCTGCTGGCCCTCTGTGACTACTT	203076	Hs.371776	GO:0005515	chromosome 8 open reading frame 74	3029.38	225.974	10.551	7.83465	7647.08	2393.36	867.223	1111.33	3127.89	554.154	114.461	69.9741	258.289	132.993	11.7949	10.8556	9.47513	9.91108	10.7181	9.33332	7.46732	6.91678	8.49429	6.96155
ASHGV40054956	0.000225734	0.0030641	2.07903	up	protein_coding	NM_024859	MAGIX	RefSeq	2810	chrX	+	49019180	49024495	TCGCAGCAGCAGCACTTCCCTAGTTCAGCACCCTCCATCCCGGACGACGCTCAAGAAGAC	79917	Hs.193170		MAGI family member, X-linked	13707.8	3205.75	13.196	12.1401	19404.9	14751.2	11842.4	8529.38	14011.1	4535.96	3307.99	1849.42	2662.16	3673.23	13.1809	13.474	13.4244	12.9834	12.9176	12.4429	12.4162	11.8553	12.071	11.9153
ASHGV40049153	0.0182192	0.0429879	3.11207	up	protein_coding	NM_000025	ADRB3	RefSeq	2660	chr8	-	37820513	37824184	CCACTCACCTTCCCCAGCTACAAAAATCTGTATTATCCTCTTAAAGTAAAACTGGAGTTA	155	Hs.2549	GO:0001659|GO:0002024|GO:0002025|GO:0002032|GO:0004939|GO:0005515|GO:0005634|GO:0005886|GO:0005887|GO:0005975|GO:0006091|GO:0006112|GO:0006898|GO:0007187|GO:0007188|GO:0007190|GO:0007267|GO:0007568|GO:0009409|GO:0015052|GO:0031649|GO:0031699|GO:0040015|GO:0042755|GO:0042803|GO:0043235|GO:0043410|GO:0046677|GO:0050873|GO:0051379|GO:0051380|GO:0071880	adrenoceptor beta 3	1482.66	177.699	9.40133	7.76345	4082.16	1482.93	325.57	415.045	1107.61	286.464	140.534	85.0307	168.292	208.174	10.9161	10.201	8.13948	8.43275	9.31726	8.3587	7.76926	7.21904	7.8081	7.66214
ASHGV40054132	3.01411e-07	0.000110681	78.5559	up	protein_coding	NM_017669	ERCC6L	RefSeq	4224	chrX	-	71424506	71458858	CCACTCCATAGTCTGGTATTCTGAGCACTAGCTTAATATTTCTTCACTTGAATATTCTTA	54821	Hs.47558	GO:0000278|GO:0000777|GO:0003677|GO:0004386|GO:0005515|GO:0005524|GO:0005654|GO:0005737|GO:0005813|GO:0005829|GO:0005886|GO:0007067|GO:0007264|GO:0008152|GO:0016020|GO:0051301	excision repair cross-complementation group 6 like	718.214	5	8.62991	2.33426	1180.01	153.467	520.493	365.524	1371.57	5	5	5	5	5	9.20983	7.29028	8.77842	8.24015	9.63086	2.32966	2.33744	2.34218	2.33708	2.32495
ASHGV40031058	1.02237e-06	0.000192787	25.4592	up	protein_coding	NM_001190472	MTRNR2L3	RefSeq	1383	chr20	-	55933495	55934878	GATGCCATCCCAGTCTCTTAAATCATCACACATCCTACCCAAGAACAGGGTTTGTTAAGA	100462983	Hs.727477	GO:0005576|GO:0005737	MT-RNR2-like 3	3105.62	62.8994	10.8597	6.18953	5123.29	3490.74	1810.99	1328.47	3774.6	78.9493	60.3284	37.6176	88.6281	48.9735	11.212	11.3591	10.5348	10.1882	11.0042	6.4185	6.48545	5.92433	6.86634	5.25305
ASHGV40025865	0.0047551	0.0165882	4.65003	up	protein_coding	NM_001425	EMP3	RefSeq	850	chr19	+	48828628	48833810	CCCTGGTCAGCGGCATCATCTACATCCACCTACGGAAGCGGGAGTGAGCGCCCCGCCTCG	2014	Hs.9999	GO:0005515|GO:0005886|GO:0008219|GO:0008285|GO:0016021|GO:0016049|GO:0032060	epithelial membrane protein 3	100.249	11.1584	5.71324	3.496	314.312	40.3179	30.8807	46.8301	68.9037	16.0247	5	10.9847	10.4446	13.3379	7.48897	5.54662	4.55869	5.36094	5.61096	4.05526	2.33744	3.97611	3.67951	3.43167
ASHGV40007866	0.000301712	0.0034571	10.9199	up	protein_coding	NM_001277285	IGSF9B	RefSeq	4758	chr11	-	133778519	133826649	ACTTAATGTCCATCTTCCACACCCCACATATATATAGATATAGATACAGATGCATATGTC	22997	Hs.204121	GO:0005886|GO:0007156|GO:0016021|GO:0019900|GO:0030425|GO:0043025|GO:0060077|GO:0097151	immunoglobulin superfamily member 9B	34896	2128.56	14.6018	11.1529	56930.3	34624.9	18122.8	19318.9	45483.2	5293.98	1261.64	501.753	2587.99	997.434	15.0486	14.9695	14.0631	14.1017	14.8261	12.6289	11.0489	9.94338	12.0416	10.1016
ASHGV40052557	0.00130162	0.00754894	26.9911	up	protein_coding	NM_001190489	MTRNR2L7	RefSeq	1494	chr10	-	37890365	37891859	GGATGCTATCTCAATCTAAAAAATCATCACCACCCTACCCAAGAACAGGGTTTGTTAAGA	100288485	Hs.727092	GO:0005576|GO:0005737	MT-RNR2-like 7	9154.95	179.2	12.0847	7.33033	16031.2	14497.5	3740.31	1235.8	10270	26.541	363.96	76.287	306.626	122.585	12.8657	13.4549	11.5979	10.077	12.4282	4.78746	9.22758	7.04994	8.77258	6.81407
ASHGV40011875	0.0226893	0.0508516	4.36868	up	protein_coding	NM_181861	APAF1	RefSeq	7204	chr12	+	99039077	99129211	CACGTGTCCCCTGACTTCAAAACATATGTGACTGTGGATAATCTTGGTATTTTATATATT	317	Hs.552567	GO:0000166|GO:0001666|GO:0001843|GO:0005515|GO:0005524|GO:0005634|GO:0005829|GO:0006915|GO:0006919|GO:0007399|GO:0007568|GO:0007584|GO:0008635|GO:0008635|GO:0008656|GO:0010659|GO:0012501|GO:0030154|GO:0030900|GO:0031072|GO:0034349|GO:0042802|GO:0042981|GO:0043065|GO:0043293|GO:0043293|GO:0043531|GO:0051260|GO:0051402|GO:0070059|GO:0070062|GO:0071560|GO:0072432|GO:0097193|GO:1902510|GO:2001235	apoptotic peptidase activating factor 1	51.4605	13.6086	5.21369	3.08649	9.70411	53.9163	84.5441	54.8999	54.238	7.00556	5	5.12551	5	45.9121	3.12988	5.92268	6.15089	5.57718	5.2878	2.877	2.33744	2.72811	2.33708	5.15282
ASHGV40050107	0.0139768	0.035319	3.60352	up	protein_coding	NM_001162914	CCDC166	RefSeq	1320	chr8	-	144788863	144790279	TGTCCTCACAGGACACTCTCCGCTCCACGAAGTCTGGCCCCAAGCTTCTCTCTGGCCTGT	100130274	Hs.730002		coiled-coil domain containing 166	8881.11	1170.54	12.2111	10.3617	18553.5	9638.15	2652.59	3575.43	9985.91	2934.6	356.49	644.598	1178.72	738.268	13.1162	12.8163	11.0783	11.6732	12.3716	11.7896	9.19019	10.3033	10.8777	9.64785
ASHGV40033764	0.026133	0.0563094	7.43312	up	protein_coding	NM_005297	MCHR1	RefSeq	2423	chr22	+	41075181	41078818	AGTGGGCTGCGGCATACGCCTGCCCAACCCAGACACTGACCTCTACTGGTTCACCCTGTA	2847	Hs.248122	GO:0004930|GO:0005829|GO:0005886|GO:0005887|GO:0006091|GO:0007186|GO:0007193|GO:0007204|GO:0007218|GO:0007631|GO:0008188|GO:0030273|GO:0031513|GO:0060170	melanin concentrating hormone receptor 1	295.263	16.6999	6.88896	3.99499	25.8773	104.653	876.755	415.118	53.913	9.65449	5.8478	34.2801	13.7937	19.9235	4.47702	6.76174	9.49179	8.43348	5.28075	3.31778	2.83587	5.78417	4.0817	3.95544
ASHGV40041319	0.000425039	0.00411875	3.61171	up	protein_coding	uc011cly.3	BC013821	UCSC_knowngene	2682	chr5	+	478317	480999	GAGGGCCCTCCGCCTGCTCTTTTGCTTCTAAATCCAGCATCTTCTGTATGACCTTTGTCC					40.9736	10.0743	5.11185	3.25916	34.5624	26.2855	61.057	39.5477	43.4154	15.9735	5	7.05585	6.7054	15.6366	4.84075	4.93953	5.64092	5.13952	4.99851	4.05091	2.33744	3.2437	3.02649	3.63728
ASHGV40017411	0.00300234	0.0123583	6.77926	up	protein_coding	NM_183337	RGS11	RefSeq	2422	chr16	-	318299	325943	GGCTGGCTCACATCCAGTCACTCCCAACAGCGTCCAGCACACAAATAAAAGACCCTTGGG	8786	Hs.65756	GO:0004871|GO:0005096|GO:0005737|GO:0005834|GO:0005886|GO:0007186|GO:0008277|GO:0031681|GO:0035556|GO:0038032|GO:0043234|GO:0043547|GO:0044292	regulator of G-protein signaling 11	251.691	16.5087	6.90648	4.14535	694.428	254.644	45.8746	72.2793	191.23	8.89507	16.9019	14.4316	16.2915	26.0235	8.50897	7.9486	5.1917	5.94206	6.94108	3.20409	4.46712	4.41724	4.32415	4.31416
ASHGV40015291	0.00817559	0.02417	7.92861	up	protein_coding	NM_144596	TTC8	RefSeq	2347	chr14	+	89290496	89344340	CATCATCATTAGCACCCCATATGTATGAACCGCATTTTAATTTTGCAACAATCTCTGATA	123016	Hs.303055	GO:0001103|GO:0005515|GO:0005813|GO:0005829|GO:0005929|GO:0006996|GO:0015031|GO:0034464|GO:0035058|GO:0036064|GO:0042384|GO:0048560|GO:0050893|GO:0060170	tetratricopeptide repeat domain 8	1614.31	55.9854	8.91849	5.93142	5486.47	728.795	187.759	145.173	1523.33	95.0582	39.9874	42.4372	26.5816	75.8624	11.3177	9.26797	7.33998	6.89195	9.77482	6.68767	5.82102	6.12277	5.03653	5.9891
ASHGV40006426	0.0188621	0.0441909	2.20143	up	protein_coding	NM_003738	PTCH2	RefSeq	3773	chr1	-	45287937	45308616	TGATACAGATGTACAAGGAAAGCCCAGAGATCCTGAGTCCACCAGCTCCACAGGGAGGCG	8643	Hs.591497	GO:0001709|GO:0005119|GO:0007165|GO:0007165|GO:0008158|GO:0009957|GO:0016021|GO:0042633|GO:0043588|GO:0045606|GO:0045879|GO:0097108|GO:0097108	patched 2	96.1099	29.5206	6.11507	4.97663	173.695	122.498	69.1165	56.5888	58.6518	52.9766	19.1532	21.4443	20.8925	33.1365	6.76473	6.97328	5.82734	5.62093	5.38905	5.82195	4.6582	5.04379	4.68806	4.67113
ASHGV40008569	3.56865e-05	0.00139484	6.30323	up	protein_coding	NM_138471	C11orf84	RefSeq	2055	chr11	+	63580845	63595190	CTTCGTCTTGCAGCTCTTCTCCCACACCCAGCTCAGGGGCCCAGACAGCAAGGACTCACC	144097	Hs.502793		chromosome 11 open reading frame 84	1808.03	161.726	10.1701	7.51397	2922.45	1425.03	1020.33	1361.86	2310.48	330.235	74.8549	101.01	101.288	201.242	10.4371	10.1398	9.72837	10.2202	10.3249	8.57358	6.83891	7.48964	7.06276	7.60497
ASHGV40036897	9.1218e-05	0.00217955	14.7336	up	protein_coding	NM_001163646	HTR3D	RefSeq	1786	chr3	+	183750618	183757157	TTCCTGCTCATGATGAATGACTTGCTCCCAGCCACTAGCACTTCATCACATGCTTCACTA	200909	Hs.448004	GO:0004889|GO:0004993|GO:0005232|GO:0005886|GO:0005892|GO:0007210|GO:0007271|GO:0007274|GO:0015464|GO:0034220|GO:0035094|GO:0042166|GO:0042391|GO:0043005|GO:0045202|GO:0050877|GO:0055085|GO:0098655	5-hydroxytryptamine (serotonin) receptor 3D, ionotropic	185.533	8.53269	6.92784	3.0468	381.096	226.988	104.147	113.465	101.971	9.04415	5	15.7192	5	7.90012	7.72543	7.78918	6.4594	6.54447	6.12072	3.22593	2.33744	4.55711	2.33708	2.77647
ASHGV40017114	0.00209355	0.010039	2.04719	up	protein_coding	NM_001130182	DNAJA4	RefSeq	3064	chr15	+	78556988	78574538	GAAGGAATGCCCATCTACAAAGCACCCCTGGAAAAAGGGATTCTGATCATACAGTTTTTA	55466	Hs.513053	GO:0005515|GO:0005524|GO:0005829|GO:0009408|GO:0016020|GO:0031072|GO:0042026|GO:0046872|GO:0051082|GO:0051087|GO:0090084	DnaJ heat shock protein family (Hsp40) member A4	284.927	79.8915	7.64588	6.61224	208.081	166.298	249.628	253.443	547.185	87.3627	63.9823	54.4948	73.2439	120.374	6.97673	7.39969	7.76623	7.73263	8.35414	6.56674	6.5848	6.53613	6.58807	6.78545
ASHGV40025124	0.0152991	0.0378599	4.73651	up	protein_coding	NM_139314	ANGPTL4	RefSeq	1905	chr19	+	8429010	8439259	TTCCGCTCCATCCCACAGCAGCGGCAGAAGCTTAAGAAGGGAATCTTCTGGAAGACCTGG	51129	Hs.9613	GO:0001525|GO:0001666|GO:0004857|GO:0005515|GO:0005576|GO:0005576|GO:0005578|GO:0005615|GO:0030154|GO:0043066|GO:0044255|GO:0044281|GO:0045766|GO:0051005|GO:0051260|GO:0070328|GO:0072562|GO:2000352	angiopoietin like 4	942.745	139.604	9.26835	7.02453	1681.07	654.692	667.191	688.777	1021.99	25.3031	98.9722	230.859	56.5914	286.293	9.71046	9.13302	9.11338	9.16782	9.21708	4.721	7.25573	8.7805	6.20147	8.16394
ASHGV40007876	0.00911325	0.0260373	5.27673	up	protein_coding	NM_018644	B3GAT1	RefSeq	3534	chr11	-	134248397	134281812	CACGCTGCCCACCATCCACGTGGTGACGCCCACCTACAGCCGCCCGGTGCAGAAGGCCGA	27087	Hs.381050	GO:0000139|GO:0005975|GO:0006486|GO:0008499|GO:0015018|GO:0016021|GO:0030203|GO:0030204|GO:0044281|GO:0046872	beta-1,3-glucuronyltransferase 1	2342.29	304.603	10.3964	7.99674	3654.52	3762.67	2162.05	794.533	1337.69	970.847	69.0087	145.408	131.746	206.005	10.7694	11.4553	10.8008	9.38045	9.57603	10.1484	6.70496	8.03982	7.44471	7.64579
ASHGV40018728	0.000132103	0.0024316	2.83606	up	protein_coding	ENST00000529166	NPIPA2	GENCODE	1110	chr16	+	14841922	14859270	TAAAAAACAGGATGGGCCACCAGCCACCTCCTCCAACTCAACAACATTCTATAATTGATA	642799	Hs.712875		nuclear pore complex interacting protein family member A2	2622.42	438.49	10.7378	9.23391	2819.97	3183.04	2455	1491.59	3162.51	559.482	302.541	427.827	341.067	561.531	10.3892	11.2408	10.9649	10.3639	10.7302	9.34769	8.92437	9.69409	8.95186	9.25156
ASHGV40024553	0.0419997	0.0807695	2.3494	up	protein_coding	NM_032040	CCDC8	RefSeq	3334	chr19	-	46913585	46916919	TGCACACCTCACCCGATCTTGGTTATAAGGTACAGTAAAAGCGTCTGAAAAATGCATTCA	83987	Hs.97876	GO:0000226|GO:0005737|GO:0005813|GO:0005886|GO:0007088|GO:0010923|GO:1990393	coiled-coil domain containing 8	38543.4	12683.2	14.8288	13.5965	53219.4	34513.3	23042.6	29095.3	52846.3	29154.6	2704.38	3744.53	14146.3	13666.1	14.933	14.9625	14.471	14.7288	15.0486	14.9205	12.1533	12.8387	14.3402	13.7296
ASHGV40033423	1.06895e-05	0.000772095	40.6237	up	protein_coding	NM_022720	DGCR8	RefSeq	4536	chr22	+	20067754	20099400	CCCAACCTGCACATCCTCAGCAAGCTCCAAGAGGAGATGAAGAGGCTAGCTGAGGAAAGG	54487	Hs.643452	GO:0003725|GO:0004525|GO:0005515|GO:0005634|GO:0005654|GO:0005654|GO:0005730|GO:0005737|GO:0010467|GO:0015630|GO:0020037|GO:0031053|GO:0042803|GO:0046872|GO:0070877|GO:0070878|GO:0072091|GO:0090501|GO:0090502	DGCR8 microprocessor complex subunit	1452.38	16.7638	9.50818	4.16393	2200.91	2422.77	491.94	281.45	1864.85	19.4877	14.0914	9.1267	17.3876	23.7258	10.0627	10.8681	8.70093	7.87734	10.0318	4.33508	4.19726	3.67846	4.42489	4.18394
ASHGV40040561	0.00214299	0.0101222	4.17371	up	protein_coding	NM_001145678	KIAA0825	RefSeq	7241	chr5	-	93486555	93954309	TTAAAACAAATTTGCACCCCACAGAACTCTTCTGCCTCAGATAACATAGAGGAACAGTAA	285600	Hs.425123		KIAA0825	792.811	86.1337	8.72911	6.66778	1715.28	1004.98	249.988	245.502	748.306	132.631	66.5988	49.8923	66.0859	115.461	9.73389	9.67288	7.76778	7.68833	8.78269	7.16306	6.6487	6.39305	6.42218	6.71193
ASHGV40044847	0.00186664	0.00932653	4.42054	up	protein_coding	NM_020442	VARS2	RefSeq	3622	chr6	+	30881984	30894235	AAGGTACAAGTTGCAGAAGCAGCTTGACAGCCTCACAGCCAGGACCCCATCAGAAGGGGA	57176	Hs.597526	GO:0002161|GO:0004832|GO:0005515|GO:0005524|GO:0005739|GO:0005829|GO:0006418|GO:0006438|GO:0006450|GO:0010467	valyl-tRNA synthetase 2, mitochondrial	22323.6	2795.56	13.8467	11.7025	39082.2	26766.8	10853.1	11149.5	23766.5	6545.5	1357.39	1363.81	3169.7	1541.42	14.3554	14.5041	13.2394	13.3641	13.7706	12.9043	11.1529	11.4208	12.3055	10.729
ASHGV40025364	0.000956425	0.00625396	5.11247	up	protein_coding	NM_024069	KXD1	RefSeq	1461	chr19	+	18668571	18680197	ACCCAGCACCACGACCACCATTGCCACCTCAGAACAGAGCACGGGCTCATGTGACACCAG	79036	Hs.714548	GO:0005515|GO:0016192|GO:0031083	KxDL motif containing 1	25461.3	3214.29	14.1198	11.7658	37261.4	29827.4	16989.9	10363.6	32863.9	8200.86	1533.68	942.507	1786.23	3608.15	14.2756	14.717	13.9904	13.2758	14.3402	13.2079	11.3625	10.8666	11.4959	11.8959
ASHGV40055047	0.000287798	0.00341244	6.53929	up	protein_coding	NM_014725	STARD8	RefSeq	4880	chrX	+	67867510	67945684	TCACATCCCAGTACCTCATGGAGCCTTGCGGCTTGGGCCGCTCTCGGCTCACACACATCT	9754	Hs.95140	GO:0005096|GO:0005829|GO:0005925|GO:0007264|GO:0008289|GO:0043547|GO:0051056	StAR related lipid transfer domain containing 8	2683.11	188.055	10.5869	7.87778	2517.76	1004.4	1501.8	2598.93	5792.66	305.579	115.49	207.894	118.386	192.927	10.2434	9.67233	10.2489	11.1868	11.5832	8.46346	7.47965	8.62056	7.28819	7.53703
ASHGV40024936	0.000118608	0.00237844	30.7435	up	protein_coding	NM_025106	SPSB1	RefSeq	3130	chr1	+	9352940	9429590	AAGCAAAACATACCCAGCCTTTCTGGAACCAGATGAGACATTCATTGTCCCTGACTCCTT	80176	Hs.738680	GO:0005515|GO:0005737|GO:0016567|GO:0035556	splA/ryanodine receptor domain and SOCS box containing 1	313.115	6.1654	7.48722	2.54501	165.231	343.1	674.938	332.345	49.959	5.85824	5	5	5	9.96877	6.69088	8.32904	9.12355	8.10854	5.18412	2.64342	2.33744	2.34218	2.33708	3.06495
ASHGV40043428	0.000715347	0.00533224	8.15782	up	protein_coding	NM_153487	MDGA1	RefSeq	8907	chr6	-	37600283	37665766	TAAAGCACAAGTTTCTATCTGACCTGCCAGCACCTTCTTTACTGCAAAGACAGGGGACTT	266727	Hs.437993	GO:0001764|GO:0003674|GO:0005615|GO:0005794|GO:0005886|GO:0007420|GO:0021527|GO:0021799|GO:0046658|GO:0046658|GO:0051964	MAM domain containing glycosylphosphatidylinositol anchor 1	1478.06	79.972	9.53053	6.50235	3612.77	1406.47	516.693	373.896	1480.5	44.5438	61.1699	91.2576	46.0275	156.861	10.7503	10.1191	8.77023	8.27817	9.73485	5.56173	6.51341	7.33051	5.88451	7.22156
ASHGV40007771	0.000784314	0.0056333	10.0759	up	protein_coding	ENST00000307002	OR10G6	GENCODE	999	chr11	-	123864869	123865868	CTTAACTCCATCATCTACACACTGTGCAACAAAGAAATGAAGGCAGCATTACAGAGGCTA	79490		GO:0004930|GO:0004984|GO:0005886|GO:0007186|GO:0016021|GO:0050911	olfactory receptor family 10 subfamily G member 6	122.074	5.09511	5.74562	2.41279	373.422	22.4357	23.5034	63.7647	127.242	5	5	5	5.47553	5	7.70777	4.70744	4.13314	5.77091	6.40885	2.32966	2.33744	2.34218	2.72973	2.32495
ASHGV40025962	0.000212922	0.00298905	10.8018	up	protein_coding	NM_001772	CD33	RefSeq	1466	chr19	+	51728334	51743274	GACCCAGTGAGGAACCCACAAGAGCATCAGGCTCAGCTAGAAGATCCACATCCTCTACAG	945	Hs.83731	GO:0004872|GO:0005515|GO:0005886|GO:0005887|GO:0007155|GO:0007165|GO:0007267|GO:0008285|GO:0009897|GO:0030246|GO:0070062	CD33 molecule	219.885	12.0349	6.88859	3.45539	627.451	119.763	64.2181	126.172	161.822	13.3764	11.3431	5	7.24237	23.2124	8.38496	6.93729	5.7176	6.69224	6.71087	3.77991	3.86774	2.34218	3.13488	4.15222
ASHGV40049654	0.00634372	0.0203308	27.2411	up	protein_coding	NM_057749	CCNE2	RefSeq	2739	chr8	-	95892452	95907482	ACACCACCGAAGAGCACTGAAAAACCACCAGGAAAACACTAAAGAAGATAACTAAGCAAA	9134	Hs.521693	GO:0000075|GO:0000079|GO:0000082|GO:0000278|GO:0005515|GO:0005654|GO:0005829|GO:0006270|GO:0016538|GO:0019901|GO:0051301	cyclin E2	1773.73	14.9506	8.81932	4.05161	4479.82	2345.74	367.214	17.5617	1658.3	15.3838	19.4071	10.0338	13.5135	16.4147	11.0451	10.8288	8.31017	4.03493	9.87757	3.99495	4.67557	3.82993	4.05091	3.70669
ASHGV40016118	0.000386824	0.00394329	10.2688	up	protein_coding	NM_001039614	C15orf59	RefSeq	5730	chr15	-	74027771	74043816	AGTGTCAGACAAGAGCACGCAGACGGTTCTGCCCTACACAGCCACTAGACAGAAAGCCAG	388135	Hs.40794		chromosome 15 open reading frame 59	95.5229	5.11441	5.74619	2.38599	236.871	129.96	47.6317	21.8213	41.3304	5.57204	5	5	5	5	7.1436	7.06067	5.26063	4.33848	4.92756	2.5883	2.33744	2.34218	2.33708	2.32495
ASHGV40016221	0.00464637	0.0163196	5.14626	up	protein_coding	ENST00000559008	RP11-210M15.2	GENCODE	414	chr15	-	80672218	80695917	TCATTCTTTCGCGCTGCACACACCTTCCTCCACGTGGTGAAGATACATCGCTCCTGACAG					903.638	79.0279	8.8473	6.48377	1498.08	233.741	286.753	528.026	1971.59	46.9597	58.2208	136.586	41.7626	111.61	9.54093	7.83668	7.95097	8.7873	10.1206	5.63946	6.43391	7.95598	5.73417	6.65535
ASHGV40003228	0.0120885	0.0318148	2.21474	up	protein_coding	NM_001302265	DEFA1B	RefSeq	542	chr8	-	6835170	6837614	TCAAAAACCTCTTCATGAGGATGGTGACCCCAGCCATGAGGACCCTCGCCATCCTTGCTG	728358		GO:0002227|GO:0005576|GO:0005615|GO:0005796|GO:0006935|GO:0006955|GO:0019731|GO:0030520|GO:0031012|GO:0031640|GO:0035578|GO:0045087|GO:0045087|GO:0050830|GO:0050832|GO:0051607|GO:0070062	defensin alpha 1B	71.1486	22.9528	5.77839	4.63125	98.2702	70.0888	102.995	48.2859	36.1035	28.8927	22.5507	16.7932	13.0147	33.5126	6.04967	6.25334	6.44684	5.4032	4.73889	4.91257	4.90057	4.65971	3.99682	4.68656
ASHGV40009873	0.00778316	0.0233261	5.47544	up	protein_coding	NM_030674	SLC38A1	RefSeq	8487	chr12	-	46576840	46663208	CTTCCTTCATCTCTTTATTTAAAAATCACAGACCAGGATGGAGATAAAGGAACTCAAAGA	81539	Hs.533770	GO:0001504|GO:0003333|GO:0005283|GO:0005515|GO:0005886|GO:0005887|GO:0006811|GO:0006814|GO:0006865|GO:0007268|GO:0015171|GO:0015175|GO:0015804|GO:0016021|GO:0055085|GO:0070062	solute carrier family 38 member 1	341.803	26.5362	7.24748	4.79451	812.064	258.525	76.5944	44.0381	517.795	27.0875	17.5412	14.342	26.5687	47.1415	8.72509	7.96995	5.99267	5.27235	8.27735	4.81424	4.52235	4.40777	5.03548	5.19269
ASHGV40017856	0.000579131	0.00474248	4.45399	up	protein_coding	NM_138447	ZNF689	RefSeq	3565	chr16	-	30613878	30621707	AAACGTTTCTCCCAGCGCAAGAACCTCTCCCAGCACCAGGTCATCCATACAGGGGAGAAG	115509	Hs.454685	GO:0003677|GO:0005634|GO:0006351|GO:0006355|GO:0035914|GO:0046872	zinc finger protein 689	3927.76	418.003	11.3051	9.14997	2788.18	2179.92	5316.34	3670.42	5683.91	377.442	560.281	214.805	435.607	501.882	10.3757	10.737	12.1493	11.7019	11.5615	8.77161	9.8878	8.67376	9.34244	9.07425
ASHGV40027728	0.0128441	0.0333602	2.47059	up	protein_coding	NM_003387	WIPF1	RefSeq	4600	chr2	-	175424301	175499307	GACTTGCATCCCAGCTTTCCACCAACCAAATTCAAACATTCACTGCTTATTTGTTACAGA	7456	Hs.128067	GO:0000147|GO:0001726|GO:0003779|GO:0005515|GO:0005522|GO:0005829|GO:0005884|GO:0006461|GO:0006897|GO:0007264|GO:0008154|GO:0008360|GO:0015629|GO:0016023|GO:0030048|GO:0030479|GO:0038096|GO:0045087|GO:0051015|GO:0051127|GO:0051666|GO:0051707	WAS/WASL interacting protein family member 1	1632.82	307.758	9.9384	8.63354	1362.01	467.842	1711.71	1532.38	3090.17	428.604	287.653	144.334	280.728	397.468	9.40921	8.72165	10.4543	10.4008	10.7061	8.95484	8.84727	8.02821	8.62872	8.70868
ASHGV40044021	0.0116041	0.0309252	2.18245	up	protein_coding	NM_024581	FAM184A	RefSeq	4045	chr6	-	119280993	119399812	CCAGTGGCTTCTCCAGATCCCCAGCGCCAGGAGTGGTTTGCCCGGTACTTCACATTCTGA	79632	Hs.443789	GO:0003674|GO:0005515|GO:0005615|GO:0008150	family with sequence similarity 184 member A	73.0927	22.7348	5.74908	4.62313	124.315	64.4431	39.5525	45.5173	91.6353	39.362	16.1309	16.6501	21.1359	20.3951	6.32172	6.1491	4.95904	5.32001	5.99555	5.37945	4.39951	4.64774	4.70326	3.98571
ASHGV40012740	0.0133742	0.0342906	15.257	up	protein_coding	NM_000115	EDNRB	RefSeq	4296	chr13	-	78469615	78549664	AGAGATAATGACGCCACCCACTAAGACCTTATGGCCCAAGGGTTCCAACGCCAGTCTGGC	1910	Hs.82002	GO:0000122|GO:0000122|GO:0001755|GO:0001934|GO:0004962|GO:0004962|GO:0005515|GO:0005829|GO:0005886|GO:0005887|GO:0006885|GO:0007166|GO:0007194|GO:0007200|GO:0007204|GO:0007399|GO:0007422|GO:0007497|GO:0007568|GO:0008217|GO:0008284|GO:0014043|GO:0014070|GO:0014826|GO:0017046|GO:0019233|GO:0019934|GO:0030318|GO:0031620|GO:0031702|GO:0031965|GO:0032269|GO:0035645|GO:0035810|GO:0035815|GO:0042045|GO:…	endothelin receptor type B	1752.89	27.258	8.83787	4.90647	113.978	37.8446	2221.38	1465.99	4925.27	35.3406	24.1683	18.6282	20.3148	37.8383	6.21849	5.4616	10.8335	10.3309	11.3448	5.20865	5.007	4.81697	4.64774	4.852
ASHGV40018248	0.000812069	0.0056999	4.82313	up	protein_coding	NM_001011880	CLEC18B	RefSeq	1954	chr16	-	74442528	74455368	GGAGGCTGTCTGGACACACTGATTACTCACTCACCAGCCTCCTTCTTTTGTTCACCAGCC	497190	Hs.454670	GO:0005576|GO:0030246	C-type lectin domain family 18 member B	42.5694	6.59422	4.90163	2.63166	90.5182	27.6072	16.5417	36.635	41.5448	10.3978	5	5	5	7.57332	5.95366	5.00895	3.56999	5.04034	4.93523	3.41815	2.33744	2.34218	2.33708	2.72347
ASHGV40028920	0.0300077	0.0625153	2.08332	up	protein_coding	NM_006759	UGP2	RefSeq	2185	chr2	+	64069013	64118696	GAATTGGATCACCTCACAGTTTCAGGAGATGTGACATTTGGAAAAAATGTTTCATTAAAG	7360	Hs.516217	GO:0003983|GO:0003983|GO:0005515|GO:0005536|GO:0005634|GO:0005829|GO:0005829|GO:0005975|GO:0005978|GO:0006006|GO:0006011|GO:0006065|GO:0006805|GO:0019255|GO:0032557|GO:0042802|GO:0044281|GO:0046872|GO:0052695|GO:0070062	UDP-glucose pyrophosphorylase 2	37396.2	12856.4	14.7955	13.7366	52878.7	33265.3	23368.4	29648.2	47820.4	29261	4284.18	4317.31	13705.2	12714.4	14.9205	14.8797	14.4901	14.7759	14.9113	14.9264	12.8273	13.0174	14.3076	13.6042
ASHGV40010036	3.35371e-08	2.9249e-05	21.4345	up	protein_coding	NM_006741	PPP1R1A	RefSeq	1849	chr12	-	54973023	54982443	TAAGGAACCCAGCACAAAAGAACCCTCAACCCATATACCACCACTGGATTCCAAGGGAGC	5502	Hs.505662	GO:0004865|GO:0005515|GO:0005615|GO:0005737|GO:0005977|GO:0006469|GO:0035556	protein phosphatase 1 regulatory inhibitor subunit 1A	7381.06	162.724	12.134	7.71214	12456.3	6066.84	4314.46	3985.99	10081.7	171.547	113.038	172.147	134.488	222.399	12.5134	12.1277	11.8266	11.8087	12.3937	7.55182	7.44348	8.31468	7.47922	7.77149
ASHGV40014076	0.000238738	0.00313687	31.3874	up	protein_coding	NM_198066	GNPNAT1	RefSeq	3945	chr14	-	53241910	53258386	AAGAAAATACCAGTGTTTCTCATCCCATTGACTCACACCACGTCATCTGGATTTTGGATT	64841	Hs.478025	GO:0000139|GO:0004343|GO:0004343|GO:0005770|GO:0005793|GO:0005829|GO:0006048|GO:0006048|GO:0006048|GO:0006488|GO:0010008|GO:0018279|GO:0042802|GO:0043687|GO:0044267	glucosamine-phosphate N-acetyltransferase 1	753.421	16.1521	8.63216	3.66005	1926.79	631.715	231.295	277.259	700.048	41.6132	5	22.1862	6.96085	5	9.88986	9.08886	7.63966	7.85708	8.68534	5.46475	2.33744	5.09128	3.08181	2.32495
ASHGV40049457	0.0440799	0.0839371	3.20774	up	protein_coding	NM_153225	SBSPON	RefSeq	3804	chr8	-	73976777	74005507	TTCTACCACCATTTGCATCTAAGATTATTTCCAAGGCTTAAAGCCTGAAGCTGAATAAAA	157869	Hs.439040	GO:0005044|GO:0005578|GO:0006898|GO:0006955|GO:0030247|GO:0031012	somatomedin B and thrombospondin type 1 domain containing	102.287	13.8303	5.57641	3.89485	216.658	18.2551	16.9591	71.1114	188.451	13.5894	13.5655	7.57069	17.149	17.277	7.03462	4.40806	3.60544	5.91509	6.91884	3.80622	4.14178	3.35275	4.40162	3.7719
ASHGV40020844	0.00347976	0.0137011	2.3594	up	protein_coding	NM_030630	HID1	RefSeq	3369	chr17	-	72946838	72968900	GGCTTCCCCCATCCACCATTCTGAGCTTTAAATTACCACGATCAGGGCCTGGAACAGGCA	283987	Hs.11067	GO:0000138|GO:0005515|GO:0005737|GO:0005794|GO:0005797|GO:0005881|GO:0006886|GO:0031001|GO:0070062|GO:0090498	HID1 domain containing	24245.5	4971.46	13.9704	12.732	42936.3	21434.3	10564.9	13505.5	32786.7	6826.37	5157.65	2256.98	5286.83	5329.47	14.5538	14.1064	13.2044	13.6684	14.3193	12.9772	13.0744	12.1381	13.0036	12.4668
ASHGV40042401	0.000624394	0.00493105	8.74655	up	protein_coding	NM_032412	CYSTM1	RefSeq	926	chr5	+	139554652	139623374	AAAGAAGAGATGAGCTAGGACCATCCACCTGCCTCACAGCCTGCTGGACGGCTCTCTGTT	84418	Hs.529798	GO:0003674|GO:0008150|GO:0016021|GO:0070062	cysteine-rich transmembrane module containing 1	9213.78	478.663	12.252	9.12325	17970.5	12731.7	3199.09	2782.25	9385.32	1050.06	245.658	271.23	567.092	259.28	13.0635	13.2394	11.3461	11.2954	12.3153	10.2816	8.56653	9.02992	9.72954	8.00869
ASHGV40055997	1.05788e-08	1.8452e-05	44.5932	up	protein_coding	NM_001085481	MAP1LC3B2	RefSeq	832	chr12	+	116997185	117014425	TCCCCACACCATGCCGTCGGAGAAGACCTTCAAGCAGCGGCGCACCTTCGAACAAAGAGT	643246	Hs.506947	GO:0000421|GO:0005874|GO:0006914|GO:0012505|GO:0031410	microtubule associated protein 1 light chain 3 beta 2	15862.9	179.257	13.2935	7.81471	20993.4	10734.8	9148.06	9523.3	28914.8	219.868	130.534	117.187	145.503	283.194	13.2738	12.9894	12.9607	13.1575	14.0859	7.96569	7.65854	7.70288	7.59996	8.14648
ASHGV40042450	0.017593	0.0420221	2.82119	up	protein_coding	NM_018912	PCDHGA1	RefSeq	4602	chr5	+	140710251	140892546	AAGGGTTTTCTATCAGCACCCCAGTCTTTACTTGAAGACAAAAAGGAACCATTTTCTCAG	56114		GO:0005509|GO:0005886|GO:0007156|GO:0016021	protocadherin gamma subfamily A, 1	617.642	126.556	8.57812	7.08182	1078.61	909.236	344.28	282.82	473.268	298.189	100.381	75.9801	54.2212	104.011	9.07578	9.55597	8.207	7.883	8.16886	8.42783	7.27203	7.04322	6.13513	6.53086
ASHGV40034516	0.0327494	0.0669084	6.88345	up	protein_coding	NM_014839	LPPR4	RefSeq	5040	chr1	+	99729847	99775138	TTCCTACATTGTGGAAGATATTTGCTCAGGATCTGACCTCACAGTTATCAACAGTGGCAG	9890	Hs.13245	GO:0005887|GO:0006470|GO:0007409|GO:0008195|GO:0009897|GO:0042577|GO:0046839|GO:0048839	phospholipid phosphatase related 4	1719.45	193.198	9.61731	6.83417	4450.02	2069.41	344.824	503.4	1229.6	623.609	16.6008	69.5438	210.135	46.1005	11.0316	10.6621	8.2125	8.71521	9.46512	9.50116	4.44261	6.90197	8.1663	5.15883
ASHGV40042486	0.00957213	0.0270571	3.31048	up	protein_coding	NM_015602	TOR1AIP1	RefSeq	4051	chr1	+	179851176	179889212	GAGATTTTCTTAAAGTCAAGTTCACCAATTCTAACACACCCAACTCCTACAATCATATGG	26092	Hs.496459	GO:0001671|GO:0005521|GO:0005634|GO:0005637|GO:0008092|GO:0016021|GO:0032781|GO:0034504|GO:0051117|GO:0071763	torsin A interacting protein 1	87.1839	17.2621	5.85797	4.13093	162.703	42.2291	31.095	93.2669	106.626	30.1011	7.29848	13.1885	22.4735	13.249	6.67067	5.60709	4.56979	6.26453	6.17777	4.97434	3.19137	4.27513	4.79249	3.42132
ASHGV40055267	0.0378028	0.0745287	5.26073	up	protein_coding	uc022cce.1	KIAA1817	UCSC_knowngene	4845	chrX	+	106843634	106848479	CCAACTTCGGCGACTGTTATGAGCACATTCACCCACTCCTTAAAAACCCTTATTAAGTAG					1719.09	90.1805	9.03779	6.64253	4587.03	2783.53	178.867	129.62	916.407	181.095	63.7059	44.9485	89.7502	71.4026	11.077	11.0698	7.26686	6.72729	9.04797	7.64288	6.57806	6.21781	6.88704	5.88685
ASHGV40005867	0.000119059	0.00237844	12.144	up	protein_coding	NM_005729	PPIF	RefSeq	2213	chr10	+	81107219	81115089	TGAGAAGGGCTTCGGCTACAAAGGCTCCACCTTCCACAGGGTGATCCCTTCCTTCATGTG	10105	Hs.381072	GO:0000413|GO:0002931|GO:0003755|GO:0005515|GO:0005739|GO:0005753|GO:0005759|GO:0006457|GO:0008637|GO:0010849|GO:0010939|GO:0016018|GO:0016020|GO:0032780|GO:0043066|GO:0046902|GO:0070266|GO:0070301|GO:0071243|GO:0071277|GO:0090200|GO:0090201|GO:0090324|GO:1902445|GO:2000276|GO:2001243	peptidylprolyl isomerase F	179.96	8.43158	6.7294	3.12723	412.5	152.125	56.7273	74.5621	203.884	11.4943	5	7.46671	11.9533	6.2436	7.82497	7.28153	5.53101	5.97592	7.03355	3.56385	2.33744	3.3329	3.87621	2.52574
ASHGV40016129	0.0230616	0.0514718	2.50621	up	protein_coding	NM_022369	STRA6	RefSeq	2802	chr15	-	74471807	74495220	GGAAGGTCAACCCACCTGCCCATCTGTGCTGAGGCATGTTCCTGCCTACCATCCTCCTCC	64220	Hs.24553	GO:0001523|GO:0001568|GO:0001822|GO:0003184|GO:0003281|GO:0004872|GO:0005886|GO:0007507|GO:0007603|GO:0007612|GO:0007631|GO:0016021|GO:0030324|GO:0030325|GO:0030540|GO:0042297|GO:0042573|GO:0043234|GO:0043583|GO:0043585|GO:0048286|GO:0048520|GO:0048546|GO:0048566|GO:0048589|GO:0048745|GO:0048844|GO:0050890|GO:0050905|GO:0051183|GO:0060322|GO:0060323|GO:0060325|GO:0060426|GO:0060539|GO:0060900|GO:…	stimulated by retinoic acid 6	269.116	63.6357	7.37558	6.05007	498.916	160.675	100.526	155.72	429.741	114.896	22.6665	50.1377	40.6202	89.8579	8.07058	7.35478	6.41391	6.98707	8.05155	6.96253	4.9095	6.39949	5.68057	6.29827
ASHGV40018423	0.00397482	0.0147241	2.74725	up	protein_coding	NM_000101	CYBA	RefSeq	778	chr16	-	88709696	88717492	GGTGAAGCTGTTCGGGCCCTTTACCAGGAATTACTATGTTCGGGCCGTCCTGCATCTCCT	1535	Hs.513803	GO:0001938|GO:0002474|GO:0002479|GO:0003106|GO:0005515|GO:0005739|GO:0005768|GO:0005794|GO:0005886|GO:0006801|GO:0006954|GO:0007264|GO:0009055|GO:0009055|GO:0014895|GO:0016020|GO:0016175|GO:0016324|GO:0017004|GO:0017124|GO:0020037|GO:0030141|GO:0030307|GO:0030425|GO:0030670|GO:0031667|GO:0032755|GO:0032760|GO:0032930|GO:0034137|GO:0042493|GO:0042554|GO:0042590|GO:0043020|GO:0043020|GO:0043020|GO:…	cytochrome b-245, alpha polypeptide	21.6351	7.8819	4.24623	2.78824	21.5449	24.3809	25.2754	15.2139	21.7606	15.6064	5	5	5	8.80314	4.23781	4.82871	4.24756	3.84147	4.07559	4.01748	2.33744	2.34218	2.33708	2.90704
ASHGV40001301	8.46824e-05	0.00212528	13.8651	up	protein_coding	NM_001197113	IQCJ-SCHIP1	RefSeq	2465	chr3	+	158787040	159615155	CTCTGTCAGCATGAACACCTTCTCCGACAGCAGCACACCCGATTACCGAGAGGATGGGAT	100505385			IQCJ-SCHIP1 readthrough	542.972	21.5256	8.35897	4.56558	934.893	851.242	241.8	231.841	455.086	24.4404	18.2429	35.3736	15.3894	14.1819	8.90493	9.46734	7.71396	7.5937	8.11491	4.67185	4.5734	5.82952	4.24321	3.50994
ASHGV40044229	0.00567044	0.0187501	14.6476	up	protein_coding	NM_207360	ZC3H12D	RefSeq	4907	chr6	-	149768765	149806148	TTATTAGCCATCCATCATGGCAGTTTCCAGAATAGGCTTTCTACTGTACCAGCTGAGCTG	340152	Hs.632618	GO:0000932|GO:0004519|GO:0005634|GO:0005634|GO:0005737|GO:0006402|GO:0030308|GO:0042130|GO:0046872|GO:0090305|GO:2000134	zinc finger CCCH-type containing 12D	435.814	12.5507	7.29297	3.42038	1326.97	308.142	28.251	111.165	404.543	5	22.5174	5	22.6503	7.58566	9.37189	8.19147	4.41872	6.51341	7.96937	2.32966	4.89838	2.34218	4.8058	2.72588
ASHGV40002700	2.42573e-06	0.000362599	16.3553	up	protein_coding	NM_005919	MEF2BNB-MEF2B	RefSeq	1978	chr19	-	19256375	19303400	GCCTCCGCCAACCCAGACAAAGATCATTCCACTCAGCCTGGGACGATGGGGAGGAAAAAA	4207			MEF2BNB-MEF2B readthrough	2011.03	61.7142	10.2024	6.17075	3250.68	2339.04	1447.85	628.333	2389.25	55.0828	48.7709	45.49	47.1964	112.031	10.5895	10.8217	10.2029	9.02764	10.3704	5.88263	6.14875	6.23606	5.92401	6.66233
ASHGV40019788	0.000877907	0.00596904	3.54722	up	protein_coding	NM_004489	GPS2	RefSeq	1181	chr17	-	7215977	7218658	GTGACCATCAGATTATATCTTCAACACCACACCCCCCACCCCATCGTGGGTGAGGGTATC	2874	Hs.438219	GO:0000122|GO:0000188|GO:0003714|GO:0005095|GO:0005515|GO:0005654|GO:0006325|GO:0007049|GO:0007254|GO:0017053|GO:0034260|GO:0046329	G protein pathway suppressor 2	16583.2	1978.68	13.3068	11.4802	25532.5	24769.4	8026.06	5929.45	18658.8	2450.28	2051.32	1192.99	1746.72	2452.11	13.6262	14.3633	12.7432	12.4037	13.3978	11.5348	11.7743	11.2252	11.4543	11.4123
ASHGV40054628	4.08119e-06	0.000490938	65.967	up	protein_coding	NM_001011719	ARSH	RefSeq	1689	chrX	+	2924653	2951426	TAGGACACTAACACCTGTCCCACAGCAGTTCTCTGTGTTCAACACAATTTGGAAACCATG	347527	Hs.351533	GO:0004065|GO:0005788|GO:0006665|GO:0006687|GO:0016021|GO:0043687|GO:0044267|GO:0044281|GO:0046872	arylsulfatase family member H	1292.6	10.3844	9.54242	3.49875	1679.27	1991.53	522.794	476.173	1793.25	9.86516	10.04	18.9552	8.06173	5	9.70969	10.6053	8.78269	8.63735	9.97703	3.35015	3.68337	4.83799	3.29727	2.32495
ASHGV40028304	0.000111296	0.00233242	9.10227	up	protein_coding	NM_001080835	PRR21	RefSeq	1170	chr2	-	240981229	240982399	ATGCCTCTTCACCCACGGCCCTTCGTCCATGCCTCTTCACCCACGGCCCTTCCTCCATGC	643905	Hs.693479		proline rich 21	14304.6	915.939	13.1812	9.99496	24399.5	10930.1	8590.3	9675.09	17928.2	2331.82	543.59	316.219	909.782	478.287	13.5282	13.0269	12.8481	13.1629	13.3397	11.44	9.84036	9.25911	10.4393	8.996
ASHGV40008284	0.0148755	0.0369479	5.22054	up	protein_coding	NM_000610	CD44	RefSeq	5748	chr11	+	35160416	35253949	AACTCCAGACCAGTTTATGACAGCTGATGAGACAAGGAACCTGCAGAATGTGGACATGAA	960	Hs.502328	GO:0001658|GO:0002246|GO:0004415|GO:0004896|GO:0005515|GO:0005518|GO:0005540|GO:0005540|GO:0005737|GO:0005794|GO:0005886|GO:0005886|GO:0005887|GO:0005925|GO:0005975|GO:0007160|GO:0007596|GO:0009897|GO:0009986|GO:0010628|GO:0016055|GO:0016323|GO:0016337|GO:0019221|GO:0022617|GO:0030198|GO:0030203|GO:0030212|GO:0030214|GO:0030214|GO:0033138|GO:0034116|GO:0035692|GO:0043066|GO:0043154|GO:0043518|GO:…	CD44 molecule (Indian blood group)	118.152	19.2423	6.16268	3.77848	227.603	40.209	35.7621	183.316	103.869	64.0223	10.8149	8.07894	5.70973	7.58558	7.09463	5.54412	4.79896	7.23169	6.14402	6.116	3.7941	3.46745	2.78908	2.72578
ASHGV40054400	0.000301353	0.0034571	14.1135	up	protein_coding	NM_001013628	DCAF12L2	RefSeq	2612	chrX	-	125297481	125300080	TTCCCCAATGCGCTCTACACCCACTGCTACAACTGGCCGGAGATGAAGCTCTTTGTGGCT	340578	Hs.181867		DDB1 and CUL4 associated factor 12-like 2	904.759	27.718	8.74251	4.9235	1652.14	1760.85	250.546	172.953	687.308	44.3486	21.5073	18.2763	25.0208	29.437	9.69819	10.443	7.77355	7.13942	8.65837	5.55628	4.82974	4.78814	4.94944	4.4939
ASHGV40057325	0.000529698	0.00455774	4.20746	up	protein_coding	NM_014478	CRCP	RefSeq	2820	chr7	+	65579804	65619553	TGAAGAGCGGCTCACGGAGGAGCAGATTGAAGCTCTTCTCCACACCGTCACCAGCATTCT	27297	Hs.300684	GO:0000166|GO:0001056|GO:0001635|GO:0001669|GO:0003899|GO:0005515|GO:0005654|GO:0005666|GO:0005829|GO:0005886|GO:0006383|GO:0006383|GO:0006384|GO:0006385|GO:0006386|GO:0007218|GO:0009360|GO:0010467|GO:0032481|GO:0045087|GO:0051607	CGRP receptor component	27.0609	5	4.40721	2.33426	45.5603	27.4788	11.9445	23.7262	26.5945	5	5	5	5	5	5.18359	4.99988	3.06175	4.45612	4.3347	2.32966	2.33744	2.34218	2.33708	2.32495
ASHGV40060888	0.00184039	0.00926434	4.53295	up	protein_coding	uc011clk.2	DUX4L5	UCSC_knowngene	1380	chr4	+	191005383	191010142	TCGCTGGAAGCACCCCTCAGCGAGGAAGAATACCGGGCTCTGCTGGAGGAGCTTTAGGAC	653545	Hs.714687		double homeobox 4 like 5	45.9243	8.55667	5.09051	2.91006	68.2903	63.1801	27.9092	17.793	52.4491	9.80427	5.5025	5	5	17.4766	5.63156	6.12277	4.40011	4.05128	5.24681	3.3395	2.74741	2.34218	2.33708	3.78412
ASHGV40012046	0.000252333	0.00317468	13.7917	up	protein_coding	ENST00000547948	RP11-116D17.1	GENCODE	843	chr12	+	115800816	115802550	AGTTTAAAGAATGAATAGCATGTCCAGCCATCCCACTGTGTGTCTATAGATGCCAGGCCA					1331.65	40.7153	9.31451	5.52879	3278.98	1538.51	288.76	395.667	1156.31	50.5507	45.4898	27.157	54.0043	26.3745	10.6102	10.2545	7.96443	8.36479	9.37862	5.74774	6.02867	5.40817	6.12779	4.33157
ASHGV40056645	0.0194197	0.0451336	6.95976	up	protein_coding	NM_173080	SPRR4	RefSeq	753	chr1	+	152943128	152945049	ACAGAAGTAAGGATGGACTGGATATTACCATCATCCACCATCCTGGCTACCAGATGGAAC	163778	Hs.433629	GO:0005938|GO:0018149|GO:0031424	small proline-rich protein 4	1446.71	84.0878	9.12917	6.33013	3226.84	2530.6	283.116	155.205	1037.81	52.4714	32.096	204.38	32.5409	98.9501	10.5696	10.9261	7.93525	6.98386	9.231	5.80722	5.45309	8.58488	5.35591	6.44956
ASHGV40037847	0.00229458	0.0105672	10.6607	up	protein_coding	NM_001290768	TBCK	RefSeq	5410	chr4	-	106965473	107237423	GGTGGCATTAATAAAATAAAGCCAACAGGCCTCCTCACCATCCCATCTCCTCAAATATGA	93627	Hs.292986	GO:0004672|GO:0005524|GO:0006468|GO:0006468	TBC1 domain containing kinase	1427.3	56.8143	9.22684	5.81261	3325.71	2289.54	260.993	244.544	1015.71	138.088	35.7306	32.1833	44.5087	33.5609	10.6265	10.7935	7.82848	7.68035	9.20539	7.22003	5.63758	5.68057	5.83737	4.68749
ASHGV40030887	0.00200482	0.00976791	4.30785	up	protein_coding	NM_003064	SLPI	RefSeq	625	chr20	-	43880879	43883205	TTGATTCCTGCCATATGGAGGAGGCTCTGGAGTCCTGCTCTGTGTGGTCCAGGTCCTTTC	6590	Hs.517070	GO:0004866|GO:0004867|GO:0005515|GO:0005615|GO:0010951|GO:0019731|GO:0019899|GO:0031012|GO:0032091|GO:0045071|GO:0070062	secretory leukocyte peptidase inhibitor	65.3568	12.5352	5.67037	3.56341	70.0291	70.8681	62.2017	28.5913	95.094	14.3424	5	15.1728	6.8617	21.299	5.66459	6.26967	5.66794	4.70447	6.0452	3.88321	2.33744	4.49309	3.05972	4.04357
ASHGV40013599	0.00514182	0.0175083	5.77861	up	protein_coding	NM_002271	IPO5	RefSeq	6019	chr13	+	98605928	98676550	GCGTGAAGGGCCTTAATGTCACCCACCAGAAAACTAACTCCAAATAAACGCTTACCCTTT	3843	Hs.712598	GO:0005095|GO:0005515|GO:0005634|GO:0005643|GO:0005654|GO:0005730|GO:0005737|GO:0005737|GO:0005794|GO:0006607|GO:0006610|GO:0008536|GO:0008565|GO:0016020|GO:0016032|GO:0031965|GO:0034260|GO:0042307|GO:0043231|GO:0044822|GO:0071230	importin 5	183.714	17.3791	6.64152	4.11079	59.494	28.729	145.631	231.021	453.697	21.9799	15.6096	5.79875	18.5624	24.9448	5.4753	5.06493	6.96855	7.58774	8.11106	4.51154	4.34785	2.92677	4.51723	4.25058
ASHGV40033346	0.00444452	0.0158616	8.98969	up	protein_coding	NM_002969	MAPK12	RefSeq	1877	chr22	-	50691330	50700188	GCACCCCCAGCCTGGAATGTAAATCAGCTGTGTGGTGCCCGCGTGGCTGGAAGGAAATAG	6300	Hs.432642	GO:0000165|GO:0000165|GO:0000287|GO:0004674|GO:0004674|GO:0004707|GO:0005515|GO:0005524|GO:0005654|GO:0005654|GO:0005737|GO:0005739|GO:0005829|GO:0006351|GO:0006355|GO:0006975|GO:0006996|GO:0007005|GO:0007050|GO:0007165|GO:0007265|GO:0007517|GO:0010952|GO:0018105|GO:0018105|GO:0042692|GO:0045445|GO:0048010|GO:0048011|GO:0051149	mitogen-activated protein kinase 12	564.493	28.1987	8.02937	4.8611	148.96	565.488	1679.11	327.038	101.87	33.6256	23.1322	13.6854	19.1628	51.3877	6.55757	8.95888	10.4269	8.08352	6.11996	5.13322	4.93917	4.33438	4.56698	5.33175
ASHGV40042868	0.0473893	0.0888088	2.14464	up	protein_coding	NM_152547	BTNL9	RefSeq	3520	chr5	+	180467224	180488523	CCCGGCCTCGGCGCACCCCAGCCTGGAGGTGTCGGAGGATGGCAAGAGCGTGTCTTCCCG	153579	Hs.546502	GO:0016021	butyrophilin like 9	93.4395	29.3001	6.09286	4.99212	54.5873	112.663	188.474	66.07	45.4028	25.2276	22.4107	27.5391	19.0154	52.3076	5.37945	6.85505	7.34919	5.82153	5.05906	4.71574	4.89152	5.43317	4.55363	5.36657
ASHGV40039592	0.00126599	0.00744127	5.17464	up	protein_coding	NM_153027	FAM218A	RefSeq	2174	chr4	+	165878099	165880273	CCTGGGTCATGCCATCCTACACCAAATTCCTGTTAAACAGAGGCATGATTTATTCCAGTG	152756	Hs.178648	GO:0005515	family with sequence similarity 218 member A	44.442	5.62532	4.85433	2.48287	99.1196	35.482	15.8367	18.0094	53.7623	8.12661	5	5	5	5	6.05836	5.36689	3.5013	4.06828	5.2768	3.07269	2.33744	2.34218	2.33708	2.32495
ASHGV40045183	2.24989e-06	0.00035676	10.7365	up	protein_coding	NM_032960	MAPKAPK2	RefSeq	2997	chr1	+	206858364	206907630	AACAAAGGTCCCTCAAACCCCACTGCACACCAGCCGGGTCCTGAAGGAGGACAAGGAGCG	9261	Hs.643566	GO:0000165|GO:0000187|GO:0002224|GO:0002224|GO:0002224|GO:0002755|GO:0002756|GO:0004672|GO:0004674|GO:0004683|GO:0004871|GO:0005515|GO:0005516|GO:0005524|GO:0005634|GO:0005654|GO:0005654|GO:0005737|GO:0005813|GO:0005829|GO:0006468|GO:0006691|GO:0006950|GO:0006954|GO:0006954|GO:0006974|GO:0007265|GO:0009931|GO:0010467|GO:0018105|GO:0019369|GO:0031572|GO:0032496|GO:0032675|GO:0032680|GO:0034097|GO:…	mitogen-activated protein kinase-activated protein kinase 2	7050.76	301.087	12.0513	8.62684	12389.6	8902.56	3901.52	3371.88	6688.27	463.869	201.235	270.47	220.223	349.639	12.5043	12.6798	11.656	11.5911	11.8255	9.07425	8.28144	9.02309	8.25591	8.49953
ASHGV40023891	0.0135619	0.0346745	3.97038	up	protein_coding	NM_023008	KRI1	RefSeq	3023	chr19	-	10663760	10676702	TGGACAGGTCTCGCACCCACAAGTACTATCTGCTGCAGAGATCCTCTCATCTGTGGCCAG	65095	Hs.709967	GO:0005730|GO:0044822	KRI1 homolog	64.0769	11.5207	5.29068	3.3014	26.0007	12.1059	55.7694	83.4841	143.024	17.4871	5	5.33716	6.82628	22.9529	4.48359	3.78851	5.5086	6.11799	6.55471	4.18297	2.33744	2.79274	3.05387	4.13999
ASHGV40019649	0.016464	0.0400661	15.3579	up	protein_coding	NM_018289	VPS53	RefSeq	2694	chr17	-	435532	618096	CCCAAATTCATCACCCACCTCTTCAAGTGCAAGCCAATTAGCATGGTGGGAGCAGAACAG	55275	Hs.461819	GO:0000938|GO:0005515|GO:0005794|GO:0010008|GO:0015031|GO:0032456|GO:0042147|GO:0048471|GO:0055037|GO:1990745	VPS53 GARP complex subunit	805.307	12.1923	7.71026	3.76934	47.1066	13.507	852.934	1004.18	2108.81	12.5108	14.4839	9.09745	11.5463	13.323	5.22345	3.95041	9.43989	9.73925	10.1983	3.68093	4.23552	3.67374	3.82611	3.43042
ASHGV40021614	0.0002471	0.00316376	3.59959	up	protein_coding	NM_033315	RASL10B	RefSeq	3213	chr17	+	34058678	34070540	CACGACCTCCAGATCCTCGACTTTCCACCCATCAGCGCCTTCCCTGTCAATACGCTCCAG	91608	Hs.744994	GO:0003050|GO:0005525|GO:0005622|GO:0005886|GO:0007264|GO:0090277	RAS-like family 10 member B	2056.42	291.068	10.3999	8.55209	2885.66	1219.37	2008.75	1784.96	2383.35	446.933	297.728	165.704	338.939	206.036	10.4148	9.91478	10.685	10.6211	10.3639	9.01141	8.90024	8.26351	8.93838	7.64689
ASHGV40021447	0.00288039	0.0120917	11.6878	up	protein_coding	NM_015510	DHRS7B	RefSeq	1841	chr17	+	21030240	21095285	GCTACATCCACACCAACCTCTCTGTAAATGCCATCACCGCGGATGGATCTAGGTATGGAG	25979	Hs.386989	GO:0003674|GO:0005789|GO:0008150|GO:0016020|GO:0016021|GO:0016491|GO:0055114	dehydrogenase/reductase (SDR family) member 7B	8709.16	517.758	12.2242	8.67724	16840.5	6439.35	3257.7	3959.12	13049.1	1594.6	52.6843	388.886	328.884	223.73	12.9583	12.1844	11.3811	11.7983	12.7989	10.8868	6.26885	9.55538	8.89506	7.78007
ASHGV40026035	3.31376e-06	0.000425491	19.722	up	protein_coding	NM_004542	NDUFA3	RefSeq	414	chr19	+	54606159	54610281	TGTGAGCACCTCCACTGACAGAGGCGGCCCCTCCCACGGCTCCCAATAAAAATGTGAAAA	4696	Hs.198269	GO:0005739|GO:0005743|GO:0005747|GO:0005747|GO:0006120|GO:0008137|GO:0016021|GO:0022904|GO:0044237|GO:0044281	NADH:ubiquinone oxidoreductase subunit A3	3479.32	96.4963	11.1126	6.81082	2141.92	3213.35	4184.89	2216.2	5640.25	179.961	57.8371	72.9234	69.369	102.392	10.0268	11.2529	11.7743	10.9683	11.5404	7.63506	6.42335	6.98031	6.50812	6.50727
ASHGV40032729	0.00266786	0.0115758	30.1282	up	protein_coding	NM_015056	RRP1B	RefSeq	5087	chr21	+	45079431	45115960	TAAACAAGACACCATCCAGCTCCAAGAAAGTCACCTTTGGGCTGAACAGAAACATGACTG	23076	Hs.565725	GO:0000791|GO:0000792|GO:0005634|GO:0005730|GO:0005829|GO:0006364|GO:0010923|GO:0030688|GO:0044822	ribosomal RNA processing 1B	1062.39	44.908	8.9588	4.04575	1785.42	2013.06	340.262	154.38	1018.81	188.214	5.84774	5	12.7497	12.7285	9.79291	10.6211	8.19195	6.97822	9.20983	7.71042	2.83574	2.34218	3.96718	3.37324
ASHGV40006814	0.00339248	0.0134485	14.9819	up	protein_coding	NM_001198551	WT1	RefSeq	2480	chr11	-	32409321	32452363	CCCATCCTCTGCGGAGCCCAATACAGAATACACACGCACGGTGTCTTCAGAGGCATTCAG	7490	Hs.591980	GO:0000122|GO:0001077|GO:0001570|GO:0001657|GO:0001658|GO:0001822|GO:0003156|GO:0003700|GO:0003700|GO:0003700|GO:0003723|GO:0005515|GO:0005634|GO:0005654|GO:0005730|GO:0005737|GO:0005737|GO:0006355|GO:0006355|GO:0006357|GO:0006366|GO:0007281|GO:0007356|GO:0007507|GO:0007530|GO:0008270|GO:0008285|GO:0008380|GO:0008406|GO:0008584|GO:0009888|GO:0016607|GO:0017148|GO:0030308|GO:0030325|GO:0030539|GO:…	Wilms tumor 1	361.162	7.23559	6.77274	2.86759	1222.12	223.362	28.1377	31.4665	300.726	5	7.20945	6.73455	5	12.234	9.25719	7.76825	4.41415	4.8448	7.57931	2.32966	3.17596	3.1743	2.33708	3.32092
ASHGV40007555	0.0102819	0.0285938	5.52247	up	protein_coding	NM_001191016	CASP12	RefSeq	1688	chr11	-	104756444	104769397	ATACTGACCCAGCTGCCCACCATTGAAAGACTATCCATGACACGATATTTCTATCTCTTT	100506742	Hs.476989	GO:0005737|GO:0005783|GO:0006508|GO:0006915|GO:0030968|GO:0042981|GO:0050727|GO:0070059|GO:0072557|GO:0072559|GO:0097153|GO:0097169|GO:0097194|GO:0097200	caspase 12 (gene/pseudogene)	2528.87	463.333	10.738	8.27268	3091.5	2351.74	2553.34	2046.83	2600.92	1717.19	70.8151	176.631	178.057	173.978	10.5159	10.8315	11.0187	10.8458	10.4782	10.9957	6.74527	8.35492	7.88952	7.37796
ASHGV40007235	2.05734e-07	8.4436e-05	38.2088	up	protein_coding	NM_001243750	NUDT8	RefSeq	744	chr11	-	67395409	67397408	TGGCTTCACCCTGTCAGGCCAGCTCCACTCCAGGACTGAATAAAGGTCTTTGACAGCTCT	254552	Hs.433329	GO:0005739|GO:0008152|GO:0016787|GO:0046872	nudix hydrolase 8	1757.96	25.0421	10.0022	4.74638	3098.45	1405.96	860.833	822.616	2601.94	36.6399	15.6895	23.9686	14.7515	34.1609	10.5196	10.117	9.4614	9.43128	10.4818	5.26926	4.3564	5.21007	4.18211	4.71407
ASHGV40013143	0.000282119	0.00337623	10.0283	up	protein_coding	NM_175854	PAN3	RefSeq	5643	chr13	+	28712642	28869475	AACTGTTGGTGGGACGACTTACTTCTATACAGACACAACTCCAGCACCTTTGACTGGAAT	255967	Hs.645015	GO:0000288|GO:0000289|GO:0000290|GO:0000932|GO:0004535|GO:0004672|GO:0005515|GO:0005524|GO:0005829|GO:0006397|GO:0006468|GO:0006605|GO:0010467|GO:0010606|GO:0031251|GO:0044822|GO:0046872|GO:0090503	PAN3 poly(A) specific ribonuclease subunit	195.334	14.1364	7.15902	3.83302	293.938	222.488	191.311	148.338	120.594	7.79548	15.0325	29.6335	7.17738	11.0434	7.40005	7.761	7.37097	6.92159	6.34151	3.01728	4.28858	5.54303	3.12362	3.19261
ASHGV40035948	0.00874161	0.0252443	3.02963	up	protein_coding	NM_003458	BSN	RefSeq	15964	chr3	+	49591921	49708982	AAGACCCCAAGCAGTGTCCAGGAAAAGAAGACCCGAGTCCCCACTAAAGCTGAGCCCATG	8927	Hs.194684	GO:0005634|GO:0005802|GO:0007268|GO:0007416|GO:0009986|GO:0030054|GO:0030424|GO:0030425|GO:0043025|GO:0044306|GO:0046872|GO:0048786|GO:0048788|GO:0060076|GO:0097481	bassoon presynaptic cytomatrix protein	619.83	88.9672	8.38476	6.78562	1404.67	889.529	262.386	199.486	343.08	117.394	79.2424	63.6332	73.781	110.785	9.45674	9.52016	7.83556	7.36299	7.74836	6.99355	6.92119	6.77239	6.5999	6.64104
ASHGV40003178	0.00052344	0.00453669	23.1192	up	protein_coding	NM_005118	TNFSF15	RefSeq	6705	chr9	-	117546914	117568408	TAAGCCAAGGGCACACCTGACAGTTGTGAGACAAACTCCCACACAGCACTTTAAAAATCA	9966	Hs.23349	GO:0005102|GO:0005123|GO:0005125|GO:0005164|GO:0005615|GO:0005622|GO:0005886|GO:0005887|GO:0006919|GO:0006955|GO:0007165|GO:0007250|GO:0016021|GO:0042107|GO:0050715	tumor necrosis factor superfamily member 15	551.115	9.6098	7.81582	3.2848	1350.41	906.63	115.182	69.1021	314.251	12.3718	12.798	5	11.5098	6.36947	9.39704	9.55203	6.61749	5.87747	7.63506	3.66233	4.05165	2.34218	3.82267	2.54517
ASHGV40043240	0.00566461	0.0187397	5.12682	up	protein_coding	NM_005803	FLOT1	RefSeq	1839	chr6	-	30695510	30710453	GCCCTCACAGATGCCCAGCCTCATAGCTGAAGTTGCCTGAATGATCCTCCTGTTGCATGT	10211	Hs.179986	GO:0001765|GO:0001819|GO:0001931|GO:0001934|GO:0002020|GO:0002090|GO:0005515|GO:0005765|GO:0005768|GO:0005769|GO:0005815|GO:0005886|GO:0005886|GO:0005901|GO:0005913|GO:0005925|GO:0007409|GO:0008180|GO:0016020|GO:0016021|GO:0016323|GO:0016324|GO:0016600|GO:0022617|GO:0030027|GO:0030864|GO:0031410|GO:0032092|GO:0032226|GO:0032728|GO:0033227|GO:0034116|GO:0034141|GO:0034143|GO:0034451|GO:0034976|GO:…	flotillin 1	21195.9	2160.95	13.5933	11.2352	41274.7	19662.7	5615.78	10184.4	29241.8	5542.11	578.007	1253.41	2181.44	1249.77	14.4498	13.9494	12.2278	13.249	14.0903	12.7029	9.92944	11.2989	11.8116	10.4332
ASHGV40006525	0.0251831	0.05489	9.21048	up	protein_coding	NM_007170	TESK2	RefSeq	3093	chr1	-	45809554	45956840	GGCAAACATGCTGAAAGAAGTACAGCTCATGAATAGACTCTCCCATCCCAACATCCTTAG	10420	Hs.591499	GO:0004672|GO:0004674|GO:0004712|GO:0004713|GO:0005515|GO:0005524|GO:0005634|GO:0005654|GO:0005737|GO:0006468|GO:0007283|GO:0018108|GO:0030036|GO:0046872|GO:0048041	testis-specific kinase 2	795.317	19.614	7.67273	4.46945	2052.4	1444.64	104.499	16.3547	358.688	22.1283	15.6588	19.3609	17.5665	23.3556	9.97795	10.1641	6.46821	3.94037	7.81304	4.51926	4.35174	4.87586	4.43985	4.16054
ASHGV40023130	6.73874e-07	0.000163298	201.944	up	protein_coding	NM_001098529	TXNDC2	RefSeq	2175	chr18	+	9885722	9888156	AGGAGGACCTCCCCAAGTCCTCAGAAAAAGCCATCCAGCCCAAAGAGAGTAACATCCCCA	84203	Hs.98712	GO:0000103|GO:0001520|GO:0004791|GO:0004791|GO:0005634|GO:0005654|GO:0005730|GO:0005737|GO:0005737|GO:0005739|GO:0006457|GO:0006662|GO:0007275|GO:0007283|GO:0015035|GO:0016671|GO:0030154|GO:0034599|GO:0045454|GO:0045454|GO:0055114|GO:0055114|GO:0055114|GO:0055114	thioredoxin domain containing 2 (spermatozoa)	14429.9	40.3314	13.1739	5.51605	10111.4	17467.5	27663.8	8256.5	8650.09	51.1332	45.6542	21.6815	45.4598	37.728	12.2383	13.72	14.8154	12.9043	12.1913	5.76717	6.03793	5.05873	5.86923	4.84721
ASHGV40014863	8.25675e-05	0.00209345	8.94134	up	protein_coding	NM_017769	G2E3	RefSeq	5818	chr14	+	31028328	31089267	GTTAGTAAAAGACATACTTGGCTACCATGTAATTCAGAGAGTCCACACACCCTTTGAAAG	55632	Hs.509008	GO:0000209|GO:0001824|GO:0005515|GO:0005730|GO:0005737|GO:0006915|GO:0008270|GO:0016874|GO:0061630|GO:2001243	G2/M-phase specific E3 ubiquitin protein ligase	9594.83	516.913	12.5257	9.36524	16630.9	12570.7	7490.11	4866.19	6416.2	961.561	301.271	475.023	539.418	307.293	12.9236	13.21	12.6356	12.1107	11.7487	10.1254	8.91887	9.85637	9.66109	8.26451
ASHGV40053577	0.00294803	0.0122577	2.56763	up	protein_coding	ENST00000371955	C9orf96	GENCODE	2503	chr9	+	136243283	136271220	AGGTGTTGGCCACCTACCCTGCGGATGGGGAAATGGCAGAAGCCAGCTGCGGAGTCTTCT	169436	Hs.720195	GO:0004672|GO:0005524|GO:0006468	serine/threonine kinase-like domain containing 1	112.737	33.3336	6.45454	5.0941	129.394	117.042	109	75.0875	133.165	53.8263	13.6006	19.9622	35.9826	43.2965	6.38019	6.9096	6.52703	5.98722	6.46864	5.84355	4.14865	4.92379	5.49907	5.05546
ASHGV40033180	0.000390669	0.00395763	2.87066	up	protein_coding	NM_000967	RPL3	RefSeq	1348	chr22	-	39708886	39715670	ATCCTGCTCGTGTAGCCTTCTCTGTGGCACGCGCTGGGCAGAAAGGCTACCATCACCGCA	6122	Hs.119598	GO:0000027|GO:0000184|GO:0003723|GO:0003735|GO:0005634|GO:0005654|GO:0005730|GO:0005737|GO:0005829|GO:0005925|GO:0006412|GO:0006412|GO:0006413|GO:0006414|GO:0006415|GO:0006614|GO:0010467|GO:0016032|GO:0019058|GO:0019083|GO:0022625|GO:0044267|GO:0044822|GO:0070062|GO:0071353	ribosomal protein L3	130.196	29.4681	6.52956	5.00818	188.115	111.849	75.5353	72.5559	202.923	36.2657	18.8318	22.581	24.2122	45.4496	6.85886	6.84936	5.96564	5.94639	7.02757	5.25464	4.62967	5.11927	4.90108	5.13622
ASHGV40021588	0.00249133	0.0111495	6.77516	up	protein_coding	NM_006273	CCL7	RefSeq	815	chr17	+	32597234	32599261	ATGTGGAAGCCCATGCCCTCACCCTCCAACATGAAAGCCTCTGCAGCACTTCTGTGTCTG	6354	Hs.251526	GO:0002548|GO:0002548|GO:0005515|GO:0005576|GO:0005615|GO:0005623|GO:0006874|GO:0006935|GO:0006954|GO:0007010|GO:0007165|GO:0007186|GO:0007267|GO:0008009|GO:0008201|GO:0008360|GO:0010332|GO:0030335|GO:0030593|GO:0031726|GO:0031727|GO:0043547|GO:0048245|GO:0070098|GO:0070374|GO:0071346|GO:0071347|GO:0071356|GO:0071361|GO:2000503	chemokine (C-C motif) ligand 7	3766.4	199.583	10.6987	7.93848	7859.48	5341.53	1137.34	531.149	3962.51	366.775	126.949	134.498	176.43	193.264	11.8353	11.9195	9.87992	8.79656	11.0624	8.73233	7.60961	7.93299	7.87826	7.53919
ASHGV40010385	0.0242082	0.0534049	5.49574	up	protein_coding	NM_001920	DCN	RefSeq	2305	chr12	-	91539034	91576806	ACAGCCATCCACCTTCAGATGTGTCTACGTGCGCTCTGCCATTCAACTCGGAAACTATAA	1634	Hs.156316	GO:0001822|GO:0001890|GO:0005518|GO:0005539|GO:0005576|GO:0005589|GO:0005615|GO:0005796|GO:0005975|GO:0007519|GO:0007568|GO:0009612|GO:0009887|GO:0010508|GO:0019800|GO:0022617|GO:0030198|GO:0030203|GO:0030204|GO:0030206|GO:0030207|GO:0030208|GO:0031012|GO:0031012|GO:0032496|GO:0042060|GO:0043202|GO:0044281|GO:0044822|GO:0047485|GO:0050840	decorin	9638.69	955.461	12.29	9.83165	20478.4	8937.05	3087.83	3156.38	12533.8	1622.32	1081.49	60.0103	1066.53	946.955	13.2452	12.6855	11.2941	11.4818	12.7432	10.9117	10.8217	6.69246	10.7079	10.0245
ASHGV40034267	0.00214428	0.0101222	16.5662	up	protein_coding	NM_024513	FYCO1	RefSeq	8518	chr3	-	45959390	46037316	AGTGATTTCCTGTAGCTTCAGCACCTCAGTAACTTCACTTCATCCACAGGAAACACTGCT	79443	Hs.200227	GO:0005515|GO:0005764|GO:0005770|GO:0005776|GO:0016020|GO:0016021|GO:0031410|GO:0046872|GO:0072383	FYVE and coiled-coil domain containing 1	1261.67	65.1301	9.74438	5.69422	1580.85	1149.98	1230.73	915.377	1431.39	5.47072	45.905	163.814	48.9632	61.4978	9.62258	9.82752	9.99674	9.5912	9.68389	2.56956	6.04738	8.24244	5.981	5.63071
ASHGV40019430	0.00278921	0.0118725	4.29844	up	protein_coding	NM_014940	MON1B	RefSeq	3348	chr16	+	77224815	77233543	ACAGCACCTCCCGACCCCTGCGCCTCATTTACCACGTGGCTGAGAAGGAGACACTACTGG	22879	Hs.513743	GO:0005515|GO:0016192	MON1 homolog B, secretory trafficking associated	6410.24	732.744	11.8186	9.71475	11405	9041.7	2934.21	2226.22	6444.02	1525.47	281.697	272.47	621.941	962.147	12.4177	12.7159	11.2297	10.9747	11.7548	10.8252	8.79656	9.03751	9.87052	10.0439
ASHGV40008764	1.77007e-07	8.423e-05	32.1019	up	protein_coding	NM_002617	PEX10	RefSeq	2034	chr1	-	2336240	2344010	AGGAGTACGTCAGCATCATCCAGGTGGACCCATCGCGGATACATGTGCCCTCCTCGCTGC	5192	Hs.732228	GO:0005515|GO:0005622|GO:0005777|GO:0005778|GO:0005779|GO:0005779|GO:0007031|GO:0008022|GO:0008270|GO:0008270|GO:0016558|GO:0016558	peroxisomal biogenesis factor 10	367.58	7.15925	8.00398	2.9994	473.494	511.557	206.606	280.078	366.166	9.7899	8.11816	5.1341	7.75411	5	8.00869	8.82279	7.47667	7.86825	7.84353	3.33759	3.36142	2.73235	3.24068	2.32495
ASHGV40005497	0.0115264	0.0308352	9.44096	up	protein_coding	NM_030772	GJA9	RefSeq	2340	chr1	-	39339738	39347298	TATAGATGGAGAGAACAACATGAGGCAGTCACCCCAAACAGTTTTCTCCTTGCCAGCTAA	81025		GO:0005922|GO:0007154|GO:0016021	gap junction protein alpha 9	318.434	11.5193	6.8175	3.57856	726.889	585.789	82.4759	11.874	185.143	11.6975	8.38571	6.68695	11.4578	19.3688	8.56728	9.01192	6.10796	3.50334	6.89697	3.58847	3.41362	3.16066	3.81453	3.91552
ASHGV40032370	0.000671569	0.00510147	2.66849	up	protein_coding	uc002zfl.1	KRTAP10-5	UCSC_knowngene	918	chr21	-	45999563	46000481	AGTCCTGCTACGTGCCTGTCTGTTGCAAGCCTGTCTGCTTCAAACCCATCTGCTGTGTGC	386680	Hs.688629	GO:0005515|GO:0042802|GO:0045095	keratin associated protein 10-5	342.07	74.7375	7.85037	6.43435	530.129	233.344	201.701	219.891	525.287	84.3289	40.2437	60.1098	54.8064	134.199	8.16143	7.834	7.44825	7.50628	8.30188	6.51989	5.83129	6.69471	6.15115	6.97469
ASHGV40043873	0.00169373	0.00877944	3.13968	up	protein_coding	NM_133494	NEK7	RefSeq	4134	chr1	+	198126107	198291548	AATATGTGCATCAACCCAGATCCAGAGAAGCGACCAGACGTCACCTATGTTTATGACGTA	140609	Hs.24119	GO:0000910|GO:0000922|GO:0004674|GO:0004674|GO:0005524|GO:0005654|GO:0005737|GO:0005815|GO:0005874|GO:0006468|GO:0007346|GO:0046872|GO:0051225	NIMA-related kinase 7	20.0092	5	3.98488	2.33426	27.3739	13.652	9.34275	28.2601	21.4172	5	5	5	5	5	4.54851	3.96697	2.67016	4.68749	4.05128	2.32966	2.33744	2.34218	2.33708	2.32495
ASHGV40018810	0.0126804	0.0330117	2.69551	up	protein_coding	uc010bxg.3	LOC100132247	UCSC_knowngene	3719	chr16	+	22503061	22547841	TAATATCAAGACACCTGCCTTCCACCCTCAGCGGATGATCTCAAGACACCTTCCGAGCGT	100132247			nuclear pore complex interacting protein family, member B5	5119.69	838.881	11.6153	10.1848	5393.95	5761.15	8923.74	3161.15	2358.47	890.283	970.208	456.064	773.066	1104.78	11.2979	12.0416	12.9043	11.4856	10.3471	10.0059	10.6813	9.79291	10.19	10.2537
ASHGV40038560	0.000511405	0.00446009	4.32741	up	protein_coding	NM_030663	SMCP	RefSeq	784	chr1	+	152850797	152857523	GGCTGTCAAACCCAGCAGCAGCCCCATAGCCCACAAAATGAGTCCAGGCCAAGCAAATGA	4184	Hs.111850	GO:0003674|GO:0005515|GO:0005737|GO:0005739|GO:0007341|GO:0030317|GO:0031966	sperm mitochondria-associated cysteine-rich protein	167.516	22.8633	6.79394	4.68044	359.133	180.846	111.276	79.8344	106.492	17.6643	22.0212	24.476	17.9824	32.1728	7.65455	7.5117	6.56674	6.06041	6.17632	4.19977	4.86404	5.24046	4.47532	4.6226
ASHGV40040694	0.0137459	0.0349764	3.41268	up	protein_coding	ENST00000343348	SEMA6A	GENCODE	6878	chr5	-	115779311	115910630	ACTAACTCCTCCAATTCCTCTCACCTCTCCAGAAACCAGAGCTTTGGCAGGGGAGACAAC	57556	Hs.156967	GO:0005515|GO:0005886|GO:0006915|GO:0007010|GO:0007166|GO:0007399|GO:0007411|GO:0007411|GO:0009887|GO:0016021|GO:0030424	sema domain, transmembrane domain (TM), and cytoplasmic domain, (semaphorin) 6A	1182.33	135.853	9.16557	7.39466	548.47	240.691	551.668	1243.04	3327.79	170.903	94.4908	88.4925	130.138	195.243	8.20499	7.87734	8.84799	10.0844	10.8131	7.54464	7.17927	7.27651	7.42105	7.55182
ASHGV40040531	2.66407e-06	0.000387233	52.3163	up	protein_coding	NM_002348	LY9	RefSeq	2550	chr1	+	160765863	160798045	TACACCCACCTCAGACAGCAGCTCTGACAGCAACCTCACAACTGAGGAGGATGAGGACAG	4063	Hs.403857	GO:0003674|GO:0004872|GO:0007155|GO:0016021	lymphocyte antigen 9	4973.37	47.3251	11.4421	5.73296	3585.87	1400.65	4885.86	4017.23	10977.2	76.71	33.1906	40.9179	30.7647	55.0425	10.7403	10.1102	12.0062	11.8241	12.5299	6.38019	5.50702	6.06387	5.26532	5.44839
ASHGV40023753	0.010792	0.0294354	3.90064	up	protein_coding	NM_001080400	PLIN4	RefSeq	6353	chr19	-	4502191	4517716	CCACTGCACCAGCAATGCTAGAAAACCAAGCCAATAAAAGTGATTTCTTTTTTCATTAAA	729359	Hs.591387	GO:0005737|GO:0005811|GO:0005886	perilipin 4	110.745	20.2878	6.13543	4.17172	60.6584	24.7678	95.7414	124.853	247.702	41.4207	11.354	5.90879	14.2611	28.4943	5.49751	4.85597	6.3302	6.67816	7.31531	5.45729	3.8696	2.95666	4.13175	4.4433
ASHGV40035352	3.29482e-05	0.00133651	5.29392	up	protein_coding	NM_000460	THPO	RefSeq	1923	chr3	-	184089722	184095996	ACCAGCCCTCTTCTAAACACATCCTACACCCACTCCCAGAATCTGTCTCAGGAAGGGTAA	7066	Hs.1166	GO:0001934|GO:0005125|GO:0005179|GO:0005615|GO:0007275|GO:0007596|GO:0008083|GO:0008283|GO:0030099|GO:0030168|GO:0038163|GO:0045654|GO:0051897|GO:0070374	thrombopoietin	17003.9	1391.82	13.3874	10.9831	28893.5	19923.6	8434.52	6837.99	20929.7	1634.2	1487.34	999.688	1252.89	1584.98	13.8753	13.9904	12.8361	12.6367	13.5987	10.9136	11.3083	10.9582	10.9661	10.7694
ASHGV40045070	0.0394802	0.0773093	8.35536	up	protein_coding	NM_032538	TTBK1	RefSeq	7128	chr6	+	43211221	43255997	GAAAACCCACCTCAACGTCATGTCTTCCGGTGGACAAGCCTTGCGGTCTGAGGAGTTCAG	84630	Hs.485436	GO:0004674|GO:0005524|GO:0005737|GO:0008360|GO:0018105|GO:0021762	tau tubulin kinase 1	352.652	10.5769	6.62202	3.55931	12.8777	11.3302	296.28	567.281	875.49	10.2269	9.50404	10.9901	8.28575	13.8778	3.53601	3.68757	8.00359	8.88865	8.99426	3.39635	3.60409	3.97714	3.33707	3.48194
ASHGV40016372	1.93647e-05	0.00102354	23.9042	up	protein_coding	NM_020211	RGMA	RefSeq	3227	chr15	-	93586635	93632443	TTGGAGGATGTCAAGATGCTCCACTCCAACAAAGACAAACTGCACCTGTATGATAGGACT	56963	Hs.271277	GO:0001948|GO:0005783|GO:0005886|GO:0007411|GO:0015026|GO:0030509|GO:0031225|GO:0070062|GO:1990459	repulsive guidance molecule family member a	223.891	5.52725	7.04524	2.46605	146.705	37.3903	277.292	173.495	484.572	7.63624	5	5	5	5	6.53613	5.4433	7.9064	7.14563	8.19473	2.98858	2.33744	2.34218	2.33708	2.32495
ASHGV40044415	0.00631807	0.0202952	2.82764	up	protein_coding	NM_024919	FRMD1	RefSeq	3049	chr6	-	168456463	168479839	TTCGGAGAGGCTCCACCACAGGAGTTTGTGGTGTAGGCACCACCCACCCAGCAGTACCGT	79981	Hs.266746	GO:0005856	FERM domain containing 1	277.69	63.1938	7.62132	6.12172	298.906	342.785	403.954	195.114	147.692	106.531	32.6813	39.4903	50.3068	86.9591	7.41794	8.32854	8.43663	7.32877	6.59472	6.8594	5.47994	6.00358	6.0212	6.2445
ASHGV40035085	0.00302929	0.0124253	3.70859	up	protein_coding	NM_152394	ERICH6	RefSeq	2086	chr3	-	150377671	150421758	GGACCACCATCCATTCTGGCATACAAAGAAGAGAGCTCCAATTTAGGCATTAACTTCAAG	131831	Hs.147128		glutamate rich 6	12585.6	1401.48	12.7773	10.8864	25329.4	11690.5	3810.05	5788.74	16309.6	2324.41	1506.83	633.34	1539.8	1003	13.6022	13.1056	11.6241	12.3716	13.183	11.4377	11.3326	10.2784	11.2719	10.1115
ASHGV40041805	8.11668e-06	0.00065935	41.9388	up	protein_coding	ENST00000313303	C5orf64	GENCODE	446	chr5	+	60939161	60999884	TCTAAAATCCACTCCAATTCCCATTTTGGGAGTTGCTATGTGATGAAGGTCTGCCCCTGT	285668	Hs.683866	GO:0005576	chromosome 5 open reading frame 64	1476.63	18.6628	9.55115	4.16094	3107.06	1175.36	515.659	389.273	2195.78	38.1106	9.10279	8.62687	15.8962	21.5775	10.5211	9.85881	8.76866	8.34307	10.2641	5.33443	3.54335	3.57714	4.28989	4.05989
ASHGV40051408	0.00383904	0.0145019	4.56152	up	protein_coding	ENST00000340210	SCXB	GENCODE	606	chr8	+	145321516	145323045	GGCGAGAACACCCAGCCCAAACAGATCTGCACCTTCTGCCTCAGCAACCAGAGAAAGTTG	642658	Hs.553250	GO:0000980|GO:0001205|GO:0001707|GO:0001894|GO:0001958|GO:0002062|GO:0003179|GO:0003188|GO:0003677|GO:0005634|GO:0005667|GO:0006351|GO:0006351|GO:0006366|GO:0008284|GO:0010628|GO:0030154|GO:0030199|GO:0030509|GO:0032967|GO:0035914|GO:0035989|GO:0035990|GO:0035992|GO:0035993|GO:0043066|GO:0043425|GO:0043565|GO:0045892|GO:0045893|GO:0045944|GO:0046982|GO:0048706|GO:0060008|GO:0060325|GO:0061035|GO:…	scleraxis bHLH transcription factor	1467.31	136.237	9.53008	7.34056	3276.67	1698.84	467.365	368.433	1525.24	91.5341	183.339	69.4398	114.438	222.433	10.6041	10.3853	8.62666	8.25797	9.77632	6.63261	8.15368	6.89978	7.24488	7.77186
ASHGV40019761	0.000119831	0.00237844	7.10663	up	protein_coding	NM_031220	PITPNM3	RefSeq	7161	chr17	-	6354582	6459877	GTGGTGTCGTGGCTGTCCCAGCACAACTTCCCACAGGGCATGATCTTCTTCTCCGATGGG	83394	Hs.183983	GO:0005509|GO:0005515|GO:0005622|GO:0008289|GO:0008526|GO:0012505|GO:0015914|GO:0016021|GO:0030971|GO:0046488	PITPNM family member 3	68.4083	6.39855	5.63229	2.80312	102.569	93.1931	42.9862	26.3287	76.964	8.8532	6.62415	6.51538	5	5	6.10466	6.61226	5.09102	4.59441	5.75908	3.19761	3.03808	3.11789	2.33708	2.32495
ASHGV40029563	0.00388852	0.0145783	6.60908	up	protein_coding	NM_001001664	SPOPL	RefSeq	5741	chr2	+	139259349	139330805	AAGTCCATGATTCAGTCTCACCCTCATTTAGTAGCAGAAGCCTTTCGAGCACTAGCATCT	339745	Hs.333297	GO:0005515|GO:0005634|GO:0016567|GO:0031397|GO:0031463|GO:0043161	speckle type POZ protein like	80.3107	7.59088	5.45377	2.72932	155.093	13.2834	23.7754	97.0845	112.318	16.8595	5	5	5	6.09494	6.6093	3.92812	4.15005	6.32305	6.25832	4.12667	2.33744	2.34218	2.33708	2.50323
ASHGV40034997	0.00172813	0.00889171	10.2355	up	protein_coding	NM_001113226	NTNG1	RefSeq	3434	chr1	+	107682628	108024475	TCCCCAGCGCTGCTGCTGCTGACCACGCTGCTGGGAACCGCCAGCCCCCTGGTGTTCTAG	22854	Hs.732535	GO:0005515|GO:0007409|GO:0046658	netrin G1	3044.9	205.895	10.953	7.59752	2982.7	3498.39	3987.35	1704.27	3051.8	49.4892	478.037	59.0466	257.039	185.865	10.4653	11.3638	11.7	10.5467	10.6893	5.72089	9.64372	6.6654	8.48836	7.46924
ASHGV40051381	0.000427521	0.0041211	6.3627	up	protein_coding	NM_032862	TIGD5	RefSeq	2412	chr8	+	144680073	144682485	GCCCCGGAGCCACAGCACAATCATCTCAGTGGCGAAGCACACCACTTGATTCTATTTTTT	84948	Hs.71574	GO:0003674|GO:0003677|GO:0005515|GO:0005575|GO:0005634|GO:0008150	tigger transposable element derived 5	60.4418	5.59226	5.27314	2.6035	154.594	44.6101	51.9314	18.121	32.9526	5	6.25095	5	6.67919	5.03115	6.60446	5.67782	5.39801	4.07705	4.60838	2.32966	2.94331	2.34218	3.021	2.38136
ASHGV40030122	0.00615389	0.019899	6.98103	up	protein_coding	NM_005731	ARPC2	RefSeq	1419	chr2	+	219082119	219119071	CCTCAAGGTGCTGAACCGCGCACGCCCAGATGCCGAGAAAAAAGAAATGAAAACAATCAC	10109	Hs.529303	GO:0005200|GO:0005515|GO:0005737|GO:0005768|GO:0005794|GO:0005829|GO:0005885|GO:0005886|GO:0005925|GO:0006928|GO:0007264|GO:0007411|GO:0010592|GO:0015629|GO:0019894|GO:0031252|GO:0034314|GO:0035650|GO:0038096|GO:0043005|GO:0045087|GO:0045202|GO:0048013|GO:0051015|GO:0070062|GO:0071933|GO:1900026	actin related protein 2/3 complex subunit 2	186.799	13.3014	6.7042	3.90076	19.0683	77.8589	183.849	376.978	276.241	10.9237	9.9146	16.7063	15.4747	13.4876	4.07865	6.38716	7.30611	8.28993	7.45913	3.48756	3.66359	4.65264	4.25163	3.44836
ASHGV40007237	0.00906839	0.0259517	2.12005	up	protein_coding	NM_080658	ACY3	RefSeq	1317	chr11	-	67410025	67418130	TGAGAAGGGCGTTGCCTTTGTCCAGACTGAGAAGTTCACATTCACCGTGCCTGCCATGCC	91703	Hs.126265	GO:0003674|GO:0004046|GO:0005515|GO:0005829|GO:0006805|GO:0008150|GO:0016032|GO:0016324|GO:0016788|GO:0042802|GO:0044281|GO:0046872|GO:0070062	aminoacylase 3	23.169	9.07495	4.24768	3.16359	32.006	14.2098	16.8646	22.1035	30.661	13.9871	5	7.05706	6.75298	12.5776	4.7467	4.02703	3.59651	4.35305	4.51512	3.84291	2.33744	3.24416	3.03727	3.35616
ASHGV40052046	7.0453e-05	0.001983	21.4622	up	protein_coding	NM_153695	ZNF367	RefSeq	3714	chr9	-	99148224	99180669	AAGAGAGAGGAGCCCACGGACACACTCAGCAAACATCAGGCTGCCGACAACAAGGCCGCG	195828	Hs.494557	GO:0003677|GO:0003700|GO:0005634|GO:0005654|GO:0006351|GO:0006357|GO:0046872	zinc finger protein 367	608.142	11.5752	8.12724	3.70351	1677.99	615.244	118.454	165.572	463.451	14.053	12.4585	9.36069	10.6929	11.3111	9.70882	9.06097	6.6633	7.06662	8.13647	3.84931	4.01258	3.72125	3.71306	3.22137
ASHGV40009010	0.00913254	0.0260817	5.69991	up	protein_coding	NM_001098672	HEPHL1	RefSeq	5951	chr11	+	93754377	93847374	TTCCTTACTCCACCACATCTCCTGGAGTGGCATCTCACCCAGCCACGGTGCCATCTAACG	341208	Hs.669645	GO:0004322|GO:0005507|GO:0006825|GO:0016021|GO:0055114	hephaestin like 1	462.041	57.6863	7.94836	5.43743	1231.38	169.37	163.475	240.78	505.199	174.597	15.1234	19.7751	53.4209	25.5154	9.27146	7.42836	7.14563	7.65335	8.24302	7.58316	4.29837	4.9091	6.11129	4.2852
ASHGV40018770	0.0221213	0.049916	2.10928	up	protein_coding	NM_001105248	TMC5	RefSeq	4917	chr16	+	19422056	19510434	ATTGATCAAGCTGCAGGATATGGAGAAGAAAGCAAACCCCAGCTCACTTGTTCTGGAAAG	79838	Hs.115838	GO:0006811|GO:0016021|GO:0070062	transmembrane channel like 5	39.6553	13.8265	4.95526	3.87851	51.5601	56.2832	42.1825	14.5481	33.7026	15.3188	10.3458	8.46606	14.0888	20.913	5.31755	5.97935	5.05906	3.77875	4.64158	3.98689	3.72766	3.54577	4.11367	4.01856
ASHGV40002501	0.00144362	0.00796215	2.10726	up	protein_coding	ENST00000586012	CTB-54O9.9	GENCODE	581	chr19	-	5784015	5785630	TCCGCATCAGGCTCCTTGAACCTGTATCATCCCCCAGACCCAGAGAAAGAGGTGTTTCCA					648.832	166.082	8.83661	7.76124	742.934	436.648	571.009	853.651	639.92	226.513	140.326	153.778	138.989	170.805	8.60087	8.63374	8.89917	9.48705	8.56222	8.0151	7.76661	8.13886	7.53182	7.35382
ASHGV40025194	0.0457737	0.0865496	7.20802	up	protein_coding	NM_002743	PRKCSH	RefSeq	2079	chr19	+	11546465	11561782	ATGGTGACCAGCACCACAGAGCCCAGTCGCTGCGAGTACCTCATGGAGCTGATGACGCCA	5589	Hs.610830	GO:0005080|GO:0005509|GO:0005622|GO:0005783|GO:0005788|GO:0006457|GO:0006491|GO:0018279|GO:0035556|GO:0043687|GO:0044267|GO:0044325|GO:0045087|GO:0051219	protein kinase C substrate 80K-H	2351.1	507.251	10.5669	7.71728	1448.27	2024.95	4140.27	1714.13	2427.89	1955.31	12.7766	74.2086	252.013	241.946	9.49768	10.6284	11.7572	10.5574	10.3937	11.1743	4.04826	7.00659	8.45971	7.89751
ASHGV40026175	0.0248384	0.0543764	2.97457	up	protein_coding	NM_014347	ZNF324	RefSeq	3231	chr19	+	58978411	58984945	AGCAAAGTGTTCGTGAAGAGCTCCGACCTCCTCAAGCACCTACGCACCCACACCGGGGAG	25799	Hs.515660	GO:0003677|GO:0005634|GO:0006351|GO:0006355|GO:0046872	zinc finger protein 324	1733.32	252.332	9.76988	8.1972	3448.34	3079.37	677.011	511.195	950.655	532.904	134.497	123.261	231.231	239.767	10.6683	11.2103	9.12722	8.73613	9.10747	9.28372	7.70212	7.78464	8.33103	7.88449
ASHGV40018058	0.00116632	0.00709111	2.7211	up	protein_coding	NM_020313	CIAPIN1	RefSeq	2199	chr16	-	57462080	57481440	TAGGAGGTTCCTGACATGGGACCCATCTGCTCCTCCAGCCAACTCCTGTCCCTCACATCC	57019	Hs.4900	GO:0005515|GO:0005654|GO:0005730|GO:0005737|GO:0005737|GO:0005758|GO:0006915|GO:0008168|GO:0009055|GO:0016226|GO:0030097|GO:0032259|GO:0043066|GO:0044281|GO:0046872|GO:0051537	cytokine induced apoptosis inhibitor 1	217.796	55.2587	7.33304	5.88885	240.41	146.032	148.362	236.314	317.862	104.084	29.0309	32.7379	51.1813	59.26	7.15788	7.22696	7.00014	7.62774	7.65245	6.82365	5.29786	5.7061	6.04625	5.57037
ASHGV40053580	1.27203e-05	0.000806816	6.8821	up	protein_coding	NM_017586	CACFD1	RefSeq	2766	chr9	+	136325086	136335909	TGGCCTCTTCAACTGCATCACCATCCACCCTCTGAACATTGCGGCCGGCGTGTGGATGAT	11094	Hs.62003	GO:0003674|GO:0005262|GO:0005515|GO:0005575|GO:0005886|GO:0007268|GO:0008150|GO:0030285|GO:0048488|GO:0051899|GO:0070588|GO:0070588	calcium channel flower domain containing 1	24834.8	1737.9	14.0595	11.2766	45949.9	26496.4	14507.6	12302.3	24917.6	2493.59	1924.45	1084.66	1722.79	1464	14.7042	14.4861	13.7735	13.5142	13.8195	11.5533	11.6686	11.0846	11.4332	10.6434
ASHGV40029182	0.000200229	0.00289652	4.37658	up	protein_coding	NM_144707	PROM2	RefSeq	3830	chr2	+	95940200	95957055	AGGAGACTCAGCTCTTCCACATCCCCCGGGTTACCTCCCTGAAGCTGTAGGGCCTTGTGG	150696	Hs.469313	GO:0001934|GO:0005887|GO:0005902|GO:0005929|GO:0009986|GO:0015485|GO:0016323|GO:0016324|GO:0031346|GO:0031410|GO:0031528|GO:0042995|GO:0043087|GO:0044393|GO:0045121|GO:0048550|GO:0060170|GO:0070062|GO:0071914|GO:2000369|GO:2001287	prominin 2	564.986	67.1795	8.42522	6.29541	907.483	224.519	249.101	442.588	1001.24	96.7533	55.8885	35.3762	70.9973	76.8823	8.8683	7.77457	7.76292	8.5355	9.1848	6.71296	6.37105	5.82988	6.54826	6.01492
ASHGV40000231	0.0146746	0.0365921	4.63798	up	protein_coding	NM_013421	GGT1	RefSeq	2621	chr22	+	24999123	25024972	GGGTGGCCTCTTCCTCACCATCTACAACAGCACCACACGAAAAGCTGAGGTCATCAACGC	2678	Hs.645535	GO:0002682|GO:0003840|GO:0003840|GO:0005515|GO:0005615|GO:0005886|GO:0005886|GO:0006520|GO:0006536|GO:0006691|GO:0006749|GO:0006750|GO:0006750|GO:0006751|GO:0006805|GO:0007283|GO:0016021|GO:0019344|GO:0019369|GO:0019370|GO:0031362|GO:0031638|GO:0036374|GO:0044281|GO:0050727|GO:0070062|GO:1901687	gamma-glutamyltransferase 1	2298.58	368.118	10.4073	8.19381	4677.65	2313.39	1156.71	1150.97	2194.19	1217.01	62.5091	209.649	184.25	167.166	11.0986	10.8052	9.9046	9.96773	10.2604	10.5133	6.54925	8.63456	7.94791	7.32406
ASHGV40048036	0.000599958	0.00482803	7.13678	up	protein_coding	NM_001110354	ZP3	RefSeq	1317	chr7	+	76054271	76071388	GGCCACACCGACACCAGACCAGAATGCCTCCCCTTATCACACCATCGTGGACTTCCATGG	7784	Hs.656137	GO:0001669|GO:0001809|GO:0001825|GO:0002081|GO:0002455|GO:0002687|GO:0002922|GO:0004871|GO:0005384|GO:0005515|GO:0005576|GO:0005578|GO:0005615|GO:0005737|GO:0005771|GO:0005783|GO:0005794|GO:0005886|GO:0006828|GO:0006886|GO:0007338|GO:0007339|GO:0007339|GO:0007339|GO:0007339|GO:0010513|GO:0015279|GO:0016021|GO:0030141|GO:0030246|GO:0031012|GO:0032190|GO:0032504|GO:0032729|GO:0032753|GO:0035556|GO:…	zona pellucida glycoprotein 3 (sperm receptor)	10577	895.483	12.6615	9.82627	15565.9	9338.85	5538.88	5407.11	17034.1	2549.04	488.055	212.27	569.078	658.968	12.8097	12.7769	12.2062	12.2509	13.2639	11.5859	9.67105	8.65617	9.7329	9.4853
ASHGV40038382	1.50415e-05	0.000899558	3.23518	up	protein_coding	ENST00000596414	AC110771.1	GENCODE	714	chr4	-	187111912	187112626	TTATGAGCCAGGTATTTTCCAAAATACGCACCAGGCACCAGACCGAGGAAGCCGGAGCCC					40.9876	9.8065	5.14441	3.45056	44.3584	40.0722	39.7742	37.3137	43.4196	9.5826	9.42131	10.8486	6.9174	12.2625	5.15249	5.53968	4.96665	5.06433	4.99889	3.30631	3.59238	3.95608	3.07472	3.32332
ASHGV40057500	5.60666e-06	0.000566155	89.3498	up	protein_coding	NM_002170	IFNA8	RefSeq	1039	chr9	+	21409145	21410184	ACCAGCTCAGCAGCATCCACAACATCTACAATGGCCTTGACTTTTTATTTACTGGTGGCC	3445	Hs.73890	GO:0002250|GO:0002286|GO:0002323|GO:0005125|GO:0005126|GO:0005132|GO:0005576|GO:0005615|GO:0006959|GO:0007596|GO:0019221|GO:0019221|GO:0030183|GO:0033141|GO:0042100|GO:0043330|GO:0045087|GO:0051607|GO:0060337|GO:0060338	interferon, alpha 8	3960.11	25.8583	11.0638	4.58237	7097.75	5388.11	2779.3	937.298	3598.1	63.2897	8.85562	20.9601	18.691	17.4952	11.6732	11.9425	11.1444	9.62488	10.9338	6.09642	3.4984	5.0041	4.52786	3.78506
ASHGV40017845	0.00903338	0.0259046	4.57807	up	protein_coding	NM_052838	SEPT1	RefSeq	1609	chr16	-	30389453	30394171	AGGAGATCCACATCTACCAGTTCCCCGAATGTGACTCTGATGAAGATGAAGACTTCAAGA	1731	Hs.632176	GO:0005515|GO:0005525|GO:0005737|GO:0005815|GO:0007049|GO:0030496|GO:0051301	septin 1	88.56	11.5259	5.58327	3.38853	241.852	59.9534	31.7196	18.5437	90.7317	8.1962	7.92143	5	13.5356	22.9764	7.16525	6.05794	4.60352	4.10994	5.97971	3.08267	3.32332	2.34218	4.05298	4.14152
ASHGV40002621	0.00545508	0.0182367	2.31138	up	protein_coding	ENST00000595994	MUC8	GENCODE	927	chr12	-	133049333	133050726	AAGGGACCCGCACGAGCTGCCCACGTCCTCTCCAGGAGGGGACACCGGGTTCACGAGCTG	100129528	Hs.592357		mucin 8	28.1707	9.03436	4.56419	3.35544	28.1502	40.6257	28.2949	15.1381	28.6446	9.67765	10.1681	9.27252	7.33735	8.71614	4.58403	5.55628	4.42039	3.83437	4.4259	3.32171	3.70256	3.70438	3.15603	2.89252
ASHGV40015516	0.00162202	0.00854508	11.7041	up	protein_coding	NM_152307	TRMT61A	RefSeq	3257	chr14	+	103995508	104003410	TGGACATCCCATCACCCTGGGAGGCCGTGGGCCACGCCTGGGACGCCCTCAAGGTCGAAG	115708	Hs.525610	GO:0005634|GO:0016429|GO:0030488|GO:0031515	tRNA methyltransferase 61A	1653.83	47.1972	9.26588	5.71694	4662.07	1114.36	210.739	262.254	2019.72	37.2372	31.2372	65.581	27.8175	74.113	11.0954	9.79551	7.50519	7.78399	10.1493	5.29755	5.4153	6.81378	5.10957	5.94852
ASHGV40024648	9.38425e-07	0.000181872	2.57412	up	protein_coding	NM_025129	FUZ	RefSeq	1762	chr19	-	50310123	50316567	GCGAAGCCTGGCCACCCACACTCTGCATGCCCTCACCCCACTTCTTTGACTACCTAGCAG	80199	Hs.288800	GO:0001736|GO:0001843|GO:0001843|GO:0001942|GO:0005737|GO:0005856|GO:0008285|GO:0008589|GO:0010172|GO:0015031|GO:0021513|GO:0030336|GO:0035058|GO:0042384|GO:0045724|GO:0048704|GO:0070062|GO:0090090|GO:0090301|GO:2000314	fuzzy planar cell polarity protein	16741.1	3175.01	13.5094	12.1453	23047.8	15233.9	14228.1	10448.3	20747.3	4323.79	2522.31	2420.58	2859.07	3749.28	13.4269	13.5075	13.7468	13.2979	13.5678	12.3384	12.0516	12.2373	12.1594	11.9399
ASHGV40045859	0.0102039	0.0284542	3.46437	up	protein_coding	NM_001001346	CLDN20	RefSeq	1209	chr6	+	155585146	155597682	CAGCCTATCTCTAACACACAGCTCGAGAACAATTCCACACACAATCTGAAGGATTATGTG	49861	Hs.567491	GO:0005198|GO:0005886|GO:0005923|GO:0016021|GO:0016338|GO:0034329|GO:0042802|GO:0045216|GO:0070830	claudin 20	5970.51	854.372	11.8024	10.0098	11481.1	3465.4	2891.95	4894.56	7119.6	924.191	1272.86	228.46	1344.9	501.445	12.4241	11.3473	11.2103	12.1218	11.9083	10.0667	11.0635	8.76305	11.0828	9.07271
ASHGV40049407	0.00717144	0.0219742	2.20336	up	protein_coding	NM_018120	ARMC1	RefSeq	3051	chr8	-	66514690	66546452	AAACAGAAGAGCCATCGTCCAGGATCAGGGATGTCTGCCTGGCCTTATTTTATTTATGGA	55156	Hs.269542	GO:0005515|GO:0005739|GO:0030001|GO:0046872	armadillo repeat containing 1	20.0737	7.86289	4.1022	2.96249	25.6169	19.187	17.3993	13.7143	24.4509	14.5867	5	5.37624	6.70769	7.64383	4.46352	4.48102	3.64499	3.7008	4.22067	3.90872	2.33744	2.80306	3.02718	2.73608
ASHGV40048199	0.0324277	0.0664682	3.80107	up	protein_coding	NM_003910	BUD31	RefSeq	1060	chr7	+	99006600	99017239	ACCACCAGAAAACCCGCTACATCTTCGACCTCTTTTACAAGCGGAAAGCCATCAGCAGAG	8896	Hs.380233	GO:0000398|GO:0003700|GO:0005515|GO:0005634|GO:0005681|GO:0006357	BUD31 homolog	179.259	30.3169	6.81004	4.88363	182.03	199.317	320.509	165.743	28.6963	70.5442	22.2041	14.4168	24.836	19.5836	6.81914	7.6178	8.11609	7.06878	4.42837	6.25945	4.87546	4.41461	4.9362	3.93244
ASHGV40012867	0.0324975	0.0665693	2.13861	up	protein_coding	NM_005073	SLC15A1	RefSeq	3142	chr13	-	99336054	99404929	TTTACTTGGCTATTAATGCTGGAAGTTTGCTTTCCACAATCATCACACCCATGCTCAGAG	6564	Hs.436893	GO:0005427|GO:0005886|GO:0005887|GO:0005903|GO:0006810|GO:0006811|GO:0007586|GO:0015031|GO:0015333|GO:0015992|GO:0016020|GO:0035672|GO:0055085	solute carrier family 15 (oligopeptide transporter), member 1	25.5418	9.65804	4.29875	3.20207	48.4216	17.7665	15.9801	15.6296	29.9112	14.357	5.1022	5	11.1015	12.7295	5.25384	4.36552	3.51534	3.87856	4.48047	3.88437	2.64268	2.34218	3.76764	3.37349
ASHGV40044785	0.000115721	0.00236078	8.88779	up	protein_coding	NM_025231	ZSCAN16	RefSeq	1290	chr6	+	28092386	28097856	TCCAGCTCCATCCCAAAAAGACCCAGCTGGAGCAGGAAGCTGGGAAACCACAAAGGAATG	80345	Hs.656641	GO:0003677|GO:0003700|GO:0005515|GO:0005634|GO:0006351|GO:0006355|GO:0046872	zinc finger and SCAN domain containing 16	553.169	37.9541	8.39771	5.24589	1047.45	635.788	229.216	258.868	594.518	82.2851	19.6041	20.4057	32.5877	34.888	9.03614	9.09736	7.62432	7.76444	8.4663	6.48193	4.69128	4.9576	5.35706	4.74157
ASHGV40051963	0.00280199	0.011888	2.59574	up	protein_coding	NM_006378	SEMA4D	RefSeq	4642	chr9	-	91992151	92094611	TGGTTAATTTCACACTCCATCTCCCCGCTTTGTAAATACCCATCGGGAAGAGACTTTTTT	10507	Hs.494406	GO:0000122|GO:0001934|GO:0004872|GO:0004888|GO:0005102|GO:0005515|GO:0005615|GO:0005886|GO:0005887|GO:0006955|GO:0007155|GO:0007162|GO:0007411|GO:0008360|GO:0010693|GO:0014068|GO:0030215|GO:0030215|GO:0030335|GO:0030335|GO:0031344|GO:0043066|GO:0043547|GO:0043547|GO:0043931|GO:0045668|GO:0048672|GO:0048814|GO:0050731|GO:0050732|GO:0070486|GO:0071526|GO:0071526|GO:1900220	sema domain, immunoglobulin domain (Ig), transmembrane domain (TM) and short cytoplasmic domain, (semaphorin) 4D	1440.5	244.885	9.66799	8.29184	3031.01	1135.97	683.173	591.414	1760.93	264.842	264.236	121.184	219.408	354.757	10.4935	9.81793	9.13302	8.94166	9.95383	8.24738	8.67908	7.75561	8.24697	8.53016
ASHGV40008259	5.88442e-05	0.0017773	5.33809	up	protein_coding	NM_006360	EIF3M	RefSeq	1720	chr11	+	32605312	32624419	CGTAAGAACTAAAATGGTCTACTGCAAAATTGATCAGACCCAGAGAAAAGTAGTTGTCAG	10480	Hs.502244	GO:0001731|GO:0002183|GO:0003743|GO:0005515|GO:0005852|GO:0006413|GO:0006446|GO:0016282|GO:0031369|GO:0033290|GO:0071541	eukaryotic translation initiation factor 3 subunit M	41.7309	5.6118	4.99864	2.58231	47.6281	16.5073	36.4124	71.9068	36.2	6.85778	5	6.04949	5	5.15172	5.23679	4.25163	4.82743	5.93366	4.74367	2.84898	2.33744	2.99687	2.33708	2.3912
ASHGV40024349	0.012463	0.0325671	4.85926	up	protein_coding	NM_170604	RASGRP4	RefSeq	3235	chr19	-	38899697	38916945	GATGGACCCACCATCAACTGCATCCTCCAAGCTGGATTCCTAGACATCTCTTGGTCTCCT	115727	Hs.130434	GO:0005088|GO:0005509|GO:0005737|GO:0005886|GO:0007169|GO:0007202|GO:0007264|GO:0008277|GO:0008283|GO:0009991|GO:0016020|GO:0016049|GO:0019992|GO:0030099|GO:0030742|GO:0043547|GO:0043547|GO:0046579	RAS guanyl releasing protein 4	317.125	40.1185	7.36362	5.08289	784.105	337.351	82.7521	87.477	293.939	114.31	23.0312	15.3102	18.7886	29.1519	8.67376	8.30291	6.116	6.1831	7.54234	6.95734	4.93261	4.50852	4.53604	4.47993
ASHGV40025302	0.0422033	0.0810494	2.53984	up	protein_coding	NM_016270	KLF2	RefSeq	1655	chr19	+	16435650	16438339	CCCATCCTGCCGTCCTTCTCCACTTTCGCCAGCCCGTGCCGCGAGCGCGGCCTGCAGGAG	10365	Hs.744182	GO:0000902|GO:0001701|GO:0003700|GO:0005515|GO:0005634|GO:0006351|GO:0032715|GO:0035264|GO:0036003|GO:0040029|GO:0043249|GO:0043565|GO:0045893|GO:0045944|GO:0046872|GO:0051247|GO:0060509|GO:0070301|GO:0071347|GO:0071356|GO:0071409|GO:0071499|GO:1901653	Kruppel-like factor 2	5046.72	694.458	11.183	9.83822	12695.2	3091.24	861.292	2203.17	6382.73	1265.28	506.279	334.512	735.326	630.893	12.5426	11.2146	9.46431	10.9604	11.7329	10.5696	9.7329	9.34769	10.1254	9.41558
ASHGV40035086	0.00124384	0.00737485	3.50643	up	protein_coding	ENST00000474463	FAM194A	GENCODE	526	chr3	-	150404124	150421719	GCGCGACCAGCACTGAAACGCCGAGCGCAAGCCCACCCTCCAGCACCTCCTCGCATAAAA	131831	Hs.147128		glutamate rich 6	5646.79	713.359	11.7654	9.95542	7154.94	8749.18	5966.47	2504.06	3859.3	1008.58	506.847	761.324	474.519	815.529	11.6827	12.6566	12.3192	11.1422	11.0266	10.2067	9.73545	10.5574	9.48207	9.79551
ASHGV40053688	0.000375309	0.00388506	3.16444	up	protein_coding	NM_152285	ARRDC1	RefSeq	1621	chr9	+	140500095	140509812	TGCCCACTACCAGCACCTTGATTCTTCCTCCAGAGTACAGTTCTTGGGGCTACCCCTATG	92714	Hs.12999	GO:0005886|GO:0031410|GO:0070062	arrestin domain containing 1	25244.1	4341.86	14.1839	12.5219	31618.4	28004.5	24146	14900	27551.8	3185.64	5651.72	2289.42	3625.74	6956.78	14.003	14.5772	14.5613	13.7924	13.9856	11.8977	13.2115	12.1691	12.5058	12.8256
ASHGV40018100	0.0296925	0.0619696	2.76987	up	protein_coding	NM_001796	CDH8	RefSeq	4962	chr16	-	61685914	62070739	GCCCCACTCACTAGAGACTGAATAGCATCTTTAAATATTGTGTCGAGCCTTAAAATATTC	1006	Hs.368322	GO:0005509|GO:0005886|GO:0007155|GO:0007156|GO:0009409|GO:0016021|GO:0034329|GO:0034332|GO:0035249|GO:0043083|GO:0043679|GO:0045216	cadherin 8, type 2	85.1029	17.0293	5.59136	4.12154	230.226	70.1069	36.2438	19.1317	69.8064	24.5298	11.8172	11.6128	9.41251	27.774	7.10728	6.2537	4.82015	4.15068	5.62496	4.67832	3.93387	4.0643	3.52291	4.40829
ASHGV40021626	0.0346719	0.0698745	5.28147	up	protein_coding	NM_004773	ZNHIT3	RefSeq	974	chr17	+	34842470	34851665	ACATTAAGAAGCTTATTGCTCAATCCACACCTCAGGCAGTTGATGGTCAACCTCGATCAG	9326	Hs.2210	GO:0005622|GO:0006355|GO:0046872|GO:0046966	zinc finger, HIT-type containing 3	4891.92	765.722	11.3084	8.90748	10384.9	4208.91	1374.19	1915.84	6575.79	2555	96.2019	102.469	828.209	246.731	12.2691	11.6053	10.1276	10.7452	11.7949	11.5925	7.20843	7.51393	10.2901	7.93241
ASHGV40010172	1.5085e-05	0.000899558	5.55536	up	protein_coding	ENST00000594966	AC025262.1	GENCODE	141	chr12	-	65090188	65090329	AATAGAATATAAGGCCCCTCTGGAACCACTGCACACCTTTCCCTCTGTTCTCAGATTAAA					2755.09	249.316	10.7624	8.28854	5168.78	1810.34	2377.97	1917.39	2500.97	431.998	237.302	136.786	229.465	211.03	11.2378	10.4797	10.9184	10.7467	10.4295	8.96546	8.51737	7.95715	8.31954	7.68321
ASHGV40056191	0.00678883	0.0212011	2.45199	up	protein_coding	ENST00000560278	CTD-2116N17.1	GENCODE	595	chr15	-	64592513	64665980	TATCTCCCCTGCACCAGCCAGGAGCCACCCATCCTCCAGCACACTGAGCAGCAAGCTGGA					14154.1	2792.17	13.1258	11.8318	23047.7	16940.8	9696.68	6354.99	14730.2	4622.25	2656.37	856.165	2806.13	3019.91	13.4244	13.6607	13.0337	12.5147	12.9955	12.4626	12.1218	10.7415	12.1368	11.6965
ASHGV40054038	0.000250175	0.00316782	9.43479	up	protein_coding	NM_031407	HUWE1	RefSeq	14747	chrX	-	53559056	53713674	TTTTACTCCATCCAGTGCTTAAAGCTGATCTAAGGACTTCGATGGTTCCAGCCTTCAAAG	10075	Hs.136905	GO:0000209|GO:0003677|GO:0004842|GO:0005515|GO:0005634|GO:0005654|GO:0005737|GO:0006284|GO:0006513|GO:0016020|GO:0016574|GO:0016874|GO:0030154|GO:0042787|GO:0044822|GO:0070062|GO:1903955	HECT, UBA and WWE domain containing 1, E3 ubiquitin protein ligase	88.2358	6.02494	5.7831	2.54512	164.775	42.5476	41.8905	161.026	30.9402	10.1247	5	5	5	5	6.68795	5.61714	5.04839	7.03222	4.52983	3.38393	2.33744	2.34218	2.33708	2.32495
ASHGV40031955	0.00258615	0.0114249	2.41526	up	protein_coding	uc002yfy.3	RTEL1-TNFRSF6B	UCSC_knowngene	1666	chr20	+	62326093	62330051	CCTCCCATGACACCCTGTGCACCAGCTGCACTGGCTTCCCCCTCAGCACCAGGGTACCAG	100533107			RTEL1-TNFRSF6B readthrough (NMD candidate)	3373.34	579.661	10.9502	9.67805	5898.53	3074.9	1770.79	1471.35	4651.12	539.436	485.383	690.3	442.001	741.187	11.4239	11.2072	10.5013	10.3409	11.2779	9.29957	9.66385	10.4077	9.36709	9.65204
ASHGV40056646	2.4487e-09	1.7085e-05	110.984	up	protein_coding	NM_005987	SPRR1A	RefSeq	657	chr1	+	152956563	152958290	GCAGAAGTAATGTGGTCCACAGCCATGCCCTTGAGGAGCTGGCCACTGGATACTGAACAC	6698	Hs.46320	GO:0001533|GO:0005198|GO:0005515|GO:0005737|GO:0008544|GO:0018149|GO:0030216|GO:0030674|GO:0031424	small proline-rich protein 1A	885.081	5	9.12847	2.33426	1100.45	839.493	371.338	627.717	1486.41	5	5	5	5	5	9.10528	9.44679	8.326	9.02309	9.74118	2.32966	2.33744	2.34218	2.33708	2.32495
ASHGV40000164	0.000876435	0.00596904	4.63933	up	protein_coding	NM_138346	KIAA2013	RefSeq	2832	chr1	-	11979644	11986485	TCTTCAGCCCAGGAGTGGAAATGAAGAAGATCACTGACACCCACACGCCGTCTGGCCTCA	90231	Hs.520094	GO:0016020|GO:0016021	KIAA2013	688.82	71.6426	8.6302	6.41629	1511.93	805.227	241.687	343.778	541.483	108.463	48.6665	74.6399	58.7851	67.659	9.55696	9.39454	7.71141	8.15105	8.33705	6.88704	6.14469	7.01899	6.25615	5.77456
ASHGV40045786	0.0334481	0.0679579	2.21755	up	protein_coding	NM_018254	RCOR3	RefSeq	4274	chr1	+	211433288	211489725	GCAGGCTCGGTTCATCCAGCCCCGGCCAACTTTAAATCAGCCTCCACCACCTCTTATTCG	55758	Hs.356399	GO:0003677|GO:0005515|GO:0005634|GO:0006351|GO:0006355	REST corepressor 3	662.175	176.175	8.76248	7.61351	797.141	1032.3	713.006	380.777	387.651	389.742	97.4317	76.3599	153.887	163.455	8.6984	9.71046	9.18248	8.30939	7.91167	8.81209	7.23098	7.05057	7.68253	7.2914
ASHGV40003327	0.0176715	0.042123	2.21508	up	protein_coding	NM_080489	SDCBP2	RefSeq	1595	chr20	-	1290554	1309879	TTGCCTGCAGGGTGTTCTGAGAATCAGCCATGTCATCCCTGTACCCATCTCTAGAGGACC	27111	Hs.657015	GO:0005515|GO:0005737|GO:0005886|GO:0007399|GO:0008022|GO:0035556|GO:0042803|GO:0046907|GO:0046982|GO:0070062	syndecan binding protein 2	27.313	9.88564	4.44608	3.29872	20.8332	13.092	24.5201	43.7773	34.3424	8.34803	5	7.8278	15.1867	13.0657	4.19796	3.90631	4.19796	5.26231	4.66585	3.11248	2.33744	3.41267	4.22491	3.40609
ASHGV40023713	3.81093e-06	0.000466471	4.47666	up	protein_coding	NM_003021	SGTA	RefSeq	2358	chr19	-	2754711	2783354	TTTGCCCAGCAGATGCAGCAGCAGAACCCAGAGTTGATAGAGCAGCTCAGGAGCCAGATC	6449	Hs.203910	GO:0005515|GO:0005737|GO:0005829|GO:0008150|GO:0016020|GO:0016032|GO:1903071|GO:1904288	small glutamine-rich tetratricopeptide repeat (TPR)-containing, alpha	28.7715	5.42821	4.61072	2.4483	23.7377	18.5188	36.2552	39.2927	26.0529	7.14103	5	5	5	5	4.36355	4.43424	4.82083	5.13072	4.30428	2.89985	2.33744	2.34218	2.33708	2.32495
ASHGV40047957	0.0141167	0.0355697	10.3431	up	protein_coding	ENST00000600021	AC008267.1	GENCODE	1167	chr7	+	65939542	65940709	AAAGAAGAAACCTGCCCACCTAGCATCCAGTGCTCAGTAGCTGTTTCCTTTAAAAACTGA					768.425	35.1688	8.2544	4.88379	210.2	740.912	2310	524.332	56.6836	94.0823	17.2512	9.64226	28.329	26.539	6.99061	9.28455	10.8777	8.77842	5.34074	6.67412	4.49558	3.76818	5.13952	4.34157
ASHGV40026440	0.000196323	0.00288368	9.82307	up	protein_coding	NM_022460	HS1BP3	RefSeq	2403	chr2	-	20817563	20850864	TGAGAGTGGAGGGCCCACACCCAGCCTCAGCCACAGGGACGCCTCCAAGGAACTGTTCAG	64342	Hs.531785	GO:0035091	HCLS1 binding protein 3	1111.11	57.4878	9.27646	5.98029	1839.95	1967.68	508.387	351.8	887.74	104.018	53.3117	26.9542	52.3525	50.8031	9.8419	10.5968	8.75105	8.18313	9.00943	6.82329	6.28968	5.39551	6.07896	5.31398
ASHGV40048266	2.4278e-06	0.000362599	5.93061	up	protein_coding	NM_032831	ORAI2	RefSeq	10679	chr7	+	102073976	102097268	TGGTCACCTCTAACCACCACTCGGTACAGGCCCTGTCGTGGCGGAAGCTCTACCTGAGCA	80228	Hs.363308	GO:0002115|GO:0005515|GO:0015279|GO:0016020|GO:0016021|GO:0030426|GO:0070588	ORAI calcium release-activated calcium modulator 2	1060.29	95.7794	9.48279	6.91461	1360.7	1259.03	848.928	786.604	1046.19	126.03	84.0598	93.7717	84.711	90.3246	9.40822	9.96429	9.43673	9.36837	9.23632	7.08378	7.01282	7.37386	6.79617	6.30642
ASHGV40015340	0.0017783	0.00905633	11.1503	up	protein_coding	NM_182971	COX8C	RefSeq	531	chr14	+	93813536	93814700	TCACCTGTGCTGTCCACGCCTGGCTTTGTCTCACCTGACGCGATATGCCTCTCCTGCGTG	341947	Hs.666459	GO:0004129|GO:0005739|GO:0005743|GO:0016021|GO:1902600	cytochrome c oxidase subunit VIIIC	18323.1	1200.06	13.4607	9.98167	32818.1	20122.7	6799.62	8510.48	23364.6	3373.72	298.527	180.774	1526.39	620.878	14.0631	14.003	12.5134	12.9772	13.7468	11.9667	8.90548	8.38902	11.2592	9.38804
ASHGV40035211	4.98769e-05	0.00161856	5.40499	up	protein_coding	NM_014498	GOLIM4	RefSeq	4338	chr3	-	167726460	167813713	GAGAATAGACAACTAAGGAAAGCACACCAAGACATACATACACAGCTTCAAGATGTCAAG	27333	Hs.143600	GO:0005654|GO:0005794|GO:0005796|GO:0005801|GO:0006810|GO:0010008|GO:0016020|GO:0016021|GO:0030139|GO:0032580	golgi integral membrane protein 4	79.1285	10.1597	5.83288	3.39859	104.933	37.5618	42.0107	83.0252	128.112	12.7262	6.46841	5.86575	11.5573	14.1808	6.13083	5.44984	5.05232	6.11156	6.41985	3.70813	3.00195	2.94568	3.82761	3.50956
ASHGV40034836	0.000238719	0.00313687	77.1927	up	protein_coding	NM_024628	SLC12A8	RefSeq	3510	chr3	-	124801479	124931609	TGACATGGAGATGACTCAGCTCACCCAGGAGAATGCAGACTTCGCCACTCGGGATCGCTA	84561	Hs.658514	GO:0005887|GO:0006884|GO:0010107|GO:0015379|GO:0022820|GO:0055064|GO:0055075|GO:1902476	solute carrier family 12, member 8	2097.11	21.3835	10.1568	3.88637	585.606	1882.43	5301.45	1469.69	1246.38	5	61.2044	5	16.4407	19.2726	8.29495	10.5329	12.141	10.3388	9.47613	2.32966	6.5144	2.34218	4.33759	3.90805
ASHGV40052607	0.00228594	0.0105343	3.83311	up	protein_coding	NM_002195	INSL4	RefSeq	617	chr9	+	5231418	5233967	ACACTTGCTGTCATATTGCCCCATGCCTGAGAAGACATTCACCACCACCCCAGGAGGGTG	3641	Hs.418506	GO:0005102|GO:0005159|GO:0005179|GO:0005615|GO:0007165|GO:0007267|GO:0007275|GO:0007565|GO:0008283	insulin like 4	1220.77	133.573	9.36527	7.42675	2743.81	1529.8	429.967	470.69	929.587	138.835	94.8529	158.692	128.683	146.801	10.3559	10.2503	8.52323	8.62427	9.07271	7.22986	7.1868	8.19058	7.40498	7.12153
ASHGV40050076	0.00019935	0.00289652	14.9286	up	protein_coding	NM_000498	CYP11B2	RefSeq	2936	chr8	-	143991974	143999259	CCATCCAACTCCTCTAGTCAGCACTAGATCATGGGATCCTAAAATAAACCTTGGAAAAAT	1585	Hs.632054	GO:0002017|GO:0003091|GO:0004507|GO:0005506|GO:0005739|GO:0005743|GO:0005743|GO:0006700|GO:0006705|GO:0006805|GO:0008202|GO:0016125|GO:0020037|GO:0020037|GO:0032342|GO:0032342|GO:0032870|GO:0034651|GO:0034651|GO:0035865|GO:0044281|GO:0047783|GO:0055075|GO:0055078|GO:0055114	cytochrome P450 family 11 subfamily B member 2	1691.42	45.2707	9.57557	5.67557	4184.09	1654.56	302.955	431.436	1884.07	46.4442	62.2009	22.4837	39.582	55.6427	10.9445	10.3447	8.03982	8.49783	10.0511	5.62139	6.54	5.11207	5.63444	5.46994
ASHGV40049906	0.00366839	0.0141719	3.58759	up	protein_coding	NM_006762	LAPTM5	RefSeq	2240	chr1	-	31205314	31230683	TCTTGTTGTTCATCGAGCACTCAGTAGAGGTGGCCCATGGCAAGGCGTCCTGCAAGCTCT	7805	Hs.371021	GO:0005515|GO:0005764|GO:0005765|GO:0005887|GO:0006810	lysosomal protein transmembrane 5	40.6772	10.7262	5.07146	3.22844	53.9997	39.2036	32.1025	27.8149	50.2654	21.2042	5	5	11.6924	10.7344	5.36498	5.50763	4.62521	4.66518	5.19429	4.46049	2.33744	2.34218	3.84291	3.15919
ASHGV40024811	0.000415039	0.00407374	7.13318	up	protein_coding	NM_014931	PPP6R1	RefSeq	3654	chr19	-	55741146	55770038	CACGCCTCCTCCGATACCCAATGGCTCTGCCCCGGAAGGGCCTGCATCCCCAGGCTCCCA	22870	Hs.515610	GO:0005515|GO:0005737|GO:0019903|GO:0043666	protein phosphatase 6 regulatory subunit 1	14068.8	818.672	12.9011	10.0665	28672.5	10406.7	3369.55	7008.56	20886.8	1454.82	362.686	656.237	695.222	924.399	13.8494	12.9328	11.443	12.6855	13.5946	10.7467	9.22155	10.338	10.0452	9.98114
ASHGV40024804	0.00660481	0.0208104	2.84879	up	protein_coding	NM_001271618	PPP1R12C	RefSeq	2959	chr19	-	55602280	55628968	TATTTATACAGCTGCTTCTGCCACACGCACCCCTTCCCCCGTGTGAACACGAGTGACAGG	54776	Hs.631579	GO:0005515|GO:0005737	protein phosphatase 1 regulatory subunit 12C	13558.8	2559.63	13.1719	11.6616	17789.4	16176.5	13915.5	7747.07	12165.4	2869.94	966.333	3179.41	1303.16	4479.29	13.0553	13.6022	13.6837	12.8243	12.694	11.7588	10.6745	12.6289	11.0253	12.2203
ASHGV40021387	0.000428336	0.0041211	5.62826	up	protein_coding	NM_030665	RAI1	RefSeq	7668	chr17	+	17584786	17714765	TTGGGTGCTGCCACAAAGGATGCCTCCACACCTACCACTACCCGTGTGCCAGCGATGCAG	10743	Hs.655395	GO:0001501|GO:0005515|GO:0005634|GO:0005654|GO:0005739|GO:0006357|GO:0008270|GO:0032922|GO:0035326|GO:0040015|GO:0045893	retinoic acid induced 1	2881.22	268.815	10.8175	8.32486	4962.71	2319.97	2186.09	1685.19	3252.14	286.936	380.454	85.4134	398.826	192.442	11.1681	10.8079	10.8101	10.5336	10.7681	8.36568	9.29957	7.22588	9.19959	7.53356
ASHGV40007228	0.0273829	0.0581476	13.5859	up	protein_coding	NM_025124	TMEM134	RefSeq	947	chr11	-	67231818	67236748	TCTTGCCCTGTTCCGTTCCCCTCATCTCAAGGGAAGAGGCCCTCCAGGACCCTCGAAACC	80194	Hs.288761	GO:0016021	transmembrane protein 134	4393.23	55.4561	9.80961	6.04557	108.528	114.655	1975.69	6158.23	13609	69.5619	43.1356	43.98	47.6201	72.9829	6.16673	6.88075	10.6649	12.4783	12.8574	6.23556	5.94605	6.18173	5.93916	5.92535
ASHGV40031556	0.028327	0.0596747	3.82968	up	protein_coding	NM_021809	TGIF2	RefSeq	3415	chr20	+	35202009	35222355	GCTGAGATGGAGCTTCAGAAGCAGCAGGACCCATCACTCCCATTACTGCACACTCCCATC	60436	Hs.632264	GO:0000122|GO:0000122|GO:0003677|GO:0003700|GO:0005634|GO:0005634|GO:0005654|GO:0005654|GO:0005813|GO:0006351|GO:0006355|GO:0006367|GO:0007179|GO:0010467|GO:0010470|GO:0038092|GO:0045666|GO:0060041	TGFB-induced factor homeobox 2	61.5829	15.2166	5.52151	3.58428	90.9993	30.8513	35.6449	83.7726	66.6466	5	29.0005	5	29.2956	7.78685	5.9606	5.1607	4.79433	6.12429	5.56761	2.32966	5.29717	2.34218	5.19006	2.76235
ASHGV40048183	0.00176134	0.00898967	2.34271	up	protein_coding	NM_177455	BHLHA15	RefSeq	706	chr7	+	97841565	97842271	AGACGCTCACGCTGGCCAAGAACTACATCAAATCGCTGACGGCCACCATCCTGACCATGT	168620	Hs.674510	GO:0000977|GO:0001228|GO:0005634|GO:0006366|GO:0006851|GO:0007030|GO:0007186|GO:0007267|GO:0010832|GO:0019722|GO:0030968|GO:0042149|GO:0042593|GO:0042803|GO:0045944|GO:0048312|GO:0048469	basic helix-loop-helix family member a15	126.439	37.3347	6.58877	5.36059	145.796	131.145	124.566	70.9592	159.73	61.1495	24.5693	27.0819	32.3769	41.4959	6.52807	7.07363	6.73418	5.91271	6.69524	6.0328	5.03487	5.40249	5.34509	4.98768
ASHGV40033994	9.95436e-05	0.00224237	3.36522	up	protein_coding	NM_183352	SEC13	RefSeq	1437	chr3	-	10342612	10362872	TGGGCCAACTAACCAGACAACTGGGAAGAGCCCCCAACTCCAACAGGATTATTTTCCCAG	6396	Hs.166924	GO:0000139|GO:0000278|GO:0000776|GO:0002474|GO:0005515|GO:0005635|GO:0005789|GO:0005829|GO:0006886|GO:0006888|GO:0007264|GO:0012507|GO:0018279|GO:0019886|GO:0031080|GO:0031080|GO:0032008|GO:0043687|GO:0044267|GO:0048208|GO:0051028|GO:0061024|GO:0061700|GO:0070062	SEC13 homolog, nuclear pore and COPII coat complex component	735.177	110.423	8.8814	7.1307	1060.98	975.033	354.019	429.357	856.49	133.404	88.8492	86.6667	109.925	133.272	9.05442	9.63971	8.25424	8.48836	8.97028	7.17119	7.09036	7.24488	7.18328	6.9638
ASHGV40035988	0.000598528	0.00482209	2.54673	up	protein_coding	NM_015407	ABHD14A	RefSeq	1118	chr3	+	52009041	52015216	GTGCCCATCGCACCCACCTCCACCCAGAACTACACCCAGGAGCAATTCTGGGCTGTGAAG	25864	Hs.534400	GO:0005737|GO:0008152|GO:0016021|GO:0016787|GO:0070062	abhydrolase domain containing 14A	21399.8	4546.06	13.8637	12.5151	31152.7	23202.4	15636.2	10849.8	26158	8326.36	2973.25	2234.09	3167.26	6029.33	13.9856	14.2446	13.8561	13.3362	13.8962	13.2305	12.2841	12.1218	12.3036	12.6356
ASHGV40019208	0.02235	0.0502857	4.66957	up	protein_coding	NM_001242835	NDRG4	RefSeq	3229	chr16	+	58534046	58547523	TTTGTTTGTCCTTCCTGGTAGAGGCGGGTTCCCTCCCTCGGCAAGATGCCGGAGTGCTGG	65009	Hs.322430	GO:0001947|GO:0003674|GO:0005515|GO:0005737|GO:0005737|GO:0005739|GO:0005789|GO:0005829|GO:0006950|GO:0007165|GO:0007420|GO:0008542|GO:0010642|GO:0010976|GO:0014912|GO:0016049|GO:0016323|GO:0030154|GO:0031253|GO:0035050|GO:0048278|GO:0048662|GO:0060038|GO:0060973|GO:0070374|GO:0070374|GO:2001135	NDRG family member 4	284.983	25.8766	7.09022	4.86693	391.748	632.1	152.011	22.4161	226.64	20.6255	28.3854	18.9738	29.7001	31.6979	7.76023	9.09087	7.03875	4.3732	7.18805	4.41802	5.26323	4.83898	5.21243	4.60198
ASHGV40052361	0.00281366	0.0118975	2.55365	up	protein_coding	NM_052844	WDR34	RefSeq	1818	chr9	-	131395939	131419129	TGATCTCCAGAAAAGCTCCCAGAAACCCACAGTTTTGATCAAGCAAACCCAGGATGAAAG	89891	Hs.495240	GO:0005515|GO:0005737|GO:0005814|GO:0005868|GO:0005930|GO:0006996|GO:0036064|GO:0072372|GO:0097542	WD repeat domain 34	31.3945	8.7887	4.61092	3.25836	29.0341	10.8423	31.9631	37.49	47.6429	12.9708	9.25313	6.83385	6.14777	8.73794	4.62452	3.62309	4.61894	5.06905	5.11898	3.73484	3.56338	3.20042	2.89696	2.89617
ASHGV40005634	0.0160534	0.0392999	2.53459	up	protein_coding	NM_003055	SLC18A3	RefSeq	2440	chr10	+	50818346	50820766	TGTGTAGAGCCTGCATCTGTCTGTCCTTCCTTCCATTGCTCCCAGTGCCAAACTTGGGCC	6572	Hs.654374	GO:0005277|GO:0005886|GO:0005887|GO:0007268|GO:0007269|GO:0015870|GO:0016020|GO:0043195|GO:0060201|GO:0072488	solute carrier family 18 (vesicular acetylcholine transporter), member 3	911.998	154.47	8.99364	7.65189	1615.93	1335.78	418.361	243.082	946.843	149.978	149.044	128.483	173.006	171.837	9.66385	10.0522	8.48307	7.66847	9.10056	7.34457	7.84611	7.85661	7.84977	7.36239
ASHGV40019158	0.000176588	0.0027749	9.52608	up	protein_coding	NM_023938	C1orf116	RefSeq	5502	chr1	-	207191865	207206101	AGAAGCCAGAACTTCAGGAAAAGCACCACCCAGGCTAGCAGTCACAACCCTGGAGAACCG	79098	Hs.32417	GO:0003674|GO:0005515|GO:0005737|GO:0008150|GO:0070062	chromosome 1 open reading frame 116	175.451	10.9495	6.85286	3.60098	84.9447	55.1583	140.852	273.982	322.32	12.1545	7.03511	13.8003	13.3697	8.38785	5.89026	5.95076	6.91541	7.83784	7.67005	3.64038	3.13382	4.34678	4.03592	2.848
ASHGV40017812	0.0083627	0.0244845	2.57204	up	protein_coding	ENST00000549858	RP11-345J4.3	GENCODE	397	chr16	-	29476715	29478016	GCAACTGCCTGAAGGCACGCCCCCTGCACCTGCCCACCTCAGGTCCCGCCTCCAGCCCAG					5861.41	978.016	11.6818	10.3189	11533.7	7730	2624.56	2340.9	5077.9	1879.93	617.073	494.152	955.997	942.928	12.4296	12.4722	11.0613	11.0441	11.4018	11.1072	10.0076	9.91923	10.5437	10.0167
ASHGV40025667	0.0137811	0.0350276	2.28587	up	protein_coding	NM_021107	MRPS12	RefSeq	1094	chr19	+	39421593	39423659	CAGGTGGCAGGATGTCCTGGTCTGGCCTTCTCCATGGCCTCAACACGTCCCTAACTTGTG	6183	Hs.411125	GO:0003735|GO:0005515|GO:0005743|GO:0005761|GO:0005763|GO:0006996|GO:0032543|GO:0032543|GO:0044822|GO:0070124|GO:0070125|GO:0070126	mitochondrial ribosomal protein S12	30.1362	11.5328	4.65445	3.4617	32.3337	33.2356	22.3296	20.3208	42.461	16.3765	5.46694	5.04988	12.3235	18.4474	4.75743	5.26719	4.04479	4.23619	4.96665	4.08746	2.73849	2.70537	3.92311	3.85409
ASHGV40000449	6.38619e-06	0.000586269	6.77967	up	protein_coding	NM_001100111	LOC286238	RefSeq	682	chr9	-	91262093	91267075	TCACCAAGACCCAGATGAGGAAACAAAGGCACAGAGGGATAAACTCAGAGCAGGAAGACA	286238	Hs.434185		uncharacterized LOC286238	45.6848	5.21104	5.12987	2.36866	36.5657	18.9272	35.8994	71.0926	65.9389	5	5	5	5	6.05519	4.91497	4.46287	4.8036	5.91451	5.55341	2.32966	2.33744	2.34218	2.33708	2.49693
ASHGV40032838	0.00130954	0.00757603	4.09184	up	protein_coding	NM_005984	SLC25A1	RefSeq	1699	chr22	-	19163087	19166376	AGATCTGCATCACCTTCCCCACCGAGTACGTGAAGACGCAGCTGCAGCTGGACGAGCGCT	6576	Hs.111024	GO:0005634|GO:0005743|GO:0005975|GO:0006006|GO:0006094|GO:0015137|GO:0015746|GO:0016021|GO:0019432|GO:0035338|GO:0044255|GO:0044281|GO:0055085|GO:0070062	solute carrier family 25 (mitochondrial carrier; citrate transporter), member 1	300.195	44.0154	7.67365	5.6409	190.024	150.842	251.9	647.3	260.912	69.6888	31.4209	36.5782	34.6862	47.703	6.87132	7.26751	7.7778	9.07271	7.37892	6.23793	5.42321	5.88394	5.44469	5.21474
ASHGV40037650	2.6632e-08	2.6544e-05	13.0248	up	protein_coding	NM_003948	CDKL2	RefSeq	4717	chr4	-	76501703	76555721	ATTCAGGGGCTGATTTGCCTCAAATGGAACACCAGCACTGAGAACCATTTTGGTTCTGAA	8999	Hs.591698	GO:0004672|GO:0004693|GO:0005524|GO:0005634|GO:0005654|GO:0005737|GO:0005813|GO:0006468|GO:0007165|GO:0007548|GO:0051726|GO:1903955	cyclin-dependent kinase-like 2 (CDC2-related kinase)	87.9133	5.52043	6.11801	2.41483	94.5051	91.6643	77.9959	58.4062	116.995	5	5	5	5	7.60215	6.00358	6.59243	6.02167	5.6616	6.31081	2.32966	2.33744	2.34218	2.33708	2.72778
ASHGV40014782	0.00174319	0.00894708	6.19804	up	protein_coding	NM_001282322	RNF212B	RefSeq	2436	chr14	+	23707126	23743494	TGCCAAGCCAGCTGTTTACTTTCCCGCCATGTCCAGCTCTTCGTGAGGAGAACTGGATGA	100507650		GO:0008270	ring finger protein 212B	216.92	19.817	7.03278	4.40097	59.5729	69.7667	163.914	369.239	422.105	15.7146	27.7777	11.752	14.8822	28.9585	5.47727	6.24707	7.14776	8.26244	8.02937	4.0278	5.23033	4.08233	4.19439	4.47
ASHGV40030889	0.0147421	0.0367079	3.10279	up	protein_coding	NM_002999	SDC4	RefSeq	2615	chr20	-	43953928	43977064	TGCCGAGGTGTCTTCATTCTCTCGCACATTTCCACAGCACCTGCTAAGTTTGTATTTAAT	6385	Hs.632267	GO:0001523|GO:0001657|GO:0001843|GO:0001968|GO:0005080|GO:0005515|GO:0005796|GO:0005886|GO:0005887|GO:0005925|GO:0005975|GO:0006024|GO:0006027|GO:0007603|GO:0009986|GO:0010762|GO:0016477|GO:0030198|GO:0030203|GO:0030204|GO:0042060|GO:0043034|GO:0043202|GO:0044281|GO:0045121|GO:0045860|GO:0051496|GO:0051894|GO:0060122|GO:0070053|GO:0070062|GO:1903543|GO:1903553	syndecan 4	233.26	59.0687	7.38505	5.75148	381.813	232.157	164.602	160.269	227.459	142.278	14.3196	46.1511	39.1771	53.4183	7.72728	7.82575	7.1558	7.02355	7.19285	7.26295	4.21938	6.25967	5.62061	5.3948
ASHGV40016130	0.0362319	0.0722052	6.25488	up	protein_coding	NM_000781	CYP11A1	RefSeq	1936	chr15	-	74630102	74660081	TTAACCAGGAAGCAACCCAGCAGTGATCAGAGAGGATGGCCTGCAGCCACATGGGAGGAA	1583	Hs.303980	GO:0005506|GO:0005739|GO:0005759|GO:0006700|GO:0006700|GO:0006701|GO:0006703|GO:0006805|GO:0007617|GO:0008202|GO:0008203|GO:0008203|GO:0008203|GO:0008386|GO:0008386|GO:0008386|GO:0009651|GO:0010332|GO:0014037|GO:0015485|GO:0016125|GO:0017085|GO:0018879|GO:0018894|GO:0018958|GO:0018963|GO:0020037|GO:0021549|GO:0021766|GO:0030061|GO:0033197|GO:0033327|GO:0033591|GO:0033595|GO:0042359|GO:0042493|GO:…	cytochrome P450 family 11 subfamily A member 1	258.394	12.8295	6.478	3.83301	18.546	14.4403	157.725	615.854	485.402	9.38492	15.1838	12.1588	10.74	16.6799	4.04287	4.05165	7.09938	8.99873	8.19735	3.27518	4.30428	4.1404	3.71911	3.7261
ASHGV40055937	0.00406321	0.0149284	3.77224	up	protein_coding	NM_005029	PITX3	RefSeq	1407	chr10	-	103989945	104001231	TGTAACTCGAGCCTGGCCAGCCTGCGGCTCAAAGCCAAACAGCACGCCTCCTTCAGCTAC	5309	Hs.137568	GO:0000978|GO:0001077|GO:0002088|GO:0002089|GO:0005634|GO:0006355|GO:0006366|GO:0007626|GO:0009887|GO:0030901|GO:0045893|GO:0045944|GO:0048666|GO:0070306|GO:0071542	paired-like homeodomain 3	123.533	18.8513	6.23604	4.32061	297.975	139.529	45.2584	65.6589	69.244	26.5443	11.7173	11.2223	21.7068	23.0661	7.41409	7.16575	5.17075	5.81343	5.61616	4.78778	3.91895	4.00986	4.74056	4.14591
ASHGV40027622	1.0366e-05	0.000772095	3.39678	up	protein_coding	NM_032283	ZDHHC18	RefSeq	3165	chr1	+	27153200	27182211	TTGCCCTCACCCATCAGAAGCGATGAGCCAGCCTGCAGAGCCAAGCCTGATGCCAGCATG	84243	Hs.523710	GO:0005783|GO:0005794|GO:0006612|GO:0008270|GO:0016021|GO:0016409|GO:0018230|GO:0018345|GO:0019706	zinc finger, DHHC-type containing 18	167.517	33.0629	7.00402	5.23985	184.056	109.844	187.673	205.627	150.387	37.1118	28.0331	29.7579	26.7868	43.6248	6.83305	6.81985	7.33834	7.41187	6.61699	5.29121	5.24504	5.54936	5.04579	5.06786
ASHGV40044280	0.00219894	0.0102584	11.1999	up	protein_coding	NM_015553	IPCEF1	RefSeq	6815	chr6	-	154475617	154677900	AAACTGAAACCCAGTCCTTCAAGCATCAGCTTCCCATCTAAAGATGCACGTTAGATGAAG	26034	Hs.146100	GO:0004601|GO:0005344|GO:0005829|GO:0005886|GO:0006979|GO:0015671|GO:0019904|GO:0055114	interaction protein for cytohesin exchange factors 1	290.688	11.0345	7.01383	3.52842	51.4693	34.9478	165.342	394.794	806.888	10.1062	15.3936	5.08898	11.1597	13.4242	5.31446	5.34938	7.15911	8.36005	8.88615	3.38155	4.32749	2.71721	3.77521	3.44061
ASHGV40007231	0.0489244	0.0906864	3.24759	up	protein_coding	NM_016366	CABP2	RefSeq	957	chr11	-	67286417	67290899	AGCATAAAGGACTCAAGGACCACAGCCTCTGCCCACCAGCATGTTCCTTGAAGCCCATCG	51475	Hs.278984	GO:0005509|GO:0005794|GO:0005886|GO:0007165|GO:0048471	calcium binding protein 2	272.517	32.869	6.89868	5.19931	620.608	535.996	62.5523	58.9841	84.4437	44.6529	23.2559	31.5912	22.8769	41.9681	8.36794	8.89102	5.67849	5.67369	5.88224	5.56683	4.94745	5.65189	4.82626	5.0041
ASHGV40033104	0.000327334	0.00358526	6.84479	up	protein_coding	NM_145660	APOL4	RefSeq	3232	chr22	-	36585175	36600879	AGGAGAATCTCAATGAGCTCACCCATATCCATCAGAGTCTAAAAGCAGGCTAGGCCCAAT	80832	Hs.115099	GO:0003674|GO:0005575|GO:0005615|GO:0006629|GO:0006869|GO:0008289|GO:0042157	apolipoprotein L4	61.7383	5.57487	5.31183	2.53683	127.162	29.2049	19.0265	52.1061	81.1913	5	5	6.70104	5	6.17333	6.35896	5.08882	3.7858	5.49773	5.82786	2.32966	2.33744	3.16515	2.33708	2.51481
ASHGV40039024	0.0489501	0.0906864	2.2197	up	protein_coding	NM_000565	IL6R	RefSeq	5928	chr1	+	154377668	154441926	ATCTCCCCACCGGTGTCCCCCAGCAGCCTGGGGTCTGACAATACCTCGAGCCACAACCGA	3570	Hs.135087	GO:0002384|GO:0002446|GO:0002548|GO:0002690|GO:0004897|GO:0004915|GO:0005138|GO:0005515|GO:0005576|GO:0005576|GO:0005615|GO:0005615|GO:0005886|GO:0005896|GO:0006953|GO:0008284|GO:0008284|GO:0009986|GO:0010332|GO:0010536|GO:0016049|GO:0016323|GO:0016324|GO:0019221|GO:0019899|GO:0019981|GO:0031018|GO:0031018|GO:0032496|GO:0032717|GO:0032722|GO:0032755|GO:0032809|GO:0032966|GO:0034097|GO:0042517|GO:…	interleukin 6 receptor	142.72	37.6038	6.58616	5.43579	59.2641	111.688	345.849	114.985	81.8142	39.3286	43.1128	24.4018	35.585	45.5906	5.47118	6.84671	8.21587	6.55966	5.83737	5.37776	5.94452	5.23512	5.47945	5.14212
ASHGV40027956	0.00755609	0.0227924	17.6685	up	protein_coding	NM_000911	OPRD1	RefSeq	1774	chr1	+	29138653	29190208	TACTACAATATGTTCACCAGCATCTTCACGCTCACCATGATGAGTGTTGACCGCTACATC	4985	Hs.372	GO:0000060|GO:0004985|GO:0005515|GO:0005737|GO:0005886|GO:0005887|GO:0006955|GO:0007186|GO:0007187|GO:0007193|GO:0007200|GO:0007218|GO:0007268|GO:0008344|GO:0010629|GO:0031226|GO:0031982|GO:0032460|GO:0032590|GO:0032793|GO:0033138|GO:0038003|GO:0038046|GO:0042755|GO:0042923|GO:0043005|GO:0043679|GO:0045121|GO:0045211|GO:0051881|GO:0051924|GO:0051930|GO:0071363|GO:0071456|GO:0097237	opioid receptor, delta 1	648.337	73.3488	8.75853	4.61542	950.63	357.096	460.401	518.508	955.047	283.092	5	5	54.1097	19.5419	8.92757	8.38149	8.60711	8.76184	9.11464	8.33872	2.33744	2.34218	6.13016	3.92862
ASHGV40054026	0.000534501	0.00457012	6.164	up	protein_coding	NM_001009616	SPANXN5	RefSeq	581	chrX	-	52825185	52826388	GAAGACCTAGACTCATCTGAAGGATCTTTGATGGAGGAAGAAGACCCAGACTCATCTGAA	494197	Hs.535218		SPANX family member N5	113.617	13.2768	6.4088	3.78493	166.597	61.073	90.6467	156.217	93.5529	24.9043	8.01962	16.6336	11.7755	5.05101	6.7024	6.07997	6.24989	6.99112	6.02061	4.69906	3.34185	4.64596	3.85503	2.38276
ASHGV40027059	0.0155933	0.0384569	7.48158	up	protein_coding	NM_020448	NIPAL3	RefSeq	5426	chr1	+	24742244	24799473	AATCACGCGTAACAGGAAGAAGCCCATTCCATTTGAGCCCTATATTTCCATGGATGCCAT	57185	Hs.523442	GO:0005515|GO:0015095|GO:0015693|GO:0016021	NIPA-like domain containing 3	4374.36	169.701	10.663	7.75965	805.34	407.323	2058.3	7331.38	11269.5	160.328	107.9	254.559	146.947	178.773	8.71521	8.55506	10.7181	12.755	12.5716	7.44928	7.38535	8.93216	7.61651	7.41495
ASHGV40019335	0.000477937	0.00435891	61.7779	up	protein_coding	NM_145059	FUK	RefSeq	3923	chr16	+	70488497	70514177	TGGGAATTACAGCATCCACCTGGTTGAAGTGGACACTCAGGGCCTGAGCCTGAAGCTGCT	197258	Hs.7907	GO:0005524|GO:0005737|GO:0016310|GO:0050201	fucokinase	1075.76	5.48061	8.45896	2.50994	2317.62	1720.27	245.982	29.5142	1065.4	5	7.40306	5	5	5	10.129	10.4116	7.74289	4.75154	9.25974	2.32966	3.21582	2.34218	2.33708	2.32495
ASHGV40002717	0.0193121	0.0449285	3.14264	up	protein_coding	ENST00000603238	CH17-132F21.1	GENCODE	347	chr2	+	90458200	90458671	TGGCTGCCAGGTGCCAGATGTGACATCCAGATGACCCAGTCTCCATCCTCCCTGTCTGCA					251.297	39.2934	7.10595	5.45398	576.634	354.765	81.583	78.0644	165.439	42.2699	41.248	18.5036	51.2815	43.1638	8.27909	8.37613	6.08829	6.03663	6.74962	5.48954	5.87184	4.80825	6.04885	5.05141
ASHGV40012746	0.0208196	0.0477196	2.26517	up	protein_coding	NM_006237	POU4F1	RefSeq	3817	chr13	-	79173229	79177695	ATGCCAAGCCGCCACGATGATGTCCATGAACAGCAAGCAGCCTCACTTTGCCATGCATCC	5457	Hs.654522	GO:0000122|GO:0000790|GO:0000980|GO:0001077|GO:0001205|GO:0001967|GO:0003223|GO:0003705|GO:0006366|GO:0007409|GO:0007416|GO:0007498|GO:0021535|GO:0021559|GO:0021953|GO:0021986|GO:0043005|GO:0043065|GO:0043524|GO:0045944|GO:0048665|GO:0048880|GO:0048935|GO:0050767|GO:0051355|GO:0060384	POU class 4 homeobox 1	71.4453	18.6717	5.58952	4.4099	34.6288	32.0859	39.5543	89.5122	161.445	22.6177	18.2444	16.2682	19.965	16.2633	4.8448	5.22091	4.95935	6.21398	6.70855	4.55377	4.57368	4.60996	4.6207	3.6914
ASHGV40031529	9.7747e-05	0.00224237	32.7054	up	protein_coding	NM_032514	MAP1LC3A	RefSeq	1048	chr20	+	33146500	33148149	AAGACGAGGACGGCTTCCTCTATATGGTCTACGCCTCCCAGGAAACCTTCGGCTTCTGAG	84557	Hs.632273	GO:0000045|GO:0000045|GO:0000407|GO:0000421|GO:0000422|GO:0005515|GO:0005543|GO:0005770|GO:0005776|GO:0005829|GO:0005874|GO:0006995|GO:0008017|GO:0008429|GO:0019898|GO:0031090|GO:0031410|GO:0031625|GO:0044804|GO:0061025	microtubule associated protein 1 light chain 3 alpha	2525.07	46.8954	10.338	5.30649	6059.68	2838.47	743.118	1044.74	1939.35	109.569	22.5553	10.9498	64.3333	27.0694	11.4592	11.0925	9.23632	9.80404	10.0978	6.90441	4.90108	3.97116	6.38516	4.37067
ASHGV40036027	0.000451419	0.00422759	4.80138	up	protein_coding	NM_181727	SPATA12	RefSeq	2430	chr3	+	57094468	57109460	ATTTACTGAGGGCTGCTTTGTCAGGTCCCTCTCTACAGTATACTCCAACACACACATACA	353324	Hs.129794		spermatogenesis associated 12	41.3527	6.41748	4.91315	2.6497	59.9312	19.1666	18.7904	49.3348	59.5405	5	5	5	8.1404	8.94698	5.48432	4.47956	3.76674	5.42851	5.40661	2.32966	2.33744	2.34218	3.31159	2.92764
ASHGV40031164	0.0341591	0.0690888	3.30787	up	protein_coding	ENST00000217188	SRMS	GENCODE	1516	chr20	-	62172162	62178857	ATGGAGCCGTTCCTCAGGAGGCGGCTGGCCTTCCTGTCCTTCTTCTGGGACAAGATCTGG	6725	Hs.411061	GO:0004713|GO:0004715|GO:0005102|GO:0005515|GO:0005524|GO:0005737|GO:0007169|GO:0016477|GO:0030036|GO:0030154|GO:0031234|GO:0038083|GO:0042127|GO:0045087	src-related kinase lacking C-terminal regulatory tyrosine and N-terminal myristylation sites	153.842	20.0532	6.21421	4.4883	382.432	130.757	46.7845	18.4891	190.749	22.8164	17.7173	14.5429	21.8975	23.2919	7.73017	7.06938	5.22871	4.10604	6.93673	4.56496	4.5352	4.4289	4.75541	4.15705
ASHGV40001402	0.000962226	0.006286	10.8928	up	protein_coding	ENST00000489595	RP11-155D18.14	GENCODE	539	chr3	-	51994316	52008032	AGCTCCCCAGGCCATTTCCAGCACATAGAAGAGAGATTGGAAACCAACGTGCAGAACTGC					574.527	28.6541	8.37552	4.93022	281.929	478.074	1150.13	832.14	130.361	38.3028	21.0434	23.0058	15.0522	45.8664	7.34266	8.74927	9.8954	9.4512	6.43906	5.34301	4.79518	5.15104	4.21083	5.15104
ASHGV40026519	0.000316447	0.00353412	11.1782	up	protein_coding	NM_015662	IFT172	RefSeq	5488	chr2	-	27667239	27712678	CCAGCACCAGCTTTTCCTTTCAGTAGTTGGTAGAGCTGAGGAAGAGTTAGGGCCTCTCCC	26160	Hs.127401	GO:0001843|GO:0001947|GO:0005929|GO:0005930|GO:0006996|GO:0007219|GO:0007224|GO:0007420|GO:0008544|GO:0009953|GO:0016485|GO:0021522|GO:0030992|GO:0030992|GO:0031122|GO:0036064|GO:0042384|GO:0042384|GO:0045880|GO:0050680|GO:0060021|GO:0060173|GO:0060348|GO:0061525|GO:0070986|GO:0072372|GO:0097225|GO:0097228|GO:0097542|GO:0097598|GO:1903561	intraflagellar transport 172	146.512	11.2855	6.59536	3.11274	125.192	68.1365	77.5267	125.1	336.607	30.7344	5	5	5.9442	9.74873	6.33815	6.21638	6.01089	6.6797	7.73166	5.003	2.33744	2.34218	2.84666	3.03442
ASHGV40035658	0.00374762	0.0143459	21.4056	up	protein_coding	NM_000060	BTD	RefSeq	2084	chr3	+	15643251	15687328	TTACAAGAACATCCATTTATCCATTTTTGGACTTCATGCCGTCTCCCCAGGTGGTCAGGT	686	Hs.517830	GO:0005576|GO:0005615|GO:0005759|GO:0006766|GO:0006767|GO:0006768|GO:0006768|GO:0007417|GO:0016810|GO:0044281|GO:0047708|GO:0070062	biotinidase	2344.27	27.4131	9.20573	4.78581	7528.45	1516.52	92.5435	203.084	2380.74	49.2363	19.6699	13.0597	39.6011	15.4984	11.7572	10.2356	6.27927	7.3936	10.3629	5.71279	4.6949	4.25898	5.63486	3.62752
ASHGV40040899	0.0033059	0.0131874	2.19733	up	protein_coding	ENST00000431696	RP11-565P22.6	GENCODE	541	chr1	+	162335196	162351905	ACATCTCCCTGCTGGTCAAGCAGGTGCAAGAGCTGGAACTGAAGCTGTCAGGACAGAACG					44.2371	16.3823	5.17233	4.03658	28.7388	27.9892	64.103	34.444	65.9105	16.1774	13.791	8.25987	11.4809	32.2021	4.60819	5.02621	5.71351	4.96212	5.55165	4.06994	4.16615	3.50513	3.8178	4.6239
ASHGV40054829	0.000970474	0.00631623	12.9351	up	protein_coding	NM_000531	OTC	RefSeq	1647	chrX	+	38211735	38280703	ATTATCAATGGGCTGTCAGATTTGTACCATCCTATCCAGATCCTGGCTGATTACCTCACG	5009	Hs.117050	GO:0000050|GO:0000050|GO:0000050|GO:0001889|GO:0004585|GO:0004585|GO:0005543|GO:0005737|GO:0005739|GO:0005743|GO:0005759|GO:0005759|GO:0006593|GO:0007494|GO:0010043|GO:0016597|GO:0019240|GO:0032868|GO:0034641|GO:0042301|GO:0042450|GO:0042493|GO:0044281|GO:0070207|GO:0070781|GO:0097272	ornithine carbamoyltransferase	726.752	23.0882	8.37091	4.6777	1802.86	963.769	176.237	137.169	553.721	20.6972	30.55	24.1877	28.8673	11.1392	9.80917	9.62564	7.24194	6.80763	8.37018	4.42136	5.37848	5.22091	5.16641	3.20133
ASHGV40056086	0.00108352	0.00679828	7.65072	up	protein_coding	NM_001004731	OR5AU1	RefSeq	1089	chr14	-	21623095	21624184	GGAACCTGGTCATGTTCCTCCTGATCCATGTGAGTGCCACCCTGCACACACCCATGTACT	390445	Hs.553768	GO:0004930|GO:0004984|GO:0005549|GO:0005886|GO:0005887|GO:0007186|GO:0007608|GO:0050911|GO:0050911	olfactory receptor family 5 subfamily AU member 1	1197.86	84.8085	9.40675	6.47115	2024.26	2132.02	582.062	459.789	791.159	154.535	85.3529	27.722	102.982	53.4504	9.96067	10.705	8.93012	8.58839	8.8496	7.39144	7.03518	5.44297	7.08931	5.39686
ASHGV40040568	0.000591359	0.00480569	11.353	up	protein_coding	NM_002064	GLRX	RefSeq	1661	chr5	-	95149552	95158577	ATATCACAGCCACCAACCACACTAACGAGATTCAAGATTATTTGCAACAGCTCACGGGAG	2745	Hs.28988	GO:0005634|GO:0005739|GO:0005829|GO:0009055|GO:0015038|GO:0015949|GO:0044281|GO:0045454|GO:0045838|GO:0047485|GO:0055086|GO:0055114|GO:0070062|GO:0080058|GO:0097573|GO:2000651	glutaredoxin	3797.92	219.439	11.0178	7.5128	7321.61	2893.36	1219.77	1859.03	5695.84	696.892	107.672	49.8322	110.041	132.756	11.7152	11.1267	9.98467	10.6996	11.5628	9.64529	7.38175	6.39163	7.18564	6.95968
ASHGV40046946	0.000700344	0.00524596	16.24	up	protein_coding	NM_181733	COG5	RefSeq	4817	chr7	-	106842188	107204959	ACGCTTCTCTCAGTGGCTGGATGACCATCCATCTGAAAAGGACAGGCTCCTCCTCATCAG	10466	Hs.239631	GO:0000139|GO:0003674|GO:0005515|GO:0005654|GO:0005794|GO:0005829|GO:0006891|GO:0006891|GO:0015031|GO:0016020|GO:0017119|GO:0017119	component of oligomeric golgi complex 5	372.599	9.55696	7.34533	3.32385	926.474	539.216	69.7835	58.8334	268.688	12.3104	5.0796	7.26813	14.5674	8.5593	8.89391	8.89716	5.84022	5.67106	7.42429	3.65619	2.6361	3.2916	4.1633	2.87205
ASHGV40023712	0.00175507	0.00896972	2.34606	up	protein_coding	NM_144564	SLC39A3	RefSeq	1441	chr19	-	2732522	2740074	TCAAGGTCCTCTTCCTGGTGCTGGGCTACACCGTCCTGGCCGGGATGGTCTTCCTCAAGT	29985	Hs.515046	GO:0000902|GO:0001701|GO:0005385|GO:0005886|GO:0016021|GO:0043029|GO:0048701|GO:0055085|GO:0060173|GO:0071577	solute carrier family 39 (zinc transporter), member 3	179.388	49.6598	7.05739	5.82715	176.542	234.436	162.601	100.926	222.436	49.2475	34.8463	37.8037	40.3387	86.0626	6.77978	7.83936	7.13533	6.3746	7.15788	5.71317	5.59643	5.93489	5.66852	6.22275
ASHGV40030636	0.00314923	0.0127587	2.13864	up	protein_coding	NM_002509	NKX2-2	RefSeq	2095	chr20	-	21491659	21494664	AACGCCCAGTACAGCTCGGCCAGCACCCCCCAGTACCCGACAGCACACCCCCTGGTCCAG	4821	Hs.516922	GO:0001159|GO:0003323|GO:0003326|GO:0003327|GO:0003329|GO:0003682|GO:0003700|GO:0003713|GO:0005654|GO:0006351|GO:0007224|GO:0007420|GO:0008134|GO:0009749|GO:0014003|GO:0021522|GO:0021530|GO:0021554|GO:0031018|GO:0032570|GO:0043565|GO:0045665|GO:0045666|GO:0045944|GO:0048565|GO:0048665|GO:0048708|GO:0048714|GO:0051091|GO:0060580	NK2 homeobox 2	16416.3	4044.62	13.4933	12.3966	18685.4	18819.6	17410.9	9125.25	18040.5	7341.3	2458.51	2832.26	2885.57	4705.45	13.134	13.8668	14.0256	13.0828	13.3574	13.0662	12.0279	12.4333	12.1733	12.2825
ASHGV40009314	0.00229739	0.0105732	3.46798	up	protein_coding	NM_001037558	HEPN1	RefSeq	1428	chr11	+	124789145	124790573	ATAAGCCCATCCATCTCTTTTATTCATGAACAGAGACAGAAAGAGTGCTTGGCATGGCAT	641654	Hs.159863	GO:0005737	hepatocellular carcinoma, down-regulated 1	20817.9	3068.68	13.7486	11.9545	36060.1	18947.7	11579.9	10748.1	26753.6	4037.25	4252.42	831.165	3356.75	2865.81	14.2312	13.8818	13.3641	13.3232	13.9427	12.2542	12.8193	10.6989	12.384	11.6162
ASHGV40030896	0.0310483	0.0642448	6.54656	up	protein_coding	NM_080827	WFDC6	RefSeq	619	chr20	-	44162835	44168134	TACCATTCATCCTTTTGGGGGACATCCAGGAACCTGGGCACGCTGAAGGCATCCTTGGCA	140870	Hs.673237	GO:0004867|GO:0005576|GO:0010951	WAP four-disulfide core domain 6	855.622	29.0216	7.67452	4.96378	3022.07	360.1	38.2614	61.5736	796.101	27.2171	26.1305	16.8502	23.5504	51.36	10.4871	8.39152	4.90894	5.7277	8.85733	4.8218	5.13595	4.66537	4.8649	5.33088
ASHGV40024840	0.0273069	0.05805	4.18325	up	protein_coding	ENST00000376271	AC024580.1	GENCODE	717	chr19	-	56662313	56663250	GCTGTCTATACACCACGGTCAGCTCCCACTAGATGCCCCCAGATGTCAGCTGTCTATACA					1424.99	120.67	9.29671	7.23208	2264.81	2750.88	636.874	126.225	1346.16	161.265	70.8171	144.176	103.521	123.57	10.1016	11.0489	9.05121	6.69293	9.58882	7.45913	6.74584	8.02702	7.09797	6.83045
ASHGV40036555	0.015841	0.0389301	2.06785	up	protein_coding	NM_004441	EPHB1	RefSeq	4691	chr3	+	134514098	134979307	ATCAAAATGGTCCAGTACAGGGACAGCTTCCTCACTGCTGGCTTCACCTCCCTCCAGCTG	2047	Hs.116092	GO:0001525|GO:0001771|GO:0005005|GO:0005515|GO:0005524|GO:0005576|GO:0005829|GO:0005886|GO:0005887|GO:0007411|GO:0007411|GO:0008046|GO:0018108|GO:0021631|GO:0021952|GO:0022008|GO:0030010|GO:0030424|GO:0030425|GO:0031290|GO:0031589|GO:0031901|GO:0032403|GO:0032433|GO:0045121|GO:0046328|GO:0046777|GO:0048013|GO:0048013|GO:0048593|GO:0050965|GO:0051965|GO:0060326|GO:0060996|GO:0060997|GO:0061351|GO:…	EPH receptor B1	63.2684	22.0479	5.64126	4.59312	102.907	64.3517	52.5931	46.8123	49.6783	23.864	11.1101	28.6961	21.9732	24.5959	6.10847	6.14644	5.41574	5.35957	5.17607	4.63873	3.83771	5.49412	4.76239	4.23268
ASHGV40021771	0.00115225	0.00705196	2.96066	up	protein_coding	NM_005899	NBR1	RefSeq	4874	chr17	+	41322986	41363708	TTTGTCTGTTGCTGCCTCTGCATACAAGGCCCTGTTTGCTGGGCCACCAGTCACTGCACA	4077	Hs.277721	GO:0000407|GO:0005515|GO:0005739|GO:0005764|GO:0005770|GO:0005776|GO:0005776|GO:0005829|GO:0008270|GO:0016020|GO:0016236|GO:0030500|GO:0031410|GO:0031430|GO:0032872|GO:0043130|GO:0045668|GO:0051019|GO:0051259|GO:0070062	neighbor of BRCA1 gene 1	31.6807	9.57118	4.79191	3.22599	31.1045	32.2514	34.9616	28.7603	31.3259	13.0212	5	5.45864	12.7146	11.6614	4.71331	5.22728	4.75848	4.71524	4.54523	3.73947	2.33744	2.82939	3.96366	3.26
ASHGV40007209	0.010483	0.0288546	2.60859	up	protein_coding	NM_207340	ZDHHC24	RefSeq	1319	chr11	-	66306734	66313671	CCCACACGCCCCTCCACATGGCTGCCCTCCTCCTGCTTCCCTGGCTCATGTTGCTCACAG	254359	Hs.659933	GO:0005515|GO:0005783|GO:0005794|GO:0006612|GO:0008270|GO:0016021|GO:0018230|GO:0019706	zinc finger, DHHC-type containing 24	17163.4	3494.51	13.3849	12.0017	27535.3	16502.4	8369.7	7828.4	25581.2	7754.47	1749.27	1095.19	3261.22	3612.38	13.7669	13.6262	12.8219	12.8429	13.8668	13.1221	11.5404	11.0973	12.349	11.8995
ASHGV40055448	0.00429457	0.0154929	5.25042	up	protein_coding	NM_001271560	LOC389895	RefSeq	1254	chrX	+	139173825	139175070	TCGGCCCAATGCAGTGATGGCATCACAGACTCCCCAATCCAAAAGCGCAACCGAATGGTC	389895	Hs.127679		chromosome 16 open reading frame 72-like	127.642	19.3889	6.49397	4.10154	247.475	108.352	76.5374	128.14	77.7057	10.4849	6.32819	39.7975	9.44757	30.8866	7.18883	6.80654	5.99128	6.71143	5.77178	3.43091	2.96124	6.01859	3.52856	4.56837
ASHGV40009515	3.06066e-06	0.000420261	48.0632	up	protein_coding	NM_153685	PIANP	RefSeq	2377	chr12	-	6802956	6810009	TGTGTGCGTGTGGGAGCGAGCACCTCCACCAAGCCGATCTCCTCGGGTCCCAAGATCACG	196500	Hs.44067	GO:0005912|GO:0016021|GO:0016323	PILR alpha associated neural protein	753.343	9.2388	8.96857	3.38171	368.823	732.096	1090.18	546.933	1028.69	8.69838	8.67501	14.1785	9.64207	5	7.6877	9.27199	9.82345	8.83583	9.22389	3.17132	3.46524	4.38942	3.55762	2.32495
ASHGV40017420	0.000555203	0.00465024	4.30104	up	protein_coding	NM_001005920	JMJD8	RefSeq	2074	chr16	-	731666	734439	TTGACACCAGCGTCTTCATCTCCACCTTCCTCGGCTAGCCAAAACAGCTGGCAGGACTGC	339123	Hs.533771	GO:0070062	jumonji domain containing 8	8849.95	1155.38	12.5042	10.3995	12181.3	8984.25	7117.92	5644.28	10322	2759.3	417.486	531.117	982.564	1086.42	12.4899	12.6998	12.5716	12.3265	12.4333	11.7076	9.44145	10.0459	10.5825	10.2202
ASHGV40039782	0.0135563	0.0346745	9.66208	up	protein_coding	NM_174900	ZFP42	RefSeq	2660	chr4	+	188916924	188926203	AACCTGAAAGCCCACATCCTAACGCATGCAAATACGAACAAGAATGAACAAGAGGGAAAG	132625	Hs.335787	GO:0001701|GO:0003700|GO:0005634|GO:0005737|GO:0006351|GO:0006355|GO:0007126|GO:0007286|GO:0008584|GO:0008585|GO:0043234|GO:0043565|GO:0046872|GO:2000653	ZFP42 zinc finger protein	622.041	17.2104	7.52958	4.25725	1735.98	786.68	77.6647	21.2275	488.654	16.6035	15.305	13.3813	16.6365	24.1255	9.7517	9.37352	6.0146	4.30108	8.207	4.10604	4.31764	4.30155	4.35359	4.2074
ASHGV40049951	0.000661206	0.00507781	43.2791	up	protein_coding	NM_016623	FAM49B	RefSeq	3838	chr8	-	130851838	130952118	ATAATACTCTATGACCACGTACATCCAGTGGGAGCATTTGCTAAAACTTCCAAAATTGAT	51571	Hs.126941	GO:0005515|GO:0005929|GO:0070062	family with sequence similarity 49 member B	484.79	5	7.76986	2.33426	16.563	223.936	719.377	810.121	653.952	5	5	5	5	5	3.89189	7.77098	9.19283	9.40725	8.58634	2.32966	2.33744	2.34218	2.33708	2.32495
ASHGV40035986	2.36937e-05	0.00115602	14.4886	up	protein_coding	ENST00000417220	PARP3	GENCODE	2472	chr3	+	51976360	51982878	AGTTCAGCAGCTCCACATTCTCCCAGAGCGAGTACCTCATCTACCAGGAGAGCCAGTGTC	10039	Hs.271742	GO:0000723|GO:0003824|GO:0003950|GO:0005634|GO:0005814|GO:0006281|GO:0006302|GO:0006302|GO:0006471|GO:0035861|GO:0051106|GO:0060236|GO:1990166	poly(ADP-ribose) polymerase family member 3	131.205	5.83935	6.31815	2.4613	324.331	128.471	45.9773	80.0524	77.1924	5	5	5	5	9.19675	7.52741	7.0407	5.19622	6.06387	5.76258	2.32966	2.33744	2.34218	2.33708	2.96016
ASHGV40024320	0.000193521	0.0028645	6.31891	up	protein_coding	NM_001288800	ZNF585A	RefSeq	6720	chr19	-	37638339	37663643	ATAAACATCAGACAACACACACTGGAGACAAACCCTACAAGTGTGGCATCTGTGGGAAAG	199704	Hs.659236	GO:0003676|GO:0003700|GO:0005634|GO:0006351|GO:0006355|GO:0046872	zinc finger protein 585A	56.9959	6.23395	5.27544	2.61577	81.6174	38.3134	25.3954	24.8748	114.779	5.81309	5.25051	5	5	10.1061	5.84556	5.47873	4.25422	4.51588	6.28282	2.63567	2.68091	2.34218	2.33708	3.08299
ASHGV40043482	0.00168173	0.00874978	5.13257	up	protein_coding	NM_006653	FRS3	RefSeq	2198	chr6	-	41737913	41747643	AGCTGCTGCAGCTGCCTGAACAGAGACAGCGTTCCAGACAACCACCCCACCAAGTTCAAG	10817	Hs.194208	GO:0005104|GO:0005158|GO:0005515|GO:0005886|GO:0007165|GO:0008543|GO:0008543|GO:0042802	fibroblast growth factor receptor substrate 3	1131.1	142.709	9.54293	7.18324	1575.04	1516.62	1064.93	799.164	699.741	375.827	65.3602	100.465	82.3011	89.5918	9.61842	10.2367	9.78632	9.38914	8.68407	8.76382	6.62196	7.4833	6.75517	6.29197
ASHGV40019845	0.0117895	0.0312522	5.37853	up	protein_coding	NM_004853	STX8	RefSeq	988	chr17	-	9153787	9479275	AGACCACCAGCAGTGACACCTGCCAATGACAGATGCAAGCCCAACACCCTTTTGGTACGC	9482	Hs.431109	GO:0005484|GO:0005515|GO:0005765|GO:0005768|GO:0005769|GO:0005770|GO:0005783|GO:0005802|GO:0005887|GO:0006810|GO:0006886|GO:0006906|GO:0008333|GO:0019869|GO:0019905|GO:0031201|GO:0031625|GO:0031902|GO:0031982|GO:0045022|GO:0048471|GO:0055037|GO:1903076	syntaxin 8	427.603	38.1498	7.64267	5.21546	1062.85	604.044	105.309	84.6274	281.192	92.6478	23.1648	27.2036	26.3854	21.3473	9.05778	9.05121	6.47885	6.14196	7.48354	6.64928	4.9418	5.41224	5.02751	4.04644
ASHGV40056528	0.00530335	0.0178234	3.08926	up	protein_coding	ENST00000594570	AC007773.3	GENCODE	552	chr19	+	32895914	32896466	AAACACAAGATCCGCACCCCACTCCCCGCCACTGCAGCTCCGCGGCCGCGCTCAGAGTCT					6581.94	1096.15	11.9831	10.3558	8777.68	9900.79	5759.83	2443.01	6028.4	2400.21	564.633	472.826	660.614	1382.47	12.0168	12.8574	12.2612	11.1085	11.6714	11.5022	9.89462	9.85023	9.965	10.567
ASHGV40031970	1.23877e-05	0.000797993	3.00317	up	protein_coding	NM_000913	OPRL1	RefSeq	3240	chr20	+	62711470	62731996	TTCACCAGCACCTTCACCCTAACTGCCATGAGTGTGGATCGCTATGTAGCCATCTGCCAC	4987	Hs.2859	GO:0001626|GO:0001934|GO:0004930|GO:0004930|GO:0005515|GO:0005829|GO:0005886|GO:0005887|GO:0007193|GO:0007204|GO:0007218|GO:0007268|GO:0007600|GO:0008022|GO:0016023|GO:0019233|GO:0019233|GO:0030818|GO:0032355|GO:0035810|GO:0038003|GO:0038003|GO:0042755|GO:0042923|GO:0043005|GO:0044849|GO:0045475|GO:0045776|GO:0051930|GO:0060454|GO:1901386	opiate receptor-like 1	52238.1	11249.2	15.4184	13.8319	71458	48969.5	40110.4	32381.8	68270.9	12177	9783.06	9345.13	7836.73	17104.3	15.554	15.7124	15.4749	14.9113	15.4393	13.72	13.8794	14.0345	13.5116	14.0139
ASHGV40027067	3.65644e-05	0.00139484	5.81224	up	protein_coding	ENST00000443397	RP11-685N3.1	GENCODE	384	chr2	-	90537838	90538397	TAGGACCCAGATGGAACCATGGAAGCCCCAGCACAGCTTCTTCTTCCTCCTGCTACTCTG					1340.76	118.539	9.75202	7.21293	1968.86	645.723	811.939	1551.02	1726.24	173.621	105.543	116.636	75.7301	121.164	9.91923	9.1216	9.37534	10.4116	9.93235	7.57238	7.35478	7.69824	6.6436	6.79566
ASHGV40010110	0.000879144	0.00596904	7.54147	up	protein_coding	NM_014770	AGAP2	RefSeq	4860	chr12	-	58118075	58135944	ATCAGACATCCAAACACCTGCTGAAGCCAGACCGGAATTTGGCCCGAGCCCTCAGCACGG	116986	Hs.302435	GO:0005096|GO:0005515|GO:0005525|GO:0005634|GO:0005634|GO:0005730|GO:0005739|GO:0007264|GO:0007411|GO:0015031|GO:0016020|GO:0042177|GO:0043524|GO:0043547|GO:0046872|GO:0070062	ArfGAP with GTPase domain, ankyrin repeat and PH domain 2	211.301	13.0327	6.79965	3.8848	529.164	247.566	53.9514	61.2193	164.605	12.2418	11.8094	12.483	14.4076	14.2219	8.15881	7.91778	5.45729	5.7225	6.74185	3.64914	3.93224	4.18499	4.14568	3.51195
ASHGV40024787	1.29452e-07	8.2108e-05	70.1155	up	protein_coding	NM_001289025	LAIR1	RefSeq	2815	chr19	-	54865232	54876721	CACAGTCCACAAAGCCCATGGCCGAGTCCATCACGTATGCAGCCGTTGCCAGACACTGAC	3903	Hs.572535	GO:0002250|GO:0005515|GO:0005886|GO:0016021|GO:0070062	leukocyte-associated immunoglobulin-like receptor 1	1739.77	14.5651	10.0721	3.94039	2057.89	1286.51	1063.44	1073.15	3217.84	22.3724	6.387	15.1574	15.4475	13.4613	9.98114	9.99872	9.78347	9.85023	10.7467	4.53709	2.97893	4.49111	4.24913	3.4457
ASHGV40045090	0.00140853	0.00782866	4.49917	up	protein_coding	NM_018426	TMEM63B	RefSeq	3215	chr6	+	44095375	44123256	CCTCTTCTTCCGCTGGCTCTTTGATAAGAAATTCTTGGCTGAGGCAGCTATTCGGTTTGA	55362	Hs.414473	GO:0000166|GO:0006811|GO:0016021	transmembrane protein 63B	188.962	25.3589	6.85628	4.68662	117.75	63.4964	126.978	148.737	487.847	13.7254	26.0992	15.4136	19.8254	51.7307	6.25799	6.13171	6.76013	6.92717	8.2044	3.81815	5.13459	4.52259	4.61115	5.34663
ASHGV40021986	3.22083e-05	0.00131414	21.8184	up	protein_coding	NM_153228	ANKFN1	RefSeq	2426	chr17	+	54230835	54560007	ATAATCCTTACACCCCACACTCAGGGTTTCTTAACCTCCCTCTTCAGATGTTTGAACTTG	162282	Hs.673040		ankyrin repeat and fibronectin type III domain containing 1	9212.71	187.971	12.2249	7.77748	19801.8	7648.77	2821.41	3313	12478.6	129.659	272.583	68.9008	276.783	191.926	13.1941	12.4548	11.1729	11.5664	12.7365	7.12442	8.73662	6.88827	8.60774	7.53034
ASHGV40029148	7.29e-05	0.00201593	3.38747	up	protein_coding	NM_152670	TEX37	RefSeq	798	chr2	+	88824168	88829103	GAGGACGAGCGCAAGTTCACCAGCACCTGCCATTTCACATATCCAGCTTCCCACGATCTG	200523	Hs.132104	GO:0005515|GO:0005634	testis expressed 37	13684.8	1767.33	13.0776	11.3174	22652.1	16380.6	9916.11	6081.17	13393.9	2228.01	1530.68	1653.89	1225.33	2198.76	13.4026	13.6168	13.0711	12.4548	12.8429	11.3754	11.3591	11.6686	10.9368	11.2472
ASHGV40030784	2.50779e-05	0.00120006	20.2554	up	protein_coding	NM_002212	EIF6	RefSeq	1135	chr20	-	33866708	33872619	TGCCAAGCTCACCAACACCTACTGTCTGGTAGCGATCGGAGGCTCAGAGAACTTCTACAG	3692	Hs.743992	GO:0000054|GO:0003743|GO:0005515|GO:0005634|GO:0005638|GO:0005654|GO:0005730|GO:0005737|GO:0006413|GO:0042256|GO:0042273|GO:0043022|GO:0043023|GO:0070062	eukaryotic translation initiation factor 6	827.704	21.0536	8.8354	4.49517	1422.14	1006.09	161.125	473.23	1075.94	31.7044	20.4096	10.8722	19.1839	23.098	9.46815	9.67802	7.1269	8.62872	9.2752	5.05141	4.74809	3.96025	4.56908	4.14699
ASHGV40047476	0.00266613	0.0115758	11.6722	up	protein_coding	NM_014855	AP5Z1	RefSeq	5519	chr7	+	4815261	4834026	CACCGTGCTGATGACCACGCTGACGAAGCTGGCCTCCCGGAGCCAAGATCTGATCCCCAG	9907	Hs.558440	GO:0000724|GO:0005515|GO:0005634|GO:0005654|GO:0005737|GO:0015031|GO:0016197|GO:0030119|GO:0044599	adaptor related protein complex 5, zeta 1 subunit	989.203	38.6744	8.98292	5.43792	106.567	383.969	1176.76	1658.02	1620.69	55.6592	21.1522	36.6095	43.9272	36.0238	6.14557	8.47598	9.92839	10.5159	9.84878	5.89852	4.80452	5.8856	5.8154	4.78553
ASHGV40009059	0.000911664	0.00609794	5.68729	up	protein_coding	uc001pgn.3	KIAA1377	UCSC_knowngene	6673	chr11	+	101793343	101871793	CAAGAATCCATTTGCAAAAACCCATCCATCAAAAATACTTTACAAATAATACCACTTCTG	57562	Hs.156352	GO:0005515|GO:0005737|GO:0005813|GO:0007052|GO:0030496|GO:0031122|GO:0035058|GO:0042384|GO:0097546	centrosomal protein 126kDa	10685.8	873.396	12.585	10.0772	20831.8	11609.5	5561.1	3705.06	11721.5	1495.1	973.618	238.276	1020.7	639.283	13.2639	13.0987	12.2119	11.7093	12.6411	10.7923	10.6875	8.83019	10.642	9.43416
ASHGV40014191	0.00196151	0.00966131	12.6077	up	protein_coding	NM_002083	GPX2	RefSeq	1105	chr14	-	65405869	65409623	AAGTTGCCATATAGATGTGAACTGCTCAACACACAGATCTCCTACTCCATCCAGTCCTGA	2877	Hs.2704	GO:0000302|GO:0004602|GO:0005737|GO:0005829|GO:0006367|GO:0009055|GO:0010467|GO:0055114|GO:0070062	glutathione peroxidase 2	288.237	10.3203	7.00174	3.3455	684.17	521.912	73.8869	53.9677	107.249	9.92916	17.5619	5	13.0359	6.07454	8.48894	8.85652	5.92463	5.55414	6.18447	3.36111	4.5238	2.34218	3.9997	2.50073
ASHGV40036823	0.000211831	0.00298463	8.13007	up	protein_coding	NM_001258315	ECT2	RefSeq	4192	chr3	+	172468474	172539264	CCTTCCTTCTTTGAAAGGAGAAGTCATACGTTAAGTAGATCTACAACTCATTTGATATGA	1894	Hs.518299	GO:0000902|GO:0000910|GO:0004871|GO:0005089|GO:0005096|GO:0005515|GO:0005634|GO:0005737|GO:0005829|GO:0005911|GO:0005923|GO:0007264|GO:0015031|GO:0017048|GO:0030496|GO:0031965|GO:0032147|GO:0032154|GO:0032467|GO:0032467|GO:0035023|GO:0042307|GO:0042803|GO:0043065|GO:0043065|GO:0043123|GO:0043231|GO:0043547|GO:0043547|GO:0045666|GO:0045859|GO:0048011|GO:0051056|GO:0051260|GO:0051988|GO:0070301|GO:…	epithelial cell transforming 2	1301.5	68.885	9.41024	6.38697	2406.29	1656.77	459.002	311.054	1674.38	66.543	57.9799	53.9263	56.571	109.405	10.1917	10.3482	8.60307	8.01364	9.89462	6.17164	6.42732	6.51802	6.20088	6.61699
ASHGV40029688	5.18114e-06	0.000564825	6.45711	up	protein_coding	NM_003628	PKP4	RefSeq	4690	chr2	+	159313391	159537940	ACCAGCACTGTTAGGAATCAGAGACCCTCGCTCTGAATACGATAGGACCCAGCCACCTAT	8502	Hs.407580	GO:0000922|GO:0005515|GO:0005737|GO:0005856|GO:0005886|GO:0005911|GO:0007043|GO:0007267|GO:0009898|GO:0014069|GO:0016337|GO:0030057|GO:0030155|GO:0030496|GO:0030496|GO:0032467|GO:0043547|GO:0044291|GO:0048471|GO:0051233|GO:0072686	plakophilin 4	771.97	64.4335	9.00495	6.31406	1136.54	1018.03	533.787	599.495	571.989	70.6677	53.5171	64.8826	59.5128	73.5873	9.15122	9.69214	8.81297	8.95796	8.41046	6.26149	6.29656	6.80053	6.27464	5.93708
ASHGV40047495	0.00105691	0.00669153	3.01586	up	protein_coding	NM_001271700	ANKRD61	RefSeq	1428	chr7	+	6071006	6076183	AGAGTCTATCATCCCCATCCATCTGGCTGCCAAGTACCACAAGGCCCAGAGTCTGCTCTG	100310846	Hs.744468		ankyrin repeat domain 61	19578.7	2906.24	13.6124	12.0198	36943.2	18584.8	10191.7	9170.1	23003.7	2106.38	3897.88	2214.97	2889.13	3422.83	14.2675	13.8482	13.1301	13.0916	13.7245	11.2898	12.6798	12.1046	12.1778	11.847
ASHGV40017050	0.00372016	0.0142927	10.5307	up	protein_coding	NM_005545	ISLR	RefSeq	2312	chr15	+	74466086	74469212	TGCACAACCTCAGTGCCCTCCAATTGCTCAAGATGGACAGCAACGAGCTGACCTTCATCC	3671	Hs.699822	GO:0007155|GO:0070062	immunoglobulin superfamily containing leucine-rich repeat	476.995	15.7579	7.4256	4.02906	1291.11	775.683	60.617	70.5388	187.022	17.2148	12.5223	7.12319	20.1552	21.7737	9.33711	9.3443	5.63313	5.90342	6.91003	4.15916	4.0198	3.2572	4.63704	4.07212
ASHGV40025283	0.00178603	0.00907586	4.97569	up	protein_coding	NM_023944	CYP4F12	RefSeq	1783	chr19	+	15783827	15807984	GCGGGTGGAGCCCCTGAATGTAAGCTTGCAGTGACTTTCTGACCCATCCACCTGTTTTTT	66002	Hs.131459	GO:0000038|GO:0001676|GO:0003091|GO:0003095|GO:0005506|GO:0005737|GO:0005789|GO:0006805|GO:0008392|GO:0016021|GO:0016324|GO:0017144|GO:0018685|GO:0019369|GO:0019373|GO:0020037|GO:0036101|GO:0042360|GO:0043231|GO:0044281|GO:0050051|GO:0055078|GO:0055114|GO:0070330	cytochrome P450 family 4 subfamily F member 12	702.012	65.8715	8.61825	6.30335	1454.78	1083.73	386.37	257.917	327.264	65.8527	84.1021	42.0371	79.9054	57.4602	9.50054	9.76265	8.38214	7.75822	7.6877	6.15475	7.01396	6.10539	6.71809	5.52457
ASHGV40028666	0.0476497	0.0891054	2.79153	up	protein_coding	NM_005253	FOSL2	RefSeq	4015	chr2	+	28615778	28637516	ATTCCGGGTAGATATGCCTGGCTCAGGCAGTGCATTCATCCCCACCATCAACGCCATCAC	2355	Hs.220971	GO:0000977|GO:0003700|GO:0005515|GO:0005634|GO:0005654|GO:0006351|GO:0006357|GO:0008219|GO:0045893|GO:0048146	FOS-like antigen 2	78.4597	16.802	5.56858	4.08752	170.255	125.274	37.0965	28.9541	30.7187	33.6129	8.17259	16.4531	10.7721	14.999	6.7413	7.00253	4.85597	4.72341	4.51968	5.13207	3.37188	4.62647	3.72276	3.58443
ASHGV40041468	0.00779062	0.0233284	3.05625	up	protein_coding	NM_005885	MARCH6	RefSeq	9710	chr5	+	10353750	10440500	GAACGGAAATCTGGCAAACAAGGCTCATCTCCACCACCTCCACAGTCATCCCAAGAATAA	10299	Hs.432862	GO:0000835|GO:0004842|GO:0004842|GO:0008270|GO:0010498|GO:0016020|GO:0016021|GO:0016874|GO:0019899|GO:0030176|GO:0031624|GO:0036503|GO:0070936|GO:1904264	membrane associated ring-CH-type finger 6	33681.5	7408.36	14.591	12.9793	54189.5	37119.5	21263.7	20278.4	35556.4	17414.1	3495.25	2187.63	8965.68	4979.16	14.9561	15.0927	14.2791	14.1411	14.4861	14.2312	12.5043	12.0855	13.7037	12.3716
ASHGV40017574	0.00646062	0.0205941	5.0502	up	protein_coding	NM_152459	C16orf89	RefSeq	1933	chr16	-	5094122	5116146	TGTGTTGAATAAAGGGCCAAGGTTCTTGCCACCCAGCACTCATGGGGGCTCTCTCCCCTA	146556	Hs.11782	GO:0005829|GO:0016020|GO:0042803|GO:0048741|GO:0070062	chromosome 16 open reading frame 89	635.343	58.4949	8.4229	6.08656	294.338	640.862	1685.92	364.717	190.884	54.9755	55.7513	32.1448	52.7553	96.8473	7.40197	9.10699	10.4311	8.23586	6.93856	5.87867	6.36755	5.67922	6.09134	6.41603
ASHGV40039766	1.1046e-06	0.000202811	53.1183	up	protein_coding	NM_015398	FAM149A	RefSeq	2721	chr4	+	187065994	187093817	TCTTCGAGAAAGAACAGCCACCCTGGAACGGTTGTCAAGGCCCAGCACAACCCACACGTT	25854	Hs.744961		family with sequence similarity 149 member A	915.004	10.3333	9.12799	3.39685	1214.26	1705.81	553.519	449.478	651.954	10.7187	9.53418	10.6443	5	15.7694	9.24803	10.3968	8.85267	8.55854	8.58393	3.46342	3.60949	3.92526	2.33708	3.649
ASHGV40044869	4.49044e-05	0.00151589	2.77009	up	protein_coding	NM_004638	PRRC2A	RefSeq	6958	chr6	+	31588449	31605554	TCTCAAGGCCACGCCTTCCACCTACAGTGGAGTCTTCCGCACCCAGCGCGTCGACCTTTA	7916	Hs.436093	GO:0005515|GO:0005634|GO:0005737|GO:0016020|GO:0043231|GO:0044822|GO:0070062	proline-rich coiled-coil 2A	116.662	29.8008	6.46268	4.99274	155.848	63.4118	99.0925	115.743	149.214	37.3585	16.1491	20.1709	27.8663	47.4589	6.61652	6.12779	6.39231	6.56847	6.6083	5.30306	4.40225	4.93988	5.11407	5.20444
ASHGV40028609	0.000174112	0.00276473	2.63361	up	protein_coding	NM_003743	NCOA1	RefSeq	6895	chr2	+	24807345	24993570	TCAGGACCACAGACCCCCCAGGCCCAGCAGAAGAGCCTCCTTCAGCAGCTACTGACTGAA	8648	Hs.596314	GO:0000435|GO:0000790|GO:0001012|GO:0001105|GO:0003682|GO:0003713|GO:0003713|GO:0004402|GO:0005515|GO:0005634|GO:0005654|GO:0005737|GO:0006325|GO:0006351|GO:0007595|GO:0008206|GO:0008584|GO:0015721|GO:0016922|GO:0019899|GO:0021549|GO:0021766|GO:0021854|GO:0021987|GO:0030331|GO:0030374|GO:0030521|GO:0032355|GO:0032403|GO:0032526|GO:0032570|GO:0032870|GO:0033142|GO:0035257|GO:0043005|GO:0043065|GO:…	nuclear receptor coactivator 1	5473.1	897.167	11.7163	10.3193	8859.42	6389.01	3000.61	3125.36	5991.08	1270.43	801.826	761.902	660.09	991.587	12.0293	12.176	11.2501	11.4619	11.6645	10.574	10.4084	10.5594	9.96301	10.0916
ASHGV40040305	0.000136005	0.00245195	6.40353	up	protein_coding	NM_000524	HTR1A	RefSeq	2245	chr5	-	63255874	63258119	ATCCGTCCCATTCACTATGCTTCCCCCAACCCTAGGGAATCAACACTTAAGATAATTCGC	3350	Hs.247940	GO:0001662|GO:0004993|GO:0004993|GO:0005515|GO:0005886|GO:0005887|GO:0007186|GO:0007198|GO:0007210|GO:0008283|GO:0008284|GO:0014062|GO:0035640|GO:0042053|GO:0042310|GO:0042428|GO:0046883|GO:0050795	5-hydroxytryptamine (serotonin) receptor 1A, G protein-coupled	3060.6	190.355	10.658	7.97915	7641.06	1474.71	1104.37	1888.07	3194.8	229.208	165.054	192.358	210.754	154.401	11.7936	10.1952	9.84481	10.7181	10.7383	8.03391	8.0025	8.49341	8.16958	7.19633
ASHGV40006023	0.0261456	0.0563192	2.80767	up	protein_coding	ENST00000472454	RP11-248J23.6	GENCODE	1615	chr10	+	97709724	97744452	TAAATCTCTTCGACATGGGCAAGGGTTTACAAGCACCCCAATAAAGTTACAGGTTCAGAG	387707	Hs.652240		coiled-coil and C2 domain containing 2B	60.966	13.462	5.33095	3.84158	101.573	101.757	47.5942	13.6639	40.2421	15.3033	7.15834	11.8134	13.2183	19.8165	6.08975	6.72351	5.26006	3.69293	4.88853	3.98411	3.16315	4.09118	4.02059	3.94886
ASHGV40018164	0.0273945	0.0581476	3.90917	up	protein_coding	NM_001082486	ACD	RefSeq	2095	chr16	-	67691414	67694718	AGCCAACTCCGATGTGAGACGTCACGCAGGACAGATACCGCTCCACACTCTGCTTCCTTT	65057	Hs.78019	GO:0000723|GO:0000723|GO:0000781|GO:0000783|GO:0001501|GO:0001655|GO:0003677|GO:0005515|GO:0005634|GO:0005654|GO:0005654|GO:0005737|GO:0006886|GO:0016233|GO:0016233|GO:0030326|GO:0031848|GO:0032202|GO:0032211|GO:0032211|GO:0035282|GO:0051973|GO:0060381|GO:0070182|GO:0070187|GO:0070187|GO:0070198	adrenocortical dysplasia homolog (mouse)	54.3859	13.0974	5.36188	3.39502	44.052	37.591	25.5276	84.1861	80.573	5	20.1555	5	30.3315	5	5.14447	5.4505	4.26223	6.13377	5.81844	2.32966	4.7307	2.34218	5.24762	2.32495
ASHGV40007148	0.00305842	0.0124933	18.1963	up	protein_coding	NM_001037225	C11orf85	RefSeq	1291	chr11	-	64705701	64739563	TGCAGCACAACTCACCTCCACCTAAGGAGCGAGCAGCCACCGGCTTCTTTGGGTTTCTAA	283129	Hs.567793		chromosome 11 open reading frame 85	2430.38	36.3145	9.35265	5.16708	8006.1	1690.21	209.779	139.333	2106.45	75.9816	16.6659	24.0254	22.3374	42.5621	11.8677	10.3718	7.49807	6.83045	10.1952	6.36798	4.44827	5.21306	4.78125	5.02483
ASHGV40009312	0.0274366	0.0582124	4.55285	up	protein_coding	NM_022370	ROBO3	RefSeq	4554	chr11	+	124735304	124751370	TCCCGGGGCCAGGGCACCAGCACATGTTCCACGGCCGGCAGCAACTCTTCCAGGGGCTCC	64221	Hs.435621	GO:0001764|GO:0007411|GO:0007411|GO:0016021|GO:0016199|GO:0030424|GO:0061642|GO:0061643|GO:0071679	roundabout guidance receptor 3	798.388	70.0616	8.43253	6.24576	1613.77	1184.4	320.428	56.3231	817.021	53.7601	52.6603	39.5368	45.457	158.894	9.66276	9.87052	8.11546	5.61472	8.89917	5.84248	6.26809	6.00465	5.86803	7.24553
ASHGV40008499	0.0146802	0.0365929	2.87776	up	protein_coding	NM_001310141	MS4A18	RefSeq	2100	chr11	+	60491481	60511686	TGTGGCAGTGATTCCAACCGTATTCAGTTTCAACCCAGCCAATACCACCACCAGCCCTGT	728588	Hs.739039	GO:0016021	membrane-spanning 4-domains, subfamily A, member 18	231.876	41.7541	7.09507	5.57012	469.083	375.271	95.8204	102.845	116.36	39.4133	25.6508	41.5	38.4634	63.7431	7.9877	8.4466	6.33331	6.40267	6.30506	5.38139	5.10281	6.08677	5.59617	5.68347
ASHGV40032032	0.0415186	0.0801759	7.91638	up	protein_coding	NM_006806	BTG3	RefSeq	1464	chr21	-	18965967	18985268	GGAATGCATTGTGACCGGAATCACTGGATTAATCCTCACATGTTAGCACCTCACTAACTT	10950	Hs.473420	GO:0005515|GO:0005737|GO:0008285|GO:0045930	BTG family member 3	640.354	95.9017	8.30208	5.31724	1589.5	882.273	171.141	194.251	364.602	335.741	5	13.9929	100.018	24.7564	9.63273	9.51354	7.20376	7.32174	7.83864	8.59848	2.33744	4.36927	7.04126	4.23977
ASHGV40015240	0.000269875	0.00326895	40.1409	up	protein_coding	NM_052939	FCRL3	RefSeq	3019	chr1	-	157647977	157670647	ATTCAGAACTGAAGAAGACACACCCAGACGACTCTGCAGGGGAGGCTAGCAGCAGAGGCA	115352	Hs.292449	GO:0005886|GO:0016021	Fc receptor-like 3	946.216	33.881	9.29763	3.97062	1432.88	786.326	1201.22	614.464	696.186	132	5	5.94822	11.3439	15.1126	9.47613	9.37268	9.9669	8.996	8.67641	7.154	2.33744	2.96908	3.79853	3.59406
ASHGV40009504	0.000721531	0.00533255	22.4099	up	protein_coding	NM_016497	MRPL51	RefSeq	690	chr12	-	6601315	6602471	GTTCGCTGATGACCTGCACAACCTTAATAAACGCATCCGCTATCTCTACAAACACTTTAA	51258	Hs.55847	GO:0003735|GO:0003735|GO:0005515|GO:0005743|GO:0005761|GO:0005762|GO:0005762|GO:0006412|GO:0006412|GO:0006996|GO:0032543|GO:0032543|GO:0070124|GO:0070125|GO:0070126	mitochondrial ribosomal protein L51	459.841	7.9049	7.52265	3.03659	1127.97	650.419	110.488	33.1087	377.222	12.4805	5	7.79318	7.13705	7.1138	9.14118	9.12806	6.55229	4.90929	7.88245	3.67691	2.33744	3.4036	3.11468	2.65032
ASHGV40033010	0.0072184	0.0220793	3.74602	up	protein_coding	NM_006477	RASL10A	RefSeq	1504	chr22	-	29708921	29711745	CACTGGACATATTCTTTATGCCACACCTACCACGGGATAATAAAAGGGAAAATAATTTGA	10633	Hs.73088	GO:0003924|GO:0005525|GO:0005730|GO:0005886|GO:0007264	RAS-like family 10 member A	33.8746	6.67722	4.54486	2.6395	71.1147	46.3747	17.9711	12.6073	21.3054	11.357	5	5	5	7.02907	5.67953	5.72484	3.69184	3.5852	4.04287	3.54657	2.33744	2.34218	2.33708	2.63422
ASHGV40022208	0.0182779	0.0430827	3.11976	up	protein_coding	NM_014603	CDR2L	RefSeq	3546	chr17	+	72983726	73001892	GGAACGCAGGCGTACCATCCACACCTTCCCCTGCCTCAAGGAGCTGTGCACCAGCCCCCG	30850	Hs.78358		cerebellar degeneration-related protein 2-like	8559.86	1808.66	12.4062	10.7647	13121.7	7090.48	6287.83	4777.3	11522	5352.17	514.87	482.595	1641.65	1052.01	12.5913	12.3308	12.4082	12.089	12.6115	12.6411	9.76943	9.88841	11.3573	10.1674
ASHGV40034920	0.00128302	0.00750345	7.39686	up	protein_coding	NM_032169	ACAD11	RefSeq	3556	chr3	-	132276981	132378975	CTGCCCCAGCACAAGTTCGACAGCAAGTCCCTGGAGGCCTACCTAAACCAGCACTTGTCT	84129	Hs.441378	GO:0000062|GO:0004466|GO:0005634|GO:0005777|GO:0009055|GO:0017099|GO:0031966|GO:0033539|GO:0050660|GO:0052890|GO:0055088|GO:0070991	acyl-CoA dehydrogenase family member 11	98.2405	7.94137	5.73515	2.84823	277.63	81.863	39.8698	20.6532	71.1867	7.38256	5	5.7051	5	16.6192	7.32472	6.4591	4.96956	4.26299	5.65936	2.94431	2.33744	2.9011	2.33708	3.72125
ASHGV40052434	0.00957311	0.0270571	9.14032	up	protein_coding	NM_014581	OBP2B	RefSeq	708	chr9	-	136080665	136084637	ACATCTTTTACTGCAAAGACCAGCACCATGGGGGCCTGCTCCACATGGGAAAGCTTGTGG	29989	Hs.449629	GO:0005549|GO:0005575|GO:0005576|GO:0006810|GO:0007608|GO:0007635	odorant binding protein 2B	265.93	44.3312	7.50678	4.31453	354.016	391.646	252.123	104.303	227.563	175.702	5	9.25388	15.4094	16.2904	7.63321	8.50494	7.78058	6.42182	7.19333	7.5937	2.33744	3.70165	4.24503	3.69484
ASHGV40055586	0.00518015	0.0175932	4.85043	up	protein_coding	NM_012151	F8A1	RefSeq	1720	chrX	+	154114634	154116336	AATTTCTCCTTCCACTCGTCCGCACGGTACGTCTTCATGGGAGTCATTTTATTCCTTACA	8263	Hs.533543	GO:0003674|GO:0005634|GO:0008150	coagulation factor VIII-associated 1	137.428	13.2882	6.12751	3.8494	78.5801	26.4616	37.5507	174.242	370.308	15.326	10.7413	9.15901	12.0021	19.2125	5.80752	4.94745	4.87423	7.15128	7.85708	3.98825	3.78477	3.68638	3.88289	3.90469
ASHGV40044502	2.76414e-05	0.00126878	14.6137	up	protein_coding	NM_000904	NQO2	RefSeq	1272	chr6	+	3000049	3020110	TATGCACACCAGGAACCCAAGTCTTTCAACGGATCCTTGAAGAATGTGGCTGTAGATGAA	4835	Hs.145597	GO:0005515|GO:0005654|GO:0005737|GO:0007613|GO:0008753|GO:0009055|GO:0046872|GO:0055114|GO:0070062	NAD(P)H dehydrogenase, quinone 2	141.712	6.38146	6.39562	2.52638	304.303	40.9591	48.5822	143.667	171.049	5	5	5	5	11.9073	7.4488	5.56657	5.29264	6.87768	6.79244	2.32966	2.33744	2.34218	2.33708	3.28553
ASHGV40030124	0.0010377	0.00660891	4.94177	up	protein_coding	NM_170699	GPBAR1	RefSeq	1402	chr2	+	219125737	219128582	GGCCCCAGCATTGCCTACCACCCAAGCAGCCAAAGCAGTGTCGACCTGGACTTGAACTAA	151306	Hs.160954	GO:0004930|GO:0005737|GO:0005886|GO:0005886|GO:0005887|GO:0007186|GO:0038181|GO:0038182|GO:0038184|GO:2000810	G protein-coupled bile acid receptor 1	559.014	61.3845	8.5341	6.22907	259.49	459.178	756.764	965.07	354.568	71.6977	48.6661	55.0437	55.9477	75.5673	7.24432	8.69652	9.26259	9.67105	7.79602	6.2825	6.14452	6.54718	6.18681	5.98436
ASHGV40048632	0.0012458	0.00737485	3.73319	up	protein_coding	NM_001195220	ZNF783	RefSeq	4455	chr7	+	148959261	148982085	TATCCAGAGCACCTCACCAGCCCACTTAGCCCTGCCCAGGAGGAGCTGAAAGAAGGGCAG	100289678		GO:0003677|GO:0003712|GO:0005515|GO:0005634|GO:0006351|GO:0006357	zinc finger family member 783	25610.3	3874.71	14.086	12.1856	44527.8	28390.7	13717.1	11172.9	30243	8996.89	1978.16	1731.09	2667.15	4000.25	14.6228	14.6164	13.6639	13.3671	14.1599	13.3397	11.7177	11.7377	12.0765	12.0564
ASHGV40056262	0.00517561	0.0175932	6.6631	up	protein_coding	NM_001310148	NPIPB4	RefSeq	4049	chr16	-	21845883	21869077	CCCTCAGCAGATGATAACATCAAGACACCTGCCTTCCACCCTCAGCGGATGATAATCTCA	440345		GO:0016021	nuclear pore complex interacting protein family member B4	4410.96	261.893	11.1711	8.43492	2942.62	4960.08	9894.93	3427.68	829.464	304.355	300.315	147.437	287.785	269.575	10.4415	11.807	13.0635	11.6198	8.92371	8.45738	8.91315	8.06662	8.66955	8.06792
ASHGV40040767	0.00079512	0.00565185	2.73551	up	protein_coding	NM_178450	MARCH3	RefSeq	4196	chr5	-	126203405	126366500	GGTTGTCCTGCTACGGATGCAATTCAATTCTTCCTTTTTTATTACTATTTCAAACACACA	115123	Hs.132441	GO:0005764|GO:0005768|GO:0006897|GO:0008270|GO:0016021|GO:0016567|GO:0016874|GO:0030659|GO:0031901	membrane associated ring-CH-type finger 3	27.3491	8.82462	4.54148	3.08967	27.4975	23.0425	22.7043	23.8352	39.6658	12.6255	5	5.47271	6.95626	14.0686	4.55377	4.75013	4.07264	4.46287	4.86797	3.69536	2.33744	2.8347	3.08075	3.50008
ASHGV40013793	0.000293176	0.00343059	8.07667	up	protein_coding	NM_002933	RNASE1	RefSeq	820	chr14	-	21269514	21271036	TGTGAAGGGAGCCCATATGTGCCAGTCCACTTTGATGCTTCTGTGGAGGACTCTACCTAA	6035	Hs.78224	GO:0003676|GO:0004522|GO:0005515|GO:0070062|GO:0090502|GO:0090502	ribonuclease, RNase A family, 1 (pancreatic)	63.613	5	5.34802	2.33426	124.096	46.1856	15.6563	44.6654	87.4618	5	5	5	5	5	6.31976	5.71865	3.48237	5.29264	5.92668	2.32966	2.33744	2.34218	2.33708	2.32495
ASHGV40053001	5.35215e-07	0.000149368	40.5834	up	protein_coding	NM_032171	CEP78	RefSeq	2719	chr9	+	80850990	80881983	ATAAGCAACACCCTGGAAAGGACCTGCATTCCTGATCTGACTGTCCTGAAAACCAGAAAA	84131	Hs.374421	GO:0000086|GO:0000278|GO:0005813|GO:0005829|GO:0006996	centrosomal protein 78kDa	477.815	7.7442	8.26035	2.91753	758.565	207.303	219.691	560.284	643.234	8.40299	9.99565	5	5	10.3224	8.62872	7.66503	7.5667	8.8705	8.5708	3.1219	3.67599	2.34218	2.33708	3.11051
ASHGV40049018	0.00158674	0.00844504	2.04594	up	protein_coding	NM_006167	NKX3-1	RefSeq	3281	chr8	-	23536205	23540450	CAGCACCCCCACCAAACTTTATTTTTCTATGTGTTTTTTGCAACATATGAGTGTTTTGAA	4824	Hs.55999	GO:0000976|GO:0000983|GO:0001047|GO:0001656|GO:0001756|GO:0001934|GO:0003700|GO:0003700|GO:0004882|GO:0005515|GO:0005622|GO:0005634|GO:0005634|GO:0005634|GO:0006355|GO:0006366|GO:0006919|GO:0007275|GO:0007431|GO:0007507|GO:0008134|GO:0008284|GO:0008285|GO:0008584|GO:0008656|GO:0010628|GO:0010628|GO:0010629|GO:0010942|GO:0014068|GO:0030284|GO:0030295|GO:0030331|GO:0030521|GO:0032147|GO:0033574|GO:…	NK3 homeobox 1	36173.2	11334.2	14.8208	13.788	43127.3	35083.5	32337.9	28177.1	42140.3	16493.8	5896.95	9002.7	7289.96	17987.5	14.5613	15.0021	15.1724	14.6512	14.717	14.1743	13.2681	13.9991	13.3997	14.0989
ASHGV40027677	0.00143411	0.00793477	11.753	up	protein_coding	NM_003742	ABCB11	RefSeq	4775	chr2	-	169779448	169887833	ATGGCCACCTCAGCTCTGGACAATGAGAGTGAAGCCATGGTGCAAGAAGTGCTGAGTAAG	8647	Hs.658439	GO:0005215|GO:0005524|GO:0005886|GO:0005887|GO:0006699|GO:0006810|GO:0008206|GO:0008554|GO:0015126|GO:0015432|GO:0015721|GO:0015722|GO:0016020|GO:0035725|GO:0044281|GO:0045177|GO:0046581|GO:0070062	ATP binding cassette subfamily B member 11	460.351	19.2083	7.85992	4.30497	106.305	389.021	1329.3	353.117	124.013	18.1672	10.6537	13.5143	16.9351	36.7712	6.1437	8.49783	10.0881	8.19195	6.37803	4.24051	3.77225	4.31749	4.38326	4.81134
ASHGV40026059	0.00915361	0.0261206	2.44056	up	protein_coding	NM_012314	KIR2DS4	RefSeq	1630	chr19	+	55344130	55360024	TTTGAGCACTTCCTTCTGCACAGAGAGGGGAAGTTTAACAACACTTTGCACCTCATTGGA	3809	Hs.654608	GO:0005886|GO:0005887|GO:0045087	killer cell immunoglobulin-like receptor, two domains, short cytoplasmic tail, 4	20.6687	6.53303	3.98373	2.69652	43.1476	13.7521	11.5613	18.4829	16.3994	8.74155	5.69166	5	5	8.23193	5.11873	3.97805	3.01145	4.10547	3.70495	3.17977	2.79886	2.34218	2.33708	2.82471
ASHGV40033856	5.34435e-05	0.00168619	27.1995	up	protein_coding	ENST00000381031	TTC38	GENCODE	2610	chr22	+	46663860	46689905	TCATGCAGTGAGCCAGCCTGGCCGCCTCCACCCTGCAGAACCTCAGTGGTGGCGTCACTG	55020	Hs.435832	GO:0070062	tetratricopeptide repeat domain 38	704.885	15.4376	8.61271	3.8472	981.543	1290.8	535.447	141.611	575.026	12.3181	6.00198	14.9447	9.27126	34.6519	8.96468	10.0059	8.81984	6.85464	8.41845	3.65729	2.877	4.46925	3.49884	4.73362
ASHGV40009345	0.0423879	0.0812698	4.99444	up	protein_coding	NM_001254757	ST3GAL4	RefSeq	1854	chr11	+	126225539	126284536	ACTTCGACCCCAAAGTAGAAAACAACCCAGACACACTCCTCGTCCTGGTAGCTTTCAAGG	6484	Hs.591947	GO:0000139|GO:0003836|GO:0005975|GO:0006488|GO:0006493|GO:0016020|GO:0016266|GO:0018146|GO:0018279|GO:0030173|GO:0030203|GO:0032580|GO:0042339|GO:0043687|GO:0044267|GO:0044281|GO:0047288|GO:0050890|GO:0070062|GO:0097503|GO:0097503	ST3 beta-galactoside alpha-2,3-sialyltransferase 4	24921.7	4102.79	14.1227	11.8024	23042.6	20237.9	24071.8	17339.9	39916.1	6579.44	5722.02	153.211	4023.51	4035.75	13.4201	14.0203	14.5466	13.9991	14.6273	12.9176	13.2229	8.13153	12.6672	12.0726
ASHGV40009486	0.00557587	0.0185252	2.10776	up	protein_coding	NM_033467	MMEL1	RefSeq	2902	chr1	-	2522080	2564481	CCGGCCCGAGTTCGCCATCCAATCCATCAAGACAGACGTCCACAGTCCCCTGAAGTACAG	79258	Hs.591453	GO:0004222|GO:0005615|GO:0005783|GO:0005794|GO:0006508|GO:0008270|GO:0016021	membrane metallo-endopeptidase-like 1	22650.2	5213.55	13.8962	12.8205	40215	21356.4	12159	12720.2	26800.7	4537.23	7441.53	2821.59	5754.17	5513.23	14.4019	14.0989	13.4589	13.575	13.9464	12.4445	13.5777	12.4282	13.1243	12.5278
ASHGV40001350	0.0499435	0.0918924	4.07469	up	protein_coding	NM_032476	MRPS6	RefSeq	1017	chr21	+	35445822	35515334	ACAGAGGCGGGTATTTCTTGGTGGATTTTTATGCACCCACCGCAGCTGTTGAAAGCATGG	64968	Hs.302742	GO:0003735|GO:0003735|GO:0003735|GO:0005515|GO:0005743|GO:0005763|GO:0005763|GO:0006412|GO:0006996|GO:0015935|GO:0032543|GO:0032543|GO:0070124|GO:0070125|GO:0070126|GO:0070181	mitochondrial ribosomal protein S6	98.7649	10.5822	5.50984	3.48315	13.5458	8.63019	131.344	145.223	195.082	14.327	5.19561	8.89883	12.1837	12.3058	3.61031	3.2643	6.81295	6.89239	6.96925	3.88099	2.66816	3.6326	3.90685	3.32715
ASHGV40039636	3.64161e-05	0.00139484	4.84078	up	protein_coding	NM_199173	BGLAP	RefSeq	760	chr1	+	156211752	156213123	GAGCCCTCACACTCCTCGCCCTATTGGCCCTGGCCGCACTTTGCATCGCTGGCCAGGCAG	632	Hs.654541	GO:0001501|GO:0001649|GO:0002076|GO:0005198|GO:0005509|GO:0005615|GO:0005737|GO:0005791|GO:0005794|GO:0007155|GO:0007569|GO:0008147|GO:0009612|GO:0009629|GO:0010043|GO:0014823|GO:0030282|GO:0030425|GO:0030500|GO:0031988|GO:0032571|GO:0033280|GO:0033574|GO:0033594|GO:0042476|GO:0042493|GO:0043204|GO:0043627|GO:0045124|GO:0045471|GO:0045670|GO:0046848|GO:0051384|GO:0060348|GO:0071305|GO:0071363	bone gamma-carboxyglutamate (gla) protein	2510.82	237.173	10.5667	8.29146	4214.99	2325.48	1482.58	1191.83	3339.19	253.743	186.886	275.12	165.789	304.327	10.9553	10.8146	10.2333	10.0157	10.8146	8.18919	8.18157	9.04797	7.78841	8.25016
ASHGV40057670	0.000591998	0.00480569	2.71803	up	protein_coding	ENST00000369505	F8A2	GENCODE	1701	chrX	+	154611748	154613449	GGGAGTCTGATCCATCCCATTCACCCAGTGACTTCTTTTTGCCCAGGCCGGGACTTTTTG	474383	Hs.731793	GO:0003674|GO:0005634|GO:0008150	coagulation factor VIII-associated 2	31450	5892.45	14.4425	13	55657.5	33570.1	15852.2	16131	36039.3	7744	5959.5	3610.88	5720.38	6427.51	15.0021	14.9149	13.8818	13.9054	14.5084	13.1189	13.2835	12.78	13.1162	12.7012
ASHGV40021706	0.0348955	0.070244	2.85496	up	protein_coding	NM_001552	IGFBP4	RefSeq	2246	chr17	+	38599675	38613982	GACCTCTACATCATCCCCATCCCCAACTGCGACCGCAACGGCAACTTCCACCCCAAGCAG	3487	Hs.462998	GO:0001501|GO:0001558|GO:0005576|GO:0005615|GO:0006259|GO:0006954|GO:0007165|GO:0008283|GO:0010906|GO:0031994|GO:0031995|GO:0043410|GO:0043567|GO:0043568|GO:0044267|GO:0044342	insulin like growth factor binding protein 4	5602.74	620.613	11.2737	9.76027	12946.6	6718.76	1631.01	904.181	5813.12	981.67	536.387	562.436	458.941	563.633	12.5788	12.2469	10.3873	9.56775	11.5879	10.1713	9.82856	10.1243	9.42003	9.25719
ASHGV40021587	0.000477712	0.00435891	2.65674	up	protein_coding	NM_002982	CCL2	RefSeq	760	chr17	+	32582295	32584220	ACCCCAAGCAGAAGTGGGTTCAGGATTCCATGGACCACCTGGACAAGCAAACCCAAACTC	6347	Hs.303649	GO:0000165|GO:0001525|GO:0001666|GO:0001912|GO:0001938|GO:0002523|GO:0002548|GO:0002693|GO:0004672|GO:0005102|GO:0005576|GO:0005576|GO:0005615|GO:0005791|GO:0006468|GO:0006874|GO:0006935|GO:0006954|GO:0006959|GO:0007010|GO:0007155|GO:0007165|GO:0007166|GO:0007179|GO:0007186|GO:0007187|GO:0007259|GO:0007568|GO:0008009|GO:0008201|GO:0008360|GO:0009408|GO:0009611|GO:0009612|GO:0009617|GO:0009887|GO:…	chemokine (C-C motif) ligand 2	112.934	30.7042	6.44573	5.03607	152.786	104.026	101.472	78.2601	128.127	41.1718	14.0126	24.9833	28.5107	44.8424	6.59123	6.75209	6.42604	6.03891	6.42035	5.44984	4.19143	5.27427	5.14912	5.11569
ASHGV40028810	0.00670223	0.0210125	15.6194	up	protein_coding	NM_001430	EPAS1	RefSeq	5184	chr2	+	46524540	46613842	CACAGTGCTACGCCACCCAGTACCAGGACTACAGCCTGTCGTCAGCCCACAAGGTGTCAG	2034	Hs.468410	GO:0000981|GO:0001077|GO:0001525|GO:0001666|GO:0001892|GO:0001974|GO:0002027|GO:0003677|GO:0005515|GO:0005654|GO:0005667|GO:0005667|GO:0005829|GO:0006366|GO:0007005|GO:0007165|GO:0007601|GO:0008134|GO:0016607|GO:0030218|GO:0030324|GO:0035019|GO:0035035|GO:0042415|GO:0043129|GO:0043565|GO:0043619|GO:0045944|GO:0045944|GO:0046982|GO:0048469|GO:0048625|GO:0055072|GO:0061418|GO:0071456|GO:0071456	endothelial PAS domain protein 1	1506.29	36.6769	9.29103	5.32576	47.0664	975.612	3555.53	1562.56	1390.67	33.8462	36.7313	16.6003	41.7969	54.4099	5.22197	9.64066	11.527	10.4236	9.6419	5.14247	5.67723	4.6425	5.73632	5.4303
ASHGV40034302	0.0284484	0.0598747	19.7622	up	protein_coding	NM_001308426	NME6	RefSeq	3238	chr3	-	48333806	48343175	ACACCCACAAGAGACACAGAATTATCTCCCAATAAAATTGTCTCATAAAAACCTGGCTCC	10201	Hs.465558	GO:0004550|GO:0005524|GO:0005622|GO:0005739|GO:0006165|GO:0006183|GO:0006228|GO:0006241|GO:0006915|GO:0030308|GO:0045839|GO:0046872	NME/NM23 nucleoside diphosphate kinase 6	1382.39	57.1059	8.84856	4.54388	182.967	43.9579	1897.05	1472.62	3315.34	9.99934	5	171.728	5	93.8016	6.82526	5.65936	10.6139	10.3422	10.8021	3.36794	2.33744	8.31146	2.33708	6.3655
ASHGV40018934	0.00358196	0.0139461	3.37785	up	protein_coding	NM_000294	PHKG2	RefSeq	5503	chr16	+	30759619	30772497	AAGCACCCATCGTGTACGGCCACTGACCAAGAATGCACTGTTGAGGGACCCTTATGCGCT	5261	Hs.65735	GO:0004674|GO:0004689|GO:0005516|GO:0005524|GO:0005575|GO:0005829|GO:0005964|GO:0005975|GO:0005977|GO:0005978|GO:0005980|GO:0006006|GO:0006091|GO:0006468|GO:0019899|GO:0044281|GO:0045819|GO:0050321	phosphorylase kinase, gamma 2 (testis)	221.686	46.8108	7.27989	5.52379	180.014	88.7662	214.116	227.02	398.515	43.8108	20.8882	35.183	22.9179	111.254	6.8037	6.55505	7.53294	7.55986	7.94791	5.53715	4.78461	5.81942	4.82904	6.6487
ASHGV40056887	0.0223582	0.050288	4.92547	up	protein_coding	NM_000994	RPL32	RefSeq	1668	chr3	-	12876443	12883081	TAAAAACTGCCATCTGGCATCTTCCTTCCTTGATTTTAAGTCTTCAGCTTCTTGGCCAAC	6161	Hs.265174	GO:0000184|GO:0003735|GO:0005737|GO:0005813|GO:0005829|GO:0006412|GO:0006412|GO:0006413|GO:0006414|GO:0006415|GO:0006614|GO:0010467|GO:0016020|GO:0016032|GO:0019058|GO:0019083|GO:0022625|GO:0044267|GO:0044822	ribosomal protein L32	420.286	32.1908	7.50127	5.20101	849.464	591.042	129.744	27.8794	503.303	33.7965	23.992	30.954	30.4329	41.7784	8.77891	9.02235	6.79848	4.66871	8.23792	5.14125	4.99583	5.61852	5.25226	4.9972
ASHGV40006638	0.00968504	0.0272776	4.67669	up	protein_coding	NM_020646	ASCL3	RefSeq	650	chr11	-	8959118	8964580	AAGTTTCCTCCATGATAGCAACCACCAGCCACCATGCTGACCCTATGTTCAGAATTGTTT	56676	Hs.501852	GO:0000122|GO:0000977|GO:0001227|GO:0003677|GO:0005634|GO:0005667|GO:0006351|GO:0006357|GO:0046983	achaete-scute family bHLH transcription factor 3	1657.18	220.416	9.81916	7.59367	3560.72	2207.96	690.183	651.466	1175.55	651.606	57.1195	77.2965	170.508	145.55	10.7221	10.7482	9.14243	9.08225	9.40077	9.55752	6.40589	7.07007	7.82662	7.10824
ASHGV40021485	0.00582159	0.0190781	7.70411	up	protein_coding	NM_014573	TMEM97	RefSeq	2585	chr17	+	26646120	26655711	CTTACTCATCCCATTCATACTTTTAATTTTCATGTTGCGGAGCCCCTACTACAAGTATGA	27346	Hs.199695	GO:0001558|GO:0005515|GO:0005764|GO:0005791|GO:0005886|GO:0016021|GO:0031965|GO:0042632	transmembrane protein 97	157.543	8.13101	6.0625	3.11687	157.638	16.4551	26.5337	167.779	419.309	5	6.3656	8.37908	9.24451	11.6659	6.63261	4.24609	4.32479	7.09036	8.01865	2.32966	2.97162	3.52837	3.49411	3.2606
ASHGV40039276	0.000124531	0.00240693	11.9843	up	protein_coding	ENST00000368376	MTX1	GENCODE	1632	chr1	+	155178489	155183614	ACCAGTCATGGAGAGGTCATCTCAGTTCCACACAAGATCATCACCCACCTTCGAAAAGAG	4580	Hs.490874	GO:0005741|GO:0006626|GO:0016021|GO:0044267	metaxin 1	276.858	17.1141	7.47058	3.8875	473.648	99.5789	128.746	304.344	377.973	35.2076	5.16189	7.90394	11.8629	25.4341	8.01012	6.69607	6.78438	7.9772	7.8851	5.20318	2.6591	3.43018	3.866	4.27901
ASHGV40006914	0.0171875	0.0414117	4.00577	up	protein_coding	NM_017749	AMBRA1	RefSeq	5034	chr11	-	46417961	46612914	ACCAACCCTCCACTGCGAGTTGACCAATAACAACCACCTTCTGGATGGTGGCAGCAGCAG	55626	Hs.654644	GO:0005515|GO:0005737|GO:0005739|GO:0005739|GO:0005741|GO:0005776|GO:0005829|GO:0005930|GO:0006914|GO:0008285|GO:0021915|GO:0030154|GO:0031625|GO:0043524|GO:0043552|GO:0045335|GO:0098779|GO:0098779|GO:0098779|GO:1903599|GO:2000785	autophagy/beclin-1 regulator 1	828.902	134.198	8.92067	6.91859	756.259	213.887	534.895	845.389	1794.08	363.521	85.2441	28.2767	108.321	85.6271	8.62262	7.70535	8.81883	9.47461	9.98192	8.72165	7.03222	5.46819	7.1588	6.21209
ASHGV40031087	0.00212177	0.010091	5.52313	up	protein_coding	NM_001336	CTSZ	RefSeq	1517	chr20	-	57570241	57582309	ATGTGGATGGTGTCAACTATGCCAGCATCACCCGGAACCAGCACATCCCCCAATACTGCG	1522	Hs.252549	GO:0002003|GO:0004197|GO:0005515|GO:0005615|GO:0005764|GO:0005783|GO:0005886|GO:0006508|GO:0008234|GO:0043231|GO:0044267|GO:0051603|GO:0060441|GO:0070062	cathepsin Z	6171.02	466.61	11.6996	9.23415	11263.4	10891.3	4168.87	2339.33	2192.17	906.891	373.904	378.21	291.357	382.688	12.4082	13.0189	11.7713	11.0429	10.2569	10.0365	9.27085	9.52104	8.69009	8.65231
ASHGV40055654	0.00197698	0.00970684	5.79479	up	protein_coding	NM_004676	PRY	RefSeq	1238	chrY	-	24217902	24242154	GGATGCAGTGAGGTCAAGAGCCCAACCTTCTTTCACTGACACCCACCTCTAAGGACTCAG	9081	Hs.158343		PTPN13-like, Y-linked	330.625	31.9026	7.64705	5.1123	120.063	86.9783	427.939	407.03	611.116	52.5705	17.3004	28.1814	27.0745	34.3863	6.27966	6.53165	8.51831	8.40555	8.50011	5.81216	4.50044	5.4636	5.064	4.72128
ASHGV40013801	0.0283363	0.0596747	8.01821	up	protein_coding	NM_000396	CTSK	RefSeq	1825	chr1	-	150768683	150780917	AGAGCCCCAGACTCTGTCGACTATCGAAAGAAAGGATATGTTACTCCTGTCAAAAATCAG	1513	Hs.632466	GO:0001957|GO:0001968|GO:0002224|GO:0004197|GO:0005515|GO:0005518|GO:0005576|GO:0005615|GO:0005764|GO:0006508|GO:0008234|GO:0022617|GO:0030198|GO:0030574|GO:0030574|GO:0036021|GO:0043394|GO:0045087|GO:0045453|GO:0051603|GO:1903146|GO:1903955	cathepsin K	422.992	18.9036	7.0974	4.09412	1061.36	631.969	75.724	13.3092	332.605	10.0219	22.8407	5.01998	21.7786	34.857	9.0555	9.09037	5.97032	3.65805	7.71274	3.37054	4.92017	2.69376	4.74593	4.74017
ASHGV40021615	0.00422168	0.015317	9.44467	up	protein_coding	NM_145272	C17orf50	RefSeq	1034	chr17	+	34087915	34092098	TTGCTGCGAGCTCCTCTTCTGCAAGAAATGCAGGAGTCTGCACAGCCACCCAGCCTATGT	146853	Hs.127194		chromosome 17 open reading frame 50	112.664	6.08779	5.79277	2.55327	31.4461	78.3528	368.57	69.2893	15.6627	10.439	5	5	5	5	4.72534	6.39545	8.31594	5.88131	3.64582	3.42472	2.33744	2.34218	2.33708	2.32495
ASHGV40010515	8.12998e-05	0.00209345	5.09159	up	protein_coding	NM_018171	APPL2	RefSeq	3289	chr12	-	105567074	105630008	TGGGAGGGAAACTAAGAAATGGTTGACAGCGTTCCCACCCATCTACAATGTTATTTTAGG	55198	Hs.506603	GO:0005515|GO:0005634|GO:0005737|GO:0007049|GO:0007165|GO:0008283|GO:0010008|GO:0016581|GO:0031901|GO:0070062	adaptor protein, phosphotyrosine interaction, PH domain and leucine zipper containing 2	43.5986	6.98461	5.18847	2.84036	60.063	37.6279	49.8565	38.0739	32.3716	5	7.37215	5	10.8264	6.72451	5.48779	5.45205	5.33088	5.08735	4.58429	2.32966	3.20827	2.34218	3.72945	2.59222
ASHGV40000400	1.30307e-06	0.000227288	35.5857	up	protein_coding	ENST00000416266	CYP4F31P	GENCODE	2249	chr2	+	132044329	132050127	AAATAAGTCACCTTCCTCACCCTGCAGGAATGCCAGTGAACATATTGCTGACATCTTGGA					923.822	15.1623	9.04547	3.89225	1279	302.178	510.711	557.987	1969.23	21.7884	8.04395	9.73786	8.95188	27.2895	9.32448	8.16394	8.7567	8.86428	10.118	4.49977	3.3478	3.78292	3.44749	4.38326
ASHGV40008573	8.87645e-05	0.00215788	239.044	up	protein_coding	NM_017670	OTUB1	RefSeq	2310	chr11	+	63753324	63765892	CAAGGAGAGCGACCACATCCACATCATTGCGCTGGCCCAGGCCCTCAGCGTGTCCATCCA	55611	Hs.473788	GO:0002250|GO:0004843|GO:0005515|GO:0005634|GO:0005737|GO:0006281|GO:0006974|GO:0019784|GO:0031625|GO:0043130|GO:0070062|GO:0071108|GO:0071347|GO:1901315|GO:2000780	OTU deubiquitinase, ubiquitin aldehyde binding 1	4061.39	5.23624	10.2736	2.37245	6597.28	8942.6	1139.33	96.4235	3531.32	5	5	5	5	6.1812	11.5782	12.6912	9.88338	6.31281	10.9023	2.32966	2.33744	2.34218	2.33708	2.5159
ASHGV40024091	6.70154e-05	0.00191625	30.5981	up	protein_coding	NM_006532	ELL	RefSeq	4077	chr19	-	18553472	18632937	TGCGAGTACCTGCACAGCAAGCTGGCCCACATCAAGAGGCTCATCGCCGAGTACGACCAG	8178	Hs.515260	GO:0001701|GO:0005515|GO:0005654|GO:0006366|GO:0006368|GO:0008023|GO:0010467|GO:0010923|GO:0015030|GO:0016032|GO:0016607|GO:0019902|GO:0032786|GO:0032968|GO:0035327|GO:0035363|GO:0042795|GO:0042796|GO:0045945|GO:0050434	elongation factor RNA polymerase II	327.25	5	7.26963	2.33426	708.294	560.396	72.8849	62.738	231.937	5	5	5	5	5	8.53206	8.9459	5.8999	5.75396	7.21632	2.32966	2.33744	2.34218	2.33708	2.32495
ASHGV40018743	0.00790381	0.0235561	3.78586	up	protein_coding	NM_004996	ABCC1	RefSeq	6564	chr16	+	16043433	16236930	AGTTCGAGGACTGCACCGTCCTCACCATCGCCCACCGGCTCAACACCATCATGGACTACA	4363	Hs.391464	GO:0005215|GO:0005524|GO:0005886|GO:0005886|GO:0005887|GO:0006691|GO:0006766|GO:0006767|GO:0006810|GO:0009235|GO:0016020|GO:0016323|GO:0016887|GO:0019369|GO:0042493|GO:0042626|GO:0044281|GO:0055085|GO:0070062	ATP binding cassette subfamily C member 1	393.613	51.4503	7.78174	5.86112	148.897	89.6404	502.758	308.009	918.759	60.7532	43.3028	25.1089	49.7698	78.317	6.55702	6.56495	8.73662	8.00048	9.04959	6.02496	5.94937	5.28253	6.00203	6.04669
ASHGV40050328	1.63335e-05	0.000936641	6.96118	up	protein_coding	NM_018142	INTS10	RefSeq	2539	chr8	+	19674917	19709586	TTCAAGATGGAGGCAAATCCCAGGAGGAACCCTCGAAAGTAAAGCCCAAATTTAGAAAAG	55174	Hs.512627	GO:0005515|GO:0005515|GO:0016180|GO:0032039	integrator complex subunit 10	136.171	14.1296	6.68657	3.88724	184.421	144.501	89.2284	115.515	147.189	19.3458	6.34647	14.5424	11.6546	18.7587	6.83523	7.2131	6.22687	6.56716	6.59049	4.32608	2.96676	4.42872	3.83928	3.87536
ASHGV40050063	0.0426438	0.0816481	8.70337	up	protein_coding	NM_145003	TSNARE1	RefSeq	1982	chr8	-	143293440	143484610	TGCCCTGCTTGTCATCATCATCATCATCGCCACCTCTGTCCGAAAGTGATGCTACCCGTG	203062	Hs.370931	GO:0000149|GO:0005484|GO:0006886|GO:0006906|GO:0012505|GO:0016021|GO:0031201|GO:0048278	t-SNARE domain containing 1	13805.9	982.206	12.5423	9.42076	27217.1	19878.8	3318.81	1432.52	17182.3	66.1281	2246.97	124.555	1569.28	904.097	13.7468	13.9808	11.4142	10.2893	13.2806	6.16165	11.9099	7.80191	11.288	9.94236
ASHGV40044740	2.44327e-07	9.4704e-05	31.0645	up	protein_coding	NM_021052	HIST1H2AE	RefSeq	564	chr6	+	26217147	26217711	TTCAGAGCCACCCACCTTTTCTGTAAAGTGCTGGAATACACATACGATGCCTGAAATCTC	3012	Hs.121017	GO:0000786|GO:0003677|GO:0005634|GO:0008285|GO:0046982|GO:0070062	histone cluster 1, H2ae	2305.11	38.7924	10.3657	5.40851	3939.49	1846.56	858.065	1202.76	3678.65	51.1989	26.7097	21.3483	37.4288	57.2762	10.8748	10.5036	9.45345	10.0318	10.9649	5.76927	5.1669	5.0345	5.55598	5.51589
ASHGV40000027	8.64374e-05	0.00213856	7.49043	up	protein_coding	NM_031478	FAM57B	RefSeq	1943	chr16	-	30035747	30042186	TTGGCAAGATCCTCATCCAGTACAAGCAGCAGCACACACTGCTGCACAAGGTGAACGGGG	83723	Hs.558560	GO:0000139|GO:0005783|GO:0005789|GO:0016021|GO:0045599|GO:0046513|GO:0050291	family with sequence similarity 57 member B	95.2941	7.42901	5.94741	3.04236	94.3331	20.0979	70.4982	103.72	187.821	8.752	6.98948	5.87758	7.0701	8.45592	6.00113	4.54897	5.8561	6.41664	6.91423	3.18114	3.12266	2.94864	3.10257	2.85681
ASHGV40030264	0.00459969	0.0162245	5.02573	up	protein_coding	NM_000751	CHRND	RefSeq	2963	chr2	+	233390869	233401375	AGATCTCCTACTCCTGCAACGTGCTTGTCTACCACTACGGCTTCGTGTACTGGCTGCCAC	1144	Hs.156289	GO:0003009|GO:0004889|GO:0005886|GO:0005892|GO:0006810|GO:0006936|GO:0007165|GO:0007268|GO:0007271|GO:0007274|GO:0015464|GO:0030054|GO:0035094|GO:0042166|GO:0042391|GO:0043005|GO:0045202|GO:0045211|GO:0048630|GO:0050877|GO:0050881|GO:0050905|GO:0098655|GO:0098655	cholinergic receptor, nicotinic delta	67.1012	8.72703	5.32969	3.00036	158.014	64.839	22.6161	18.8891	71.1481	8.21799	5	5	10.0963	15.3208	6.63609	6.15498	4.06454	4.13504	5.65779	3.08659	2.33744	2.34218	3.62294	3.61264
ASHGV40010940	1.81088e-07	8.423e-05	77.4509	up	protein_coding	NM_002235	KCNA6	RefSeq	5982	chr12	+	4918341	4960278	AGCTACCTTCCTACACCACATCGGGCCTATGCAGAGAAAAGAATGCTCACGGAGGTCTGA	3742	Hs.306190	GO:0005249|GO:0005251|GO:0005886|GO:0005887|GO:0005887|GO:0006813|GO:0007268|GO:0008076|GO:0034705|GO:0034765|GO:0043679|GO:0051260|GO:0071805	potassium channel, voltage gated shaker related subfamily A, member 6	2335.28	16.1478	10.3054	4.03018	4397.12	867.193	1086.46	1265.45	4060.15	14.6592	11.2337	7.84056	18.775	28.2303	11.0108	9.49538	9.81981	10.1102	11.0908	3.91688	3.8526	3.41544	4.5354	4.43057
ASHGV40043198	0.0300586	0.0625864	2.95139	up	protein_coding	uc009wym.3	PRG4	UCSC_knowngene	4657	chr1	+	186265404	186283688	TTGGACAATGGTGACTTCAAGGTCACAACTCCTGACACGTCTACCACCCAACACAATAAA	10216	Hs.647723	GO:0005044|GO:0005615|GO:0006898|GO:0006955|GO:0008283|GO:0030247|GO:0042127|GO:0045409|GO:0071425	proteoglycan 4	58.3314	10.7693	5.0605	3.49911	150.769	76.5191	22.0093	20.7742	21.5849	9.46592	7.24487	9.08165	9.02526	19.0289	6.5772	6.36823	4.02124	4.27234	4.06349	3.29017	3.18242	3.66979	3.4602	3.89296
ASHGV40030159	0.000853257	0.00584791	5.20717	up	protein_coding	NM_005876	SPEG	RefSeq	10650	chr2	+	220299699	220358354	TACCTGATGAAGCTGCGCCGCCAGACGCTCACCTTCACCACCAACCGGCTCAAGGAGTTC	10290	Hs.21639	GO:0001701|GO:0004674|GO:0005515|GO:0005524|GO:0005634|GO:0006468|GO:0007517|GO:0008285|GO:0055013|GO:0060541	SPEG complex locus	181.29	19.8012	6.8189	4.4384	365.109	248.518	73.5297	78.7392	140.554	27.3879	18.9957	11.5977	22.4359	18.5888	7.67716	7.9218	5.91608	6.047	6.53244	4.83149	4.64525	4.06206	4.79052	3.86266
ASHGV40029242	0.000879649	0.00596904	9.1273	up	protein_coding	NM_002518	NPAS2	RefSeq	4004	chr2	+	101436612	101613287	TACGCCCAGAGCCAGACCGTGTTTCAAAATCCAGACGCACACCCCGCCAACAGCAGCAGC	4862	Hs.156832	GO:0001047|GO:0003677|GO:0003677|GO:0003700|GO:0005515|GO:0005634|GO:0005654|GO:0005667|GO:0005829|GO:0006351|GO:0006974|GO:0007417|GO:0007623|GO:0032922|GO:0042745|GO:0044255|GO:0044281|GO:0045475|GO:0045739|GO:0045893|GO:0045893|GO:0045944|GO:0046872|GO:0046983|GO:0051775|GO:0051879|GO:0060548|GO:2001020	neuronal PAS domain protein 2	10370.8	922.66	12.7678	9.57765	10347	9516.64	9024.97	7302.17	15663.2	3238.36	364.134	318.027	348.413	344.366	12.2653	12.7989	12.9236	12.7495	13.1019	11.9264	9.231	9.26925	8.98892	8.47265
ASHGV40020241	0.0118616	0.0313596	3.95716	up	protein_coding	ENST00000595377	AC006449.1	GENCODE	366	chr17	-	36884085	36884451	AGACTTACTTCTCTTCCCATCCAGACAAAAGTTAAGTTTCGCTCTAAGTGGGCCAGCCTT					48.6396	7.60768	4.73071	2.74624	143.807	30.6117	17.5802	11.5597	39.6397	5.5199	5.36158	5	5	17.1569	6.51044	5.14912	3.66067	3.4661	4.86721	2.57898	2.71019	2.34218	2.33708	3.76278
ASHGV40007105	0.0066198	0.0208312	4.04499	up	protein_coding	NM_001981	EPS15	RefSeq	5220	chr1	-	51819934	51984995	AAATAGTTTCACCCTGCACTACCCTGTTCTGTAGTTATTCTGATGATAGCCAGTGAGGTT	2060	Hs.83722	GO:0005509|GO:0005515|GO:0005737|GO:0005829|GO:0005886|GO:0005905|GO:0006895|GO:0007173|GO:0008283|GO:0015031|GO:0016020|GO:0016050|GO:0016235|GO:0017124|GO:0019065|GO:0030122|GO:0031593|GO:0031901|GO:0032456|GO:0042059|GO:0042802|GO:0043231|GO:0046718|GO:0048268|GO:0060170	epidermal growth factor receptor pathway substrate 15	496.546	51.6162	7.92009	5.90396	1286.58	514.357	131.205	115.196	435.396	45.368	42.298	34.2071	50.0866	86.1216	9.32993	8.83311	6.81085	6.56221	8.06438	5.58782	5.91365	5.78072	6.01203	6.22557
ASHGV40046856	7.65395e-05	0.00203823	12.886	up	protein_coding	ENST00000292377	GPC2	GENCODE	2532	chr7	-	99767228	99774990	TCTGCCACCCACATCCTTCACAAACTCCATGTTTCAGTGTTTGAGTCCATGTTTATTCTG	221914	Hs.211701	GO:0001523|GO:0005578|GO:0005615|GO:0005783|GO:0005796|GO:0005886|GO:0005975|GO:0006024|GO:0006027|GO:0007224|GO:0007603|GO:0030182|GO:0030203|GO:0030204|GO:0031225|GO:0043202|GO:0043395|GO:0044281	glypican 2	9670.28	436.546	12.5329	8.84514	12299.6	6751.87	4548.87	6992.16	17758.9	1171.05	173.299	196.425	365.646	276.307	12.4984	12.2521	11.9099	12.6774	13.3266	10.4465	8.07437	8.52323	9.07181	8.10975
ASHGV40033286	0.00224846	0.0104444	2.51705	up	protein_coding	NM_022766	CERK	RefSeq	4445	chr22	-	47080306	47134152	CGTCCTGCTCACAAACTGGGAAAGTGTGAAAACTATTTAAGATAATTATTACAGACCAAT	64781	Hs.200668	GO:0000287|GO:0001729|GO:0005515|GO:0005524|GO:0005739|GO:0005886|GO:0006665|GO:0006672|GO:0006672|GO:0006687|GO:0016021|GO:0044281|GO:0046834|GO:0046834	ceramide kinase	416.539	98.5055	8.1223	6.79057	610.99	288.44	260.564	246.38	676.319	123.482	43.5498	68.9343	73.9087	182.653	8.35492	8.10398	7.82575	7.69391	8.63296	7.05902	5.95679	6.88916	6.60618	7.44172
ASHGV40009895	0.000390828	0.00395763	4.32683	up	protein_coding	NM_000376	VDR	RefSeq	4669	chr12	-	48235319	48298814	ACTATTCACCTGCCCCTTCAACGGGGACTGCCGCATCACCAAGGACAACCGACGCCACTG	7421	Hs.524368	GO:0000122|GO:0000902|GO:0001501|GO:0003677|GO:0003700|GO:0003707|GO:0005515|GO:0005634|GO:0005654|GO:0005654|GO:0006367|GO:0006816|GO:0006874|GO:0007165|GO:0007595|GO:0008270|GO:0008285|GO:0008434|GO:0010467|GO:0010628|GO:0010839|GO:0010980|GO:0038183|GO:0038186|GO:0043235|GO:0043401|GO:0043565|GO:0045618|GO:0045892|GO:0045944|GO:0046697|GO:0046965|GO:0050892|GO:0060058|GO:0060558|GO:0060745|GO:…	vitamin D (1,25- dihydroxyvitamin D3) receptor	435.537	57.2379	8.18481	6.0715	727.067	474.568	363.191	442.868	169.989	64.1663	42.3447	38.1468	53.1362	88.3954	8.56808	8.73857	8.29474	8.5362	6.78645	6.11938	5.91451	5.9512	6.10182	6.27057
ASHGV40023761	0.0265523	0.0569141	4.00573	up	protein_coding	NM_182919	TICAM1	RefSeq	2727	chr19	-	4815935	4831754	ATCATCGGAACAGAAATTCTATAACTTTGTGATCCTCCACGCCAGGGCAGACGAACACAT	148022	Hs.29344	GO:0002224|GO:0002281|GO:0002756|GO:0004871|GO:0005515|GO:0005776|GO:0005829|GO:0006915|GO:0006954|GO:0007249|GO:0010008|GO:0012501|GO:0019901|GO:0030890|GO:0031398|GO:0031410|GO:0031663|GO:0032092|GO:0032755|GO:0032760|GO:0032816|GO:0034138|GO:0034142|GO:0035666|GO:0043123|GO:0043330|GO:0043496|GO:0045080|GO:0045087|GO:0045359|GO:0045429|GO:0051092|GO:0051607|GO:0097191|GO:0097296|GO:0097342	toll-like receptor adaptor molecule 1	57.4414	8.69861	5.02279	3.02072	87.9434	129.566	25.3874	9.60097	34.7092	8.42612	5	5	12.404	12.6629	5.92996	7.05482	4.25349	3.19293	4.68275	3.12724	2.33744	2.34218	3.93162	3.36514
ASHGV40019547	0.00146775	0.00805704	12.0296	up	protein_coding	NM_005250	FOXL1	RefSeq	3207	chr16	+	86612114	86615304	ACAGCATCCGCCACAACCTCTCGCTCAACGACTGCTTCGTCAAGGTGCCCCGCGAGAAAG	2300	Hs.533830	GO:0000981|GO:0003677|GO:0003700|GO:0005634|GO:0005634|GO:0006351|GO:0006357|GO:0007275|GO:0007495|GO:0007507|GO:0008301|GO:0009653|GO:0009887|GO:0030111|GO:0030154|GO:0030166|GO:0043565|GO:0061146	forkhead box L1	1496.49	43.5656	9.24617	5.65766	3383.21	1945.49	409.306	127.286	1617.16	52.0241	38.4854	27.8372	48.6395	50.8418	10.6502	10.5782	8.45426	6.70532	9.84279	5.79207	5.76007	5.44914	5.97184	5.31515
ASHGV40008447	5.7183e-07	0.000153448	7.52551	up	protein_coding	NM_001105565	SMTNL1	RefSeq	1649	chr11	+	57310113	57317747	GCCTTCTGTGCCCTCATCCACAAGTTCTTCCCTGACGCCTTTGACTACGCAGAGCTGGAT	219537	Hs.68756	GO:0005516|GO:0005634|GO:0005737|GO:0031430|GO:0031674|GO:0043292|GO:0045907|GO:0045908	smoothelin-like 1	1735.53	116.006	10.1275	7.21568	2604.74	1451.12	949.555	1400.66	2271.56	104.15	119.596	92.4756	138.576	125.231	10.286	10.1698	9.61508	10.2569	10.3095	6.8247	7.52397	7.35004	7.52741	6.85228
ASHGV40000775	0.00254101	0.0113065	11.4792	up	protein_coding	NM_001014979	C16orf93	RefSeq	1575	chr16	-	30768743	30773565	AAGAGGAACTAGAGACAGTGGCCCCACCAGAGCCAGAGCCAAGCCACATCCACGTCCTCC	90835	Hs.724010		coiled-coil domain containing 189	565.208	51.1227	8.5422	5.02126	604.846	931.945	338.473	324.401	626.374	152.623	11.7058	6.69806	55.4137	29.1725	8.33763	9.58238	8.18613	8.07386	8.53102	7.37386	3.91825	3.16422	6.1682	4.48177
ASHGV40011936	0.0282123	0.0595214	2.20069	up	protein_coding	NM_213594	RFX4	RefSeq	3965	chr12	+	106976684	107156582	TATAACTATGGGAGCTATGGCAACCAGCATCCTCACCCCATGCAGAGCCAGTATCCGGCC	5992	Hs.388827	GO:0000978|GO:0001077|GO:0003682|GO:0005515|GO:0005634|GO:0006366|GO:0021516|GO:0021537|GO:0021696|GO:0021914|GO:0030901|GO:0042384|GO:0045944|GO:0070613	regulatory factor X4	7761.63	1765.4	12.2896	11.1516	10573.7	10025	8167.49	4276.9	5765.1	3568.7	720.506	1810.42	1296.22	1431.13	12.2972	12.8853	12.7748	11.9125	11.5782	12.0605	10.2593	11.8208	11.0086	10.609
ASHGV40038256	1.56072e-05	0.000918744	17.7512	up	protein_coding	NM_021647	MFAP3L	RefSeq	6356	chr4	-	170907747	170947581	ACAGAGCCAGCAGTGACACATGACAAAAACACCTGCATTATTTACGAAAGCCATGTCTAA	9848	Hs.593942	GO:0005886|GO:0016021	microfibrillar associated protein 3 like	149.93	5.36082	6.53942	2.38958	302.903	205.716	47.2	86.8418	106.988	5	5	5	5	6.80411	7.44023	7.65782	5.24409	6.17426	6.18069	2.32966	2.33744	2.34218	2.33708	2.60153
ASHGV40038372	0.000216626	0.00301075	4.91068	up	protein_coding	NM_021069	SORBS2	RefSeq	6344	chr4	-	186506597	186877870	GACCCTCCAATACCCCACAGCTATTCTAGTGATAGGATTCACAGCTTGAGCTCAAATAAG	8470	Hs.619806	GO:0005200|GO:0005515|GO:0005634|GO:0005886|GO:0007015|GO:0007155|GO:0008093|GO:0008150|GO:0008307|GO:0015629|GO:0016477|GO:0019904|GO:0030018|GO:0044822|GO:0046872|GO:0048471|GO:0061049	sorbin and SH3 domain containing 2	1807.28	175.918	10.1248	7.82892	3163.37	2221.26	1642.3	1054.75	954.723	231.018	109.251	197.142	145.064	197.114	10.5418	10.7557	10.391	9.82181	9.11389	8.04582	7.40057	8.53102	7.59424	7.57293
ASHGV40021733	0.00267084	0.0115814	4.70015	up	protein_coding	NM_033133	CNP	RefSeq	5222	chr17	+	40118758	40129754	GCAGTCCTGCACCATCATATGAGTGTTCTCACCACCACTTATGCCCCTAGAAGGGAAGGG	1267	Hs.273621	GO:0000226|GO:0003723|GO:0004113|GO:0005615|GO:0005634|GO:0005654|GO:0005737|GO:0005741|GO:0005743|GO:0005874|GO:0005886|GO:0005902|GO:0007268|GO:0007409|GO:0007568|GO:0008344|GO:0009214|GO:0009636|GO:0016020|GO:0021762|GO:0030551|GO:0030900|GO:0031143|GO:0032496|GO:0035748|GO:0035749|GO:0042470|GO:0046902|GO:0048471|GO:0048709|GO:0070062	2',3'-cyclic nucleotide 3' phosphodiesterase	320.485	31.5623	7.41622	5.18352	819.666	283.323	90.4649	104.257	304.715	33.592	27.5646	37.7759	24.1031	34.7761	8.73529	8.08577	6.2445	6.42102	7.59455	5.13095	5.2213	5.93284	4.89402	4.73848
ASHGV40014773	5.50149e-06	0.000566155	11.2442	up	protein_coding	NM_173527	REM2	RefSeq	1885	chr14	+	23352431	23356889	GCGCCACCTGCACGCCGCGAGAGCCTCACCAAGAAAGCCAAGAGGTTCCTCGCCAACCTG	161253	Hs.444911	GO:0003924|GO:0005525|GO:0005622|GO:0005886|GO:0007264|GO:0008152	RAS (RAD and GEM)-like GTP binding 2	1120.35	56.5758	9.4864	5.9953	1137.85	1599.11	1055.56	475.014	1334.19	63.6947	49.444	32.399	36.7336	100.608	9.15447	10.298	9.77175	8.63456	9.57325	6.10796	6.17098	5.69159	5.52771	6.47826
ASHGV40023944	0.00713246	0.0219154	2.86256	up	protein_coding	NM_022834	VWA1	RefSeq	4659	chr1	+	1370902	1378262	TCAGCCCCTGCCGAGAAGCACCTGCACTTTGTGGACGTGGATGACCTGCACATCATTGTC	64856	Hs.449009	GO:0005604|GO:0005614|GO:0005615|GO:0030198|GO:0042802|GO:0048266|GO:0070062	von Willebrand factor A domain containing 1	963.116	159.64	9.14007	7.62277	1585.98	1468.68	526.026	313.815	921.08	130.21	185.597	103.913	112.469	266.012	9.62703	10.19	8.79527	8.03256	9.0555	7.13147	8.16958	7.54198	7.22156	8.04924
ASHGV40021019	9.83644e-05	0.00224237	3.75143	up	protein_coding	NM_016286	DCXR	RefSeq	860	chr17	-	79993756	79995573	CTGAGCTCCCTCCACACACCTCAAGCCCCATGCCGTGCTCATCCTACCCCCAATCCCTCC	51181	Hs.9857	GO:0005634|GO:0005881|GO:0005902|GO:0005903|GO:0005997|GO:0006006|GO:0006739|GO:0016020|GO:0016655|GO:0042732|GO:0050038|GO:0051289|GO:0055114|GO:0070062	dicarbonyl/L-xylulose reductase	52853.4	9445.41	15.4493	13.5419	81667.4	52056.6	33593.1	37585.2	59364.4	16959.1	7788.75	3958.94	8386.46	10133.8	15.8694	15.8307	15.2103	15.1039	15.2321	14.2028	13.6321	12.9216	13.6262	13.3266
ASHGV40028161	0.049045	0.0908139	5.48588	up	protein_coding	NM_025243	SLC19A3	RefSeq	3775	chr2	-	228549925	228582745	TCAGAACCATTCCTTATCCCATATTTATCTGGACCAGATAAAAACCTGACCAGTGCAGAG	80704	Hs.221597	GO:0005886|GO:0006766|GO:0006767|GO:0015403|GO:0016021|GO:0042723|GO:0044281|GO:0071934|GO:0071934	solute carrier family 19 (thiamine transporter), member 3	195.957	11.4749	6.09558	3.63985	15.0212	12.7426	98.7675	378.123	475.128	8.1215	15.4123	17.6487	7.27198	8.91986	3.75639	3.86691	6.38516	8.29782	8.17159	3.07184	4.32851	4.73466	3.14115	2.92309
ASHGV40020710	7.86855e-06	0.00065935	39.4785	up	protein_coding	NM_007215	POLG2	RefSeq	1607	chr17	-	62473901	62493184	CTGAGAAGCAGAGACACCACAATGAAGGAAATGATGCATATATCCAAATTAAAAGACTTT	11232	Hs.437009	GO:0000262|GO:0001701|GO:0003677|GO:0003887|GO:0005515|GO:0005759|GO:0006260|GO:0006261|GO:0006264|GO:0006281|GO:0006996|GO:0007005|GO:0022904|GO:0042645|GO:0042802|GO:0070062|GO:0070584|GO:0071897|GO:0071897	polymerase (DNA directed), gamma 2, accessory subunit	419.555	5	7.63726	2.33426	1137.83	223.072	84.3936	142.756	509.725	5	5	5	5	5	9.15296	7.76584	6.14608	6.86717	8.25424	2.32966	2.33744	2.34218	2.33708	2.32495
ASHGV40044139	0.0133348	0.0342063	2.13388	up	protein_coding	NM_000416	IFNGR1	RefSeq	2138	chr6	-	137518620	137540567	ATTGGGAGTACCAGATCATGCCACAGGTCCCTGTTTTTACCGTAGAGGTAAAGAACTATG	3459	Hs.520414	GO:0004906|GO:0005515|GO:0005886|GO:0005886|GO:0005887|GO:0007165|GO:0009615|GO:0019221|GO:0019221|GO:0019955|GO:0060333|GO:0060334	interferon gamma receptor 1	17.9065	7.33408	3.9344	2.84093	23.4286	17.6039	11.6449	20.4972	16.358	11.4093	5	6.16985	5	9.09129	4.34535	4.34957	3.02318	4.25313	3.7008	3.55389	2.33744	3.03043	2.33708	2.94578
ASHGV40047591	0.0350281	0.0704296	5.82109	up	protein_coding	NM_003112	SP4	RefSeq	5811	chr7	+	21467688	21554151	CACCCACCTCTATCCCAGTGTCTCCGTCTGAGGGTTTGTCCTGTTAATGCGGGATGAGCG	6671	Hs.88013	GO:0000981|GO:0003677|GO:0003713|GO:0005515|GO:0005634|GO:0005654|GO:0005737|GO:0006351|GO:0006357|GO:0008016|GO:0015630|GO:0045171|GO:0046872	Sp4 transcription factor	10140.3	1343.74	12.6463	10.105	10258.8	7913.4	7502.02	5920.87	19106.5	817.07	2446.08	50.6219	1275.26	2129.68	12.2542	12.5008	12.65	12.4023	13.4244	9.89462	12.0183	6.41985	10.9902	11.2022
ASHGV40039114	2.85122e-05	0.00127982	138.546	up	protein_coding	NM_024672	THAP9	RefSeq	4038	chr4	+	83821836	83841284	CCAAATGCCAACCCAGTCCAGGTTTCAACAGCAACATTTTTTCTTTTCTTCAACGAAGAG	79725	Hs.582050	GO:0004803|GO:0006310|GO:0006313|GO:0015074|GO:0016740|GO:0043565|GO:0046872	THAP domain containing 9	2107.45	6.24021	9.77762	2.66339	545.362	164.738	2337.39	2163.65	5326.08	6.74614	6.69387	5	5	7.76102	8.19947	7.38726	10.9036	10.9261	11.4717	2.82622	3.05489	2.34218	2.33708	2.75658
ASHGV40015769	0.00958155	0.027065	9.32777	up	protein_coding	NM_178034	PLA2G4D	RefSeq	3584	chr15	-	42359880	42386752	ACAGACTTTCACACCACAATTACTTCCATGCCTGAGCAGGATAGATTTGAAGTGCAAGCC	283748	Hs.380225	GO:0004623|GO:0005829|GO:0006644|GO:0006654|GO:0009395|GO:0030659|GO:0036148|GO:0036149|GO:0036150|GO:0036151|GO:0036152|GO:0044281|GO:0046474|GO:0046872	phospholipase A2 group IVD	251.092	10.2715	6.23654	3.01501	943.703	87.148	20.4629	37.7066	166.439	21.1836	5	5	5	15.1741	8.91315	6.53489	3.9011	5.07614	6.75742	4.45902	2.33744	2.34218	2.33708	3.59932
ASHGV40049644	0.00160819	0.00849755	18.5575	up	protein_coding	NM_004063	CDH17	RefSeq	3698	chr8	-	95139393	95220815	CAAGTGCTATTTCAGCAACAACCATCTCATCCTATTACTTTTCATCTAACGTGCATTATA	1015	Hs.591853	GO:0005215|GO:0005427|GO:0005509|GO:0005886|GO:0006810|GO:0006857|GO:0007155|GO:0007156|GO:0016021|GO:0016323|GO:0016339|GO:0034329|GO:0034332|GO:0035672|GO:0045216	cadherin 17, LI cadherin (liver-intestine)	317.522	5.95622	6.7495	2.53557	1018.48	242.76	23.7479	46.3139	256.308	9.78111	5	5	5	5	9.00583	7.89292	4.14821	5.34576	7.35478	3.33619	2.33744	2.34218	2.33708	2.32495
ASHGV40008875	0.0016623	0.00866159	4.78877	up	protein_coding	NM_003369	UVRAG	RefSeq	5166	chr11	+	75526211	75855282	CTTGCGGCAAACCCTTCCCAACCTGAAAAACTTCATGGAGCATGGACTAATGGTCAGGTG	7405	Hs.202470	GO:0000149|GO:0000775|GO:0005515|GO:0005737|GO:0005764|GO:0005769|GO:0005770|GO:0005783|GO:0005813|GO:0006281|GO:0006890|GO:0006914|GO:0010508|GO:0017124|GO:0030496|GO:0032465|GO:0032801|GO:0035493|GO:0045335|GO:0046718|GO:0051297|GO:0051684|GO:0060627|GO:0070418|GO:0071900|GO:0097680	UV radiation resistance associated	186.623	19.7502	6.69009	4.43043	478.015	161.388	62.9237	53.8733	176.914	22.1773	14.6086	17.1756	14.3422	30.4474	8.01776	7.35968	5.68634	5.55311	6.83354	4.5238	4.24957	4.69128	4.13978	4.54774
ASHGV40046839	0.0251141	0.0547976	2.24744	up	protein_coding	uc031syj.1	CYP3A7-CYP3AP1	UCSC_knowngene	2258	chr7	-	99282301	99332819	CCCCTAGTTAGCACCATTAACTCCTCCTGAGCTCTGATAAAAGAATCAAAATTTCTCAAT	100861540			CYP3A7-CYP3A51P readthrough	32.8817	13.4423	4.78932	3.62104	17.7131	27.0474	49.0675	36.4068	34.1735	10.7079	5	11.5198	11.4027	28.5809	3.97714	4.97405	5.30622	5.03129	4.65793	3.46203	2.33744	4.04986	3.8071	4.44879
ASHGV40014661	0.0012654	0.00744127	4.25507	up	protein_coding	NM_017582	UBE2Q1	RefSeq	3223	chr1	-	154521050	154531120	CTGGTACACACCCCCAAAAGAAGACGGCTAACCCTGGAGTATCACCCTTCCTCCCTCCCC	55585	Hs.607928	GO:0001967|GO:0005515|GO:0005524|GO:0005634|GO:0005829|GO:0007566|GO:0007617|GO:0009566|GO:0016567|GO:0016874|GO:0030175|GO:0061458|GO:0061631|GO:0070459	ubiquitin conjugating enzyme E2Q family member 1	3986.64	394.728	11.1545	9.06536	4296.75	1767.75	1821.65	3436.72	8610.32	284.073	557.973	236.356	480.606	414.633	10.9755	10.4477	10.5449	11.6241	12.1805	8.34557	9.88251	8.81984	9.50785	8.77105
ASHGV40003221	0.0018265	0.00921436	9.28372	up	protein_coding	NM_001290053	LOC101927844	RefSeq	1152	chr1	+	87678351	87717014	ACAGGACATAAGGGCCCAGCACAGAGCTTGGACGTGTGAGCTGCTCCACCCATATTCGTT	101927844			uncharacterized LOC101927844	155.641	8.28956	6.19427	2.97957	424.485	216.84	50.1373	27.4605	59.2829	8.45078	6.45197	5.12158	5	16.4235	7.85849	7.72586	5.33871	4.64804	5.40024	3.13045	2.99652	2.7267	2.33708	3.70707
ASHGV40038542	0.020546	0.0472166	2.15412	up	protein_coding	NM_018366	BLOC1S4	RefSeq	1546	chr4	+	6717841	6719387	TTGTATTTGAAAGTATGACCTCACAGTCTTCATTTGTCCATAGCAAACATATGTGTGTGT	55330	Hs.7570	GO:0005515|GO:0005737|GO:0005829|GO:0006892|GO:0008089|GO:0031083|GO:0031175|GO:0032438|GO:0046907|GO:0048490|GO:0050885|GO:0061024|GO:0070527	biogenesis of lysosomal organelles complex-1, subunit 4, cappuccino	31746.6	9637.03	14.5006	13.3935	49705.9	26143.5	18141.8	25299.9	39441.7	21469.7	4050.98	3217.36	10984.7	8462.45	14.8391	14.4759	14.0674	14.5041	14.6164	14.4901	12.7402	12.6411	13.9942	13.1019
ASHGV40048888	4.52569e-06	0.000518031	8.70944	up	protein_coding	NM_017884	PINX1	RefSeq	1570	chr8	-	10622470	10697409	CGATGCCAGTCCCTCCACTCCAGAGGAGAACGAAACCACGACAACCAGCGCCTTCACCAT	54984	Hs.490991	GO:0000228|GO:0000776|GO:0000777|GO:0000781|GO:0005515|GO:0005634|GO:0005654|GO:0005730|GO:0005737|GO:0005739|GO:0005819|GO:0007004|GO:0007080|GO:0008285|GO:0010521|GO:0043231|GO:0051972|GO:0051974|GO:0070034	PIN2/TERF1 interacting, telomerase inhibitor 1	1098.51	67.9137	9.41527	6.29269	1367.45	443.772	933.149	734.917	2013.28	81.6095	56.0917	32.4105	62.0987	107.358	9.41397	8.65617	9.59389	9.26797	10.1444	6.46986	6.37594	5.69208	6.33856	6.58704
ASHGV40003257	0.00311571	0.0126459	2.81883	up	protein_coding	NM_004074	COX8A	RefSeq	521	chr11	+	63742078	63744015	AAGCTTGGGATCATGGAATTGGCCGTTGGGCTTACCTCCTGCTTCGTGACCTTCCTCCTG	1351	Hs.743989	GO:0002230|GO:0004129|GO:0005515|GO:0005743|GO:0006091|GO:0006367|GO:0010467|GO:0016021|GO:0022904|GO:0044237|GO:0044281|GO:0098779|GO:1902600|GO:1902600	cytochrome c oxidase subunit VIIIA (ubiquitous)	267.701	64.154	7.618	6.1229	254.427	279.532	209.071	200.18	395.292	60.2526	23.5266	54.2068	59.6172	123.167	7.22156	8.06556	7.49363	7.37013	7.93913	6.0142	4.96748	6.5275	6.27727	6.82808
ASHGV40011003	0.0141311	0.035581	2.63789	up	protein_coding	NM_001131025	PEX5	RefSeq	3745	chr12	+	7342281	7364079	ATCTGTCCACCCTCCTAACTATGTTTGGCCTGCCCCAGTGACAGTGGGACGGGCTGCCCT	5830	Hs.567327	GO:0000268|GO:0005052|GO:0005052|GO:0005052|GO:0005515|GO:0005622|GO:0005622|GO:0005622|GO:0005737|GO:0005777|GO:0005778|GO:0005782|GO:0005794|GO:0005829|GO:0006625|GO:0006625|GO:0008022|GO:0016020|GO:0016558|GO:0016558|GO:0016558|GO:0016560|GO:0016561|GO:0019899|GO:0031267|GO:0043234|GO:0045046|GO:0047485|GO:0051262|GO:1901094	peroxisomal biogenesis factor 5	5734.74	930.511	11.68	10.2806	7393.39	2181.55	2852.83	5305.66	10940.3	841.971	1409.64	392.088	1118.43	890.424	11.7309	10.7383	11.1887	12.2187	12.5234	9.92242	11.2103	9.56813	10.7808	9.92137
ASHGV40053544	2.91098e-05	0.00127982	240.424	up	protein_coding	NM_005157	ABL1	RefSeq	5596	chr9	+	133710641	133763062	AGAGCACAGAGACACCACTGACGTGCCTGAGATGCCTCACTCCAAGGGCCAGGGAGAGAG	25	Hs.431048	GO:0000287|GO:0001922|GO:0001934|GO:0002322|GO:0002333|GO:0003677|GO:0003785|GO:0004515|GO:0004672|GO:0004713|GO:0004715|GO:0005102|GO:0005515|GO:0005524|GO:0005634|GO:0005634|GO:0005634|GO:0005654|GO:0005730|GO:0005737|GO:0005739|GO:0005829|GO:0005829|GO:0006298|GO:0006355|GO:0006464|GO:0006914|GO:0006974|GO:0006975|GO:0006979|GO:0007050|GO:0007067|GO:0007173|GO:0007204|GO:0007264|GO:0007411|GO:…	ABL proto-oncogene 1, non-receptor tyrosine kinase	15137.8	42.7425	12.9517	5.04229	24444.1	25028	6999.89	2328.93	16887.9	92.3867	34.7558	5	48.5851	32.9849	13.5413	14.3802	12.5533	11.0347	13.249	6.64548	5.59157	2.34218	5.96965	4.66256
ASHGV40042525	0.00327645	0.013127	4.15388	up	protein_coding	NM_006846	SPINK5	RefSeq	3655	chr5	+	147443534	147516925	ACAAATACACACATCCGCAGTACAGGGAAGTGTGAGGAGAGCAGCACCCCAGGAACCACC	11005	Hs.331555	GO:0004867|GO:0005576|GO:0005576|GO:0005737|GO:0005783|GO:0005789|GO:0005829|GO:0005938|GO:0009913|GO:0010951|GO:0010951|GO:0016525|GO:0030198|GO:0030855|GO:0035315|GO:0042640|GO:0045580|GO:0048471|GO:0050777|GO:0070062|GO:0097209|GO:1902572	serine peptidase inhibitor, Kazal type 5	886.375	129.144	9.18568	7.13122	1208.59	842.389	409.251	798.326	1173.31	170.222	194.251	45.8194	165.388	70.0367	9.24102	9.45242	8.45369	9.38425	9.39704	7.53592	8.23792	6.24834	7.78592	5.84801
ASHGV40026951	0.0272348	0.0579322	7.22104	up	protein_coding	NM_001145054	C2orf81	RefSeq	2244	chr2	-	74641302	74644844	TAGTAACTGGTCCCTCCCTCTGCTAGCCAGAAATAAACACCTGAGTTGCCTTAGGAACTA	388963	Hs.445377		chromosome 2 open reading frame 81	2549.14	93.5888	9.7332	6.881	4007.77	5173.77	1017.85	62.7334	2483.59	87.5159	85.3622	71.6645	88.7836	134.618	10.8925	11.8762	9.72442	5.75345	10.4195	6.56906	7.03547	6.95197	6.86893	6.97957
ASHGV40015766	0.000503882	0.00442593	2.29766	up	protein_coding	NM_139265	EHD4	RefSeq	2904	chr15	-	42191638	42264755	ATTCATGTGCTCACAGCTCCCCAATCAGGTCCTGAAGAGCATCAGCGTCATCGACAGCCC	30844	Hs.143703	GO:0003676|GO:0005509|GO:0005515|GO:0005524|GO:0005525|GO:0005634|GO:0005783|GO:0005886|GO:0006907|GO:0016020|GO:0030100|GO:0031901|GO:0032456|GO:0048471|GO:0050731|GO:0051260|GO:0055038|GO:0070062|GO:0071363	EH domain containing 4	20.2779	7.0894	4.09207	2.8919	18.5535	13.5985	24.6456	14.1568	30.4351	8.9777	6.36634	5	7.81472	7.28826	4.04391	3.96192	4.20776	3.74229	4.50446	3.21548	2.97219	2.34218	3.25298	2.67668
ASHGV40021861	0.00107853	0.00677919	25.2014	up	protein_coding	ENST00000604646	MTRNR2L11	GENCODE	1552	chr1	-	238107023	238108575	CATAGATGATATTATCTCAATCTAACAAATCATCACACACCCTACCCAAGAACAGGGTTT	100463489		GO:0005576|GO:0005737	MT-RNR2-like 11 (pseudogene)	13346.8	358.852	12.8338	8.17834	24758.7	21216.8	5597.85	3561.56	11598.9	849.275	282.311	28.5873	484.752	149.334	13.5678	14.0828	12.2235	11.6659	12.6289	9.93478	8.80311	5.48693	9.52272	7.14417
ASHGV40021717	0.00115745	0.00706952	2.55987	up	protein_coding	NM_001190460	KRTAP9-1	RefSeq	753	chr17	+	39346138	39346891	TGCCAGACCACCTGCTACAGGACCACCTGTTGCCGCCCCAGCTGTTGCTGCAGTCCTTGC	728318	Hs.727478	GO:0045095	keratin associated protein 9-1	136.286	37.5073	6.69329	5.33721	210.033	137.181	122.094	116.828	95.294	51.4898	30.8491	16.3108	39.003	49.8836	6.989	7.13897	6.70738	6.58371	6.04738	5.77739	5.39551	4.6133	5.61501	5.28486
ASHGV40028693	0.000145704	0.00251195	21.3438	up	protein_coding	NM_014600	EHD3	RefSeq	3906	chr2	+	31456879	31491260	AGCATCAGCGTCATCGACACACCAGGGATCCTCTCTGGGGAGAAGCAGAGGATCAGCCGG	30845	Hs.368808	GO:0003676|GO:0005509|GO:0005515|GO:0005524|GO:0005525|GO:0005634|GO:0005737|GO:0005925|GO:0007596|GO:0010008|GO:0020018|GO:0030139|GO:0032456|GO:0042384|GO:0043209|GO:0048471|GO:0051260|GO:0055038|GO:0072661|GO:0086036	EH domain containing 3	409.989	11.8883	7.89408	3.47834	640.13	607.92	180.69	107.192	514.011	25.7458	5	12.8419	9.61418	6.23951	8.40987	9.05442	7.28019	6.45992	8.26601	4.74487	2.33744	4.23061	3.55357	2.5252
ASHGV40008358	0.00273527	0.0117657	5.72431	up	protein_coding	NM_018389	SLC35C1	RefSeq	3531	chr11	+	45826640	45834567	TGGGTCACCTCCATCTCCATGGTGTTCCTTAATAAGTACCTGCTGGACAGCCCCTCCCTG	55343	Hs.12211	GO:0000139|GO:0002230|GO:0005794|GO:0008643|GO:0015297|GO:0016021|GO:0030259|GO:0045746|GO:0055085|GO:0098656|GO:0098779	solute carrier family 35 (GDP-fucose transporter), member C1	681.738	63.4758	8.5251	6.008	1109	1122.53	246.866	174.996	755.297	148.688	41.1686	32.5621	44.8293	50.1309	9.11681	9.80627	7.75006	7.1558	8.79656	7.33538	5.86803	5.699	5.84801	5.28956
ASHGV40050614	0.0108232	0.0294743	9.55924	up	protein_coding	NM_003350	UBE2V2	RefSeq	1535	chr8	+	48920994	48974454	CTAAATACCCAGAAGCTCCTCCGTCAGTTAGATTTGTAACAAAAATTAATATGAACGGAA	7336	Hs.491695	GO:0000209|GO:0000729|GO:0005515|GO:0005634|GO:0005737|GO:0006282|GO:0006301|GO:0008283|GO:0010976|GO:0016567|GO:0031372|GO:0031625|GO:0032436|GO:0042275|GO:0043524|GO:0045739|GO:0051965|GO:0061630|GO:0061631|GO:0070062|GO:0070534	ubiquitin conjugating enzyme E2 variant 2	329.623	11.0527	6.89231	3.63542	745.415	540.076	73.1139	12.6228	276.889	12.9698	10.998	10.4972	8.72778	12.071	8.60636	8.89835	5.90657	3.58762	7.46266	3.73476	3.82106	3.90321	3.41362	3.30442
ASHGV40020408	0.0292271	0.0612391	6.78928	up	protein_coding	NM_000342	SLC4A1	RefSeq	4953	chr17	-	42325757	42345502	CACGACACCGAGGCAACAGCCACAGACTACCACACCACATCACACCCGGGTACCCACAAG	6521	Hs.443948	GO:0003779|GO:0005452|GO:0005452|GO:0005515|GO:0005886|GO:0005887|GO:0006811|GO:0006820|GO:0006821|GO:0006873|GO:0008022|GO:0008509|GO:0015106|GO:0015108|GO:0015301|GO:0015701|GO:0015701|GO:0016021|GO:0016323|GO:0030018|GO:0030506|GO:0030863|GO:0042803|GO:0043495|GO:0044281|GO:0051453|GO:0055085|GO:0070062|GO:0072562|GO:1902476	solute carrier family 4 (anion exchanger), member 1 (Diego blood group)	73374.6	13896	16.0128	13.2496	114198	80144.5	48618.2	43031	80881.3	33511.4	11724.1	347.049	14209.7	9687.74	16.623	16.5986	15.742	15.2699	15.8307	15.1281	14.1147	9.39113	14.3434	13.2704
ASHGV40031135	0.00936091	0.0265816	6.23244	up	protein_coding	NM_080833	RBBP8NL	RefSeq	2853	chr20	-	60985292	61002629	GCAGCACCCTCGAAGACCGGGTCCCCTGAGTGACGGAGAATAAACACTTGAAGAACCGTG	140893	Hs.180374	GO:0005615	RBBP8 N-terminal like	1549.35	93.937	9.43405	6.79425	382.881	180.826	1563.62	1747.14	3872.29	79.5816	94.0844	55.5284	65.9932	174.498	7.73166	7.51121	10.3121	10.5825	11.0328	6.42983	7.17166	6.56466	6.42102	7.38409
ASHGV40048244	0.0242423	0.0534572	3.99244	up	protein_coding	NM_005960	MUC3A	RefSeq	11361	chr7	+	100547051	100611619	AACCACAGAAACAGCCACGACTCCTATGACAAACTTGGTAACCACCACCACTGAGATCTC	4584	Hs.744422	GO:0005201|GO:0005576|GO:0005796|GO:0006493|GO:0016021|GO:0016266|GO:0030197|GO:0043687|GO:0044267	mucin 3A, cell surface associated	824.149	77.1382	8.4596	6.46233	1987.25	1337.16	210.619	124.4	461.317	126.749	36.1976	76.0865	59.846	86.8121	9.93361	10.0537	7.50318	6.67533	8.13222	7.08969	5.65333	7.04419	6.28423	6.24023
ASHGV40035234	0.00122405	0.00731807	4.44943	up	protein_coding	NM_020949	SLC7A14	RefSeq	10133	chr3	-	170177341	170303863	TCCTTTGCCGCCACCACCACTTCCCATCCCAGCTAGAGAGACAGCTCCGCGCAGTAAGTG	57709	Hs.596660	GO:0003333|GO:0005765|GO:0005887|GO:0010923|GO:0015179|GO:0015297|GO:0015807|GO:1902475	solute carrier family 7 member 14	12192.7	1251.32	12.7668	10.6132	21492.8	15534.3	4993.26	4379.8	14563.4	2620.83	863.086	454.455	1090.71	1227.52	13.3266	13.53	12.0416	11.9587	12.9772	11.6254	10.51	9.78632	10.736	10.4084
ASHGV40032606	0.0329609	0.0672421	4.92062	up	protein_coding	NM_005534	IFNGR2	RefSeq	2234	chr21	+	34775201	34809828	AGAGGCCTGATTAAATACTGGTTTCACACTCCACCAAGCATCCCATTACAGATAGAAGAG	3460	Hs.634632	GO:0004906|GO:0005783|GO:0005886|GO:0005886|GO:0005887|GO:0007166|GO:0009615|GO:0019221|GO:0019221|GO:0060333|GO:0060334	interferon gamma receptor 2 (interferon gamma transducer 1)	2430.81	386.927	10.588	8.28917	3270.89	1930.81	1415.57	1774.22	3762.57	87.3451	811.002	36.9893	573.583	425.716	10.5957	10.566	10.1641	10.6158	10.9984	6.56636	10.4206	5.90147	9.74883	8.80863
ASHGV40051371	0.00439158	0.0157386	5.76629	up	protein_coding	NM_030895	ZNF696	RefSeq	4686	chr8	+	144373558	144382120	TTCTGCAAGATGGAGCCAGGAGGAGAGCCCACAGGTGCTAAAGAGAGCAGTACCCTGATG	79943	Hs.512740	GO:0003677|GO:0003700|GO:0005634|GO:0006351|GO:0006355|GO:0046872	zinc finger protein 696	58.4029	5.30541	4.99777	2.47012	147.744	80.7069	17.0828	15.2247	31.2563	5	6.52704	5	5	5	6.54447	6.44144	3.61734	3.84247	4.5431	2.32966	3.01675	2.34218	2.33708	2.32495
ASHGV40011925	0.0251328	0.0547976	3.64155	up	protein_coding	NM_152318	C12orf45	RefSeq	622	chr12	+	105380097	105388505	GCATCCCATCTGAAGTCACCATAGATAACATTAAGCTTCCCAATTCTGAAGGTGGAAAAG	121053	Hs.295563		chromosome 12 open reading frame 45	86.9537	9.80685	5.23153	3.36698	290.572	33.6294	23.0358	13.468	74.0631	14.5665	5.9741	8.57554	7.11851	12.7996	7.38276	5.2878	4.09854	3.67619	5.71235	3.90644	2.87101	3.56534	3.11099	3.3811
ASHGV40031589	0.0237068	0.0525922	3.45368	up	protein_coding	NM_001164431	ARHGAP40	RefSeq	2838	chr20	+	37230576	37279295	ATGAGCATCGCCTGGACCCAGATGCCTACCTCTTAGATCTGTACCGTGCCAACCCGCATG	343578	Hs.451997	GO:0005096|GO:0005829|GO:0007264|GO:0043547|GO:0051056	Rho GTPase activating protein 40	78.6548	13.3248	5.66699	3.87885	11.9319	53.1178	142.471	128.431	57.3218	16.5466	11.6108	12.6722	8.82967	16.9645	3.42854	5.90288	6.93224	6.71537	5.35591	4.10065	3.907	4.20803	3.43082	3.74777
ASHGV40034404	0.00208494	0.0100046	3.6049	up	protein_coding	NM_017442	TLR9	RefSeq	3922	chr3	-	52255095	52260179	ACCATCGAGCCCAGCACCTTCTTGGCTGTGCCCACCCTGGAAGAGCTAAACCTGAGCTAC	54106	Hs.87968	GO:0000139|GO:0002224|GO:0002237|GO:0002755|GO:0004888|GO:0005149|GO:0005576|GO:0005737|GO:0005764|GO:0005768|GO:0005783|GO:0005789|GO:0005886|GO:0006954|GO:0007252|GO:0008286|GO:0010008|GO:0010628|GO:0016021|GO:0016323|GO:0016324|GO:0030277|GO:0032009|GO:0032088|GO:0032640|GO:0032715|GO:0032717|GO:0032722|GO:0032725|GO:0032728|GO:0032733|GO:0032735|GO:0032741|GO:0032755|GO:0032757|GO:0032760|GO:…	toll-like receptor 9	3275.22	527.974	11.0052	9.15524	4696.28	2346.43	2402.4	2009.1	4921.88	1432.11	259.57	286.338	291.587	370.263	11.104	10.8303	10.9368	10.8131	11.3417	10.7221	8.65062	9.10827	8.69288	8.60232
ASHGV40054692	0.00447402	0.0159424	3.96048	up	protein_coding	NM_016562	TLR7	RefSeq	4992	chrX	+	12885201	12908480	TCATGCTCTGCTCTCTTCAACCAGACCTCTACATTCCATTTTGGAAGAAGACTAAAAATG	51284	Hs.659215	GO:0000139|GO:0001774|GO:0001932|GO:0002224|GO:0002755|GO:0003725|GO:0003727|GO:0004888|GO:0005737|GO:0005764|GO:0005768|GO:0005783|GO:0005789|GO:0005886|GO:0006954|GO:0007252|GO:0008144|GO:0010008|GO:0016021|GO:0032009|GO:0032722|GO:0032755|GO:0032757|GO:0034154|GO:0034162|GO:0035197|GO:0036020|GO:0042346|GO:0043235|GO:0045078|GO:0045087|GO:0045356|GO:0045359|GO:0045416|GO:0050729|GO:0051607|GO:…	toll-like receptor 7	165.771	20.7519	6.50113	4.51546	453.493	140.301	45.9899	66.1822	122.889	16.6449	23.502	13.8226	20.8803	28.9099	7.95024	7.17166	5.19705	5.82342	6.3633	4.10861	4.96473	4.3499	4.68749	4.46655
ASHGV40010104	0.000549102	0.0046315	8.89816	up	protein_coding	NM_032496	ARHGAP9	RefSeq	2614	chr12	-	57866037	57873633	TCACCAGCCTCTTCCCCTGATGCAGGGAAGGAAGAAGAGAAAACATATTTCCGGTCATCT	64333	Hs.437126	GO:0005096|GO:0005515|GO:0005547|GO:0005829|GO:0007264|GO:0043547|GO:0043547|GO:0051056	Rho GTPase activating protein 9	109.623	7.14243	6.03754	2.88403	229.32	168.791	54.8605	25.7735	69.369	5.08979	6.60344	7.20893	5	11.81	7.10045	7.4234	5.48389	4.56165	5.61831	2.49927	3.0329	3.27634	2.33708	3.27457
ASHGV40028103	0.000474966	0.00435891	5.81275	up	protein_coding	NM_004438	EPHA4	RefSeq	6432	chr2	-	222282746	222437078	GAGCCAGTACTGAATAAACTCAAAACTCTTGAAATTAGTTTACCTCATCCATGCACTTTA	2043	Hs.371218	GO:0004672|GO:0005004|GO:0005005|GO:0005515|GO:0005524|GO:0005737|GO:0005741|GO:0005783|GO:0005794|GO:0005886|GO:0005887|GO:0007155|GO:0007411|GO:0007628|GO:0008045|GO:0008347|GO:0009986|GO:0014069|GO:0018108|GO:0021957|GO:0030054|GO:0030175|GO:0030424|GO:0030425|GO:0031594|GO:0031901|GO:0042731|GO:0042802|GO:0043087|GO:0043197|GO:0043204|GO:0043507|GO:0043679|GO:0044295|GO:0045211|GO:0046777|GO:…	EPH receptor A4	50.9983	7.17575	5.34058	2.80136	85.807	50.1976	47.4322	30.4379	41.1169	5	5	13.5954	5	7.28337	5.90147	5.82671	5.25464	4.79896	4.9211	2.32966	2.33744	4.32659	2.33708	2.67601
ASHGV40006482	0.035384	0.0708933	3.47249	up	protein_coding	NM_012222	MUTYH	RefSeq	1936	chr1	-	45794913	45806142	AATTTCTTTCGGTCTCACATCTCCACTGATGCACACAGCCTCAACAGTGCAGCCCAGTGA	4595	Hs.271353	GO:0005515|GO:0005634|GO:0005654|GO:0005739|GO:0006281|GO:0006284|GO:0006285|GO:0006298|GO:0016798|GO:0032405|GO:0032406|GO:0032407|GO:0032408|GO:0045007|GO:0046872|GO:0051539	mutY DNA glycosylase	51.7898	8.76661	4.7752	2.97923	156.461	28.7208	10.8139	22.7863	40.1669	19.0056	5	5	8.66829	6.15913	6.62196	5.06433	2.9075	4.39626	4.88594	4.29941	2.33744	2.34218	3.40422	2.51288
ASHGV40031481	0.00323721	0.0130254	9.07718	up	protein_coding	NM_080625	CCM2L	RefSeq	2532	chr20	+	30598244	30619984	AGAGTATTGAGTGTGTGGACCGGGCTGGCTACCACTACACATCCACACCTGAACGGCCAT	140706	Hs.382151	GO:0003209|GO:0003222|GO:0003674|GO:0005575|GO:0008150|GO:0032091|GO:0034111|GO:0042060|GO:0055017|GO:0090271	cerebral cavernous malformation 2-like	6085.57	415.53	11.8426	8.66038	11061.1	7985.18	4697.59	2927.41	3756.56	376.884	672.139	89.5432	816.41	122.673	12.3819	12.5167	11.9534	11.3638	10.9972	8.76989	10.1484	7.29521	10.273	6.81536
ASHGV40018172	0.00854555	0.0248945	10.4283	up	protein_coding	NM_012482	ZNF281	RefSeq	4904	chr1	-	200374074	200379186	GATGTAAGTGAGCCATGTAGTACAAGAGTAAAGACACCCACCAGCCAGAGTTACAGGTAA	23528	Hs.59757	GO:0000122|GO:0000978|GO:0001047|GO:0001078|GO:0003700|GO:0003714|GO:0005515|GO:0005634|GO:0005654|GO:0006351|GO:0010172|GO:0010629|GO:0010629|GO:0043565|GO:0044212|GO:0045892|GO:0045892|GO:0045893|GO:0046872|GO:0048863	zinc finger protein 281	809.743	126.691	9.13501	5.75257	976.325	557.273	813.525	734.512	967.08	521.115	10.3608	37.6974	41.1747	23.1054	8.95796	8.93389	9.37862	9.26706	9.13751	9.25205	3.72976	5.92765	5.70529	4.14812
ASHGV40040558	0.00224049	0.0104213	3.57418	up	protein_coding	NM_032042	FAM172A	RefSeq	4720	chr5	-	92953430	93447404	GCACGCCTCCTCACTGCTTGTGTCGAGCGGACTCCCAGCCCCTCATTAGATTGTTTTCTT	83989	Hs.600086	GO:0005576|GO:0005783	family with sequence similarity 172 member A	12969.5	1421.63	12.7897	10.9521	24430	11443.1	3499.15	5846.88	19628.2	2014.72	808.243	1278.67	1125.41	1881.12	13.5327	13.0802	11.4907	12.384	13.4611	11.2218	10.4175	11.3253	10.7944	11.0017
ASHGV40009999	0.00744626	0.0225587	8.76532	up	protein_coding	NM_001300814	KRT78	RefSeq	2572	chr12	-	53231587	53242067	TGTCCGCTGCCCACAGCCCAAGCCAGCCCACAGCGGATGCTGCAAAAATCAATAAAGTCT	196374	Hs.665267	GO:0005198|GO:0005615|GO:0045095|GO:0070062	keratin 78, type II	1215.96	115.562	9.56129	6.42949	1381.53	1262.27	887.447	508.014	2040.55	19.6883	257.236	15.6664	117.385	167.834	9.42837	9.97039	9.51178	8.72854	10.1674	4.3512	8.63854	4.5492	7.2774	7.33108
ASHGV40013779	0.00826026	0.0242834	6.80891	up	protein_coding	NM_001109997	KLHL33	RefSeq	1863	chr14	-	20896969	20903801	TTGGTTCCCACCCCACACCAAACCAAACCTGCTGGGTGAAGAGGGAGCAACAGTGTATGG	123103	Hs.556014		kelch like family member 33	8834.47	425.422	11.8378	9.07042	17725.6	14171.1	2144.67	955.773	9175.14	248.917	657.23	175.447	458.158	587.357	13.05	13.4118	10.7883	9.65662	12.2825	8.16426	10.1102	8.34506	9.41865	9.31397
ASHGV40000453	0.0283132	0.0596747	9.34068	up	protein_coding	ENST00000418535	AC136604.1	GENCODE	561	chr5	+	179078297	179079445	ACACTAAGGACCACACTCTCCTGCTGGAAAAGCGCCTGAAGAAGCTCTCTAGGGAGGGCA					858.656	19.4144	7.66522	4.4417	39.8302	22.536	410.72	845.965	2974.23	22.1753	13.5287	16.8094	23.8117	20.7468	5.01717	4.71448	8.45822	9.47513	10.6611	4.52321	4.137	4.66201	4.87941	4.00685
ASHGV40017753	0.00240435	0.0108859	26.0669	up	protein_coding	NM_001006634	ARHGAP17	RefSeq	3526	chr16	-	24930704	25026699	ACTCAGCTGGGGACAGCAGCCTCACCAACACAGCACCAACAGCTTCCAAGATAGTAACAG	55114	Hs.373793	GO:0005096|GO:0005515|GO:0005829|GO:0005886|GO:0005923|GO:0007264|GO:0017124|GO:0043547|GO:0051056	Rho GTPase activating protein 17	2426.41	59.3611	9.94164	5.23749	704.515	167.002	2335.96	2423.81	6500.75	213.035	15.2533	20.6492	17.7076	30.1607	8.52652	7.40649	10.9014	11.0954	11.7784	7.91368	4.31313	4.97647	4.4516	4.53259
ASHGV40023341	0.0103637	0.028705	7.36551	up	protein_coding	NM_007163	SLC14A2	RefSeq	4167	chr18	+	43194765	43263060	AACAGCACCCTCGCATGCATAGCGATAGGAGGCATGTTCTACGTCATCACCTGGCAGACG	8170	Hs.710927	GO:0005515|GO:0005886|GO:0015204|GO:0015840|GO:0016020|GO:0016021|GO:0016324|GO:0050839|GO:0055085|GO:0071918	solute carrier family 14 (urea transporter), member 2	833.227	46.1078	8.47748	5.59669	135.482	97.1452	905.457	871.973	2156.08	28.5964	57.8036	18.8082	38.2079	87.1231	6.43553	6.65928	9.54734	9.51074	10.2345	4.89955	6.42218	4.82943	5.58372	6.24856
ASHGV40006605	9.78822e-05	0.00224237	5.90135	up	protein_coding	NM_006284	TAF10	RefSeq	834	chr11	-	6632047	6633475	TACTTATCTGTCCCCATGTCCCCACACCAGCCTGTTTTCATAATAAACTTTATTGTGACA	6881	Hs.5158	GO:0000125|GO:0003700|GO:0003713|GO:0004402|GO:0005515|GO:0005515|GO:0005634|GO:0005654|GO:0005669|GO:0005737|GO:0006325|GO:0006352|GO:0006355|GO:0006366|GO:0006366|GO:0006367|GO:0006367|GO:0006367|GO:0006368|GO:0010467|GO:0016032|GO:0016578|GO:0019899|GO:0030331|GO:0030914|GO:0033276|GO:0043966|GO:0048471|GO:0051260|GO:0070063	TATA-box binding protein associated factor 10	10732.8	911.22	12.7694	10.2083	15883.9	12548.7	10309.4	5686.74	9235.23	1694.13	389.578	898.395	684.622	889.38	12.85	13.2079	13.1594	12.3404	12.2892	10.9688	9.33808	10.7999	10.0157	9.91923
ASHGV40057616	0.00202161	0.00980181	6.96385	up	protein_coding	NM_001024455	RGAG4	RefSeq	4354	chrX	-	71346960	71351751	ATTCGAGTTTGAGTGCTGGGGCCAGATGGCCACCCAGAACACACCCTTCTTTTGCATCCC	340526	Hs.512180		retrotransposon gag domain containing 4	74.5094	9.49827	5.76748	2.9676	70.8155	72.8546	146.152	58.0933	24.6317	23.5666	5	5	5.05967	8.86513	5.67539	6.30614	6.97361	5.65333	4.22895	4.6185	2.33744	2.34218	2.62411	2.91575
ASHGV40045095	0.00196358	0.0096614	3.19274	up	protein_coding	NM_007355	HSP90AB1	RefSeq	2703	chr6	+	44214694	44221625	TTTTCCCTTGAGGATCCCCAGACCCACTCCAACCGCATCTATCGCATGATCAAGCTAGGT	3326	Hs.509736	GO:0001890|GO:0002134|GO:0002135|GO:0003725|GO:0005515|GO:0005524|GO:0005525|GO:0005654|GO:0005737|GO:0005739|GO:0005829|GO:0006457|GO:0006986|GO:0007411|GO:0008180|GO:0009651|GO:0009986|GO:0016020|GO:0016234|GO:0016323|GO:0016324|GO:0017098|GO:0019062|GO:0019900|GO:0019901|GO:0023026|GO:0030235|GO:0030911|GO:0031526|GO:0032092|GO:0032435|GO:0032564|GO:0033160|GO:0034605|GO:0035872|GO:0038096|GO:…	heat shock protein 90kDa alpha family class B member 1	581.242	99.6807	8.55416	6.87937	447.677	225.878	463.318	676.001	1093.34	164.976	91.0768	48.9815	91.9877	101.381	7.9334	7.7818	8.61615	9.14118	9.29829	7.49622	7.13014	6.358	6.92198	6.49051
ASHGV40000158	0.00765207	0.0230321	6.84472	up	protein_coding	NM_001320	CSNK2B	RefSeq	1149	chr6	+	31633656	31637847	TTTGTGCCCAGGCTCTACGGTTTCAAGATCCATCCGATGGCCTACCAGCTGCAGCTCCAA	1460	Hs.73527	GO:0000278|GO:0003682|GO:0004674|GO:0005102|GO:0005515|GO:0005634|GO:0005737|GO:0005829|GO:0005886|GO:0005956|GO:0006468|GO:0007165|GO:0007411|GO:0008134|GO:0008285|GO:0010862|GO:0016055|GO:0019887|GO:0019904|GO:0031519|GO:0032927|GO:0033211|GO:0042802|GO:0043537|GO:0043623|GO:0045859|GO:0045859|GO:0046872|GO:0051101|GO:0061154|GO:0070062	casein kinase 2, beta polypeptide	80.5741	5	5.10925	2.33426	250.993	79.7821	10.6355	17.3229	44.137	5	5	5	5	5	7.208	6.42335	2.87947	4.01452	5.02093	2.32966	2.33744	2.34218	2.33708	2.32495
ASHGV40021720	0.0181142	0.0428706	3.32068	up	protein_coding	NM_033191	KRTAP9-4	RefSeq	990	chr17	+	39405938	39406905	CCTTCTTTCTTCTTTTCATAACTTTGGGTTATGTTTCTGCTACCAGCAGAGATTCTTAGC	85280	Hs.528700	GO:0005515|GO:0045095	keratin associated protein 9-4	650.414	81.3591	8.34879	6.61731	733.704	88.5016	266.982	591.769	1571.12	59.4933	82.6596	60.3802	61.6379	142.625	8.57819	6.55344	7.85708	8.94343	9.8118	5.99417	6.98944	6.70117	6.32759	7.07418
ASHGV40028779	0.00299542	0.0123583	2.7181	up	protein_coding	uc010faq.3	EML4	UCSC_knowngene	3730	chr2	+	42528380	42559688	GCTGTTGCCGATGACTTTTGTAAAGTCCATCTGTTTCAGTATCCCTGCTCCAAAGCAAAG	27436	Hs.713173	GO:0003674|GO:0005737|GO:0005874|GO:0007017|GO:0007026|GO:0007067|GO:0016020|GO:0072686	echinoderm microtubule associated protein like 4	41.5229	11.3082	5.02351	3.58091	25.0305	19.291	80.4818	39.1478	43.6636	13.9036	6.32338	10.7661	8.94811	16.5998	4.4313	4.4878	6.06909	5.12397	5.00541	3.83489	2.96039	3.94322	3.44695	3.71911
ASHGV40014826	0.00849672	0.0247833	5.61808	up	protein_coding	NM_025081	NYNRIN	RefSeq	7857	chr14	+	24867991	24888494	TTCCTGAAGGTGTGGAAGACCCTTCCTCCCAGCTCAGCCAGTGTCACTGAGCTGAGTGAT	57523	Hs.288348	GO:0003674|GO:0003676|GO:0005575|GO:0008150|GO:0015074|GO:0016021	NYN domain and retroviral integrase containing	113.39	10.6678	5.89712	3.40704	212.487	179.65	37.6946	14.0503	123.069	10.6693	7.67694	6.16819	7.77341	21.0511	7.00391	7.50227	4.88165	3.73019	6.36755	3.45736	3.2738	3.02988	3.24536	4.02879
ASHGV40036460	0.0110822	0.0300042	13.8459	up	protein_coding	NM_003947	KALRN	RefSeq	6524	chr3	+	123813557	124238698	CAACCAGACACCATCTCCATTGCTTCTAGGACCTCTCAGAACACAGTGGACAGTGACAAG	8997	Hs.8004	GO:0004674|GO:0005085|GO:0005089|GO:0005515|GO:0005524|GO:0005829|GO:0006468|GO:0007165|GO:0007264|GO:0007399|GO:0007411|GO:0015629|GO:0016192|GO:0035023|GO:0035556|GO:0043065|GO:0043547|GO:0043547|GO:0043547|GO:0046872|GO:0048011|GO:0048013|GO:0051056|GO:0070062|GO:0097190	kalirin, RhoGEF kinase	2028.68	158.343	9.77142	5.98003	4275.02	3119.42	271.613	482.607	1994.75	671.929	41.7898	16.8481	36.8134	24.3333	10.9683	11.2201	7.87696	8.65565	10.1361	9.59638	5.89026	4.66494	5.5302	4.21836
ASHGV40018887	2.05587e-06	0.000333577	15.9433	up	protein_coding	NM_177552	SULT1A3	RefSeq	1408	chr16	+	29471206	29476301	CACACCCATACTCAGCCCCTGCAGGCAAGGAGAGAACAGGTCAGGTTCCCGAGAGCTCAG	6818	Hs.460558	GO:0004062|GO:0004062|GO:0005515|GO:0005829|GO:0006584|GO:0006805|GO:0006805|GO:0008146|GO:0008202|GO:0009812|GO:0030968|GO:0036498|GO:0044267|GO:0044281|GO:0050427|GO:0051923	sulfotransferase family 1A member 3	3031.76	87.6692	10.7159	6.72106	4657.35	1357.21	1323.98	1843.27	5977.01	129.97	73.2231	50.1571	85.0298	99.966	11.0925	10.0724	10.0789	10.6813	11.6547	7.12956	6.80406	6.4013	6.80438	6.466
ASHGV40053791	0.00087223	0.00595455	2.99477	up	protein_coding	NM_001031739	ASB9	RefSeq	1714	chrX	-	15262108	15288293	ATGGATTTTGGAGCGGACACCCAGGCCAAGAATGCTGAAGGCAAACGTCCTGTGGAGCTG	140462	Hs.19404	GO:0005515|GO:0005739|GO:0016567|GO:0016567|GO:0035556|GO:0045732	ankyrin repeat and SOCS box containing 9	32.859	8.85754	4.8036	3.22115	38.2845	31.8914	26.2364	26.364	41.5189	8.03754	10.8352	9.34427	5	11.0707	4.97025	5.21007	4.30668	4.59648	4.9345	3.05792	3.79622	3.71853	2.33708	3.196
ASHGV40011135	1.23201e-05	0.000797993	10.8606	up	protein_coding	NM_000921	PDE3A	RefSeq	7319	chr12	+	20522178	20837041	AGGAGGAAGAAGCACCAGCACCAAATGAAGAGGAAACCTGTGAAAATAATGAATCTCCAA	5139	Hs.386791	GO:0001556|GO:0004115|GO:0004119|GO:0005829|GO:0006198|GO:0006198|GO:0006629|GO:0007596|GO:0016021|GO:0016101|GO:0019933|GO:0019934|GO:0030552|GO:0040020|GO:0042493|GO:0043066|GO:0043116|GO:0043117|GO:0046872|GO:0051591|GO:0060282|GO:0071321|GO:0071560	phosphodiesterase 3A	6060.62	246.263	11.7736	8.33259	9944.71	7014.01	3385.8	2024.24	7934.32	174.362	318.073	177.757	218.285	342.836	12.2072	12.3153	11.4533	10.8263	12.066	7.58146	9.01015	8.36568	8.24015	8.46548
ASHGV40052528	0.0161406	0.0394579	4.62602	up	protein_coding	NM_178448	SAPCD2	RefSeq	3865	chr9	-	139956578	139965028	AACACACCCACACCAGGCCTCAGGATTTTGTGTTGATCAAGTTCCAAGGAAAAGGAACAT	89958	Hs.19322	GO:0005634|GO:0005730|GO:0005737	suppressor APC domain containing 2	56938.7	11331.4	15.5346	13.3248	84555.1	55977.8	30164.9	39890.5	74105.1	23129.8	10397.9	814.259	12772.4	9542.87	15.9467	15.9127	14.9561	15.1783	15.6792	14.5538	13.9622	10.6586	14.1988	13.2508
ASHGV40052878	0.00680473	0.0212052	20.2229	up	protein_coding	ENST00000377531	FAM27A	GENCODE	616	chr9	+	45727106	45728274	TGTATCTTTTCACGGCTCTTCTCTGAGAAATGAAGCCACACCACGATACAGTCAGCAAGA					517.393	7.87714	7.13015	2.79223	1446.55	809.364	82.8216	10.9833	237.243	19.2775	5	5	5.10824	5	9.49312	9.40077	6.11724	3.39031	7.24933	4.32094	2.33744	2.34218	2.63567	2.32495
ASHGV40015012	0.00414029	0.0151319	2.17418	up	protein_coding	NM_144578	MAPK1IP1L	RefSeq	6469	chr14	+	55518361	55536912	TCCCAGTAATCCTTTCCAAGTGCCTTCAGGACCTTCTGGTGCTCCACCAATGCCTGGTGG	93487	Hs.594338	GO:0005515	mitogen-activated protein kinase 1 interacting protein 1-like	14.9211	6.99731	3.70649	2.58602	11.1132	13.8716	21.9868	13.309	14.325	5	5	5	5	14.9865	3.3289	3.98992	4.01897	3.65782	3.53684	2.32966	2.33744	2.34218	2.33708	3.58374
ASHGV40032929	0.00171024	0.00885188	3.81925	up	protein_coding	NM_001002862	DERL3	RefSeq	3115	chr22	-	24176689	24181199	ATCCTACCCATGACCCCTACTTGGGGCAGAAAAAACCCATCCTAAAGGCTGGGCCCATGC	91319	Hs.593679	GO:0005515|GO:0018279|GO:0030176|GO:0030433|GO:0030433|GO:0030433|GO:0030968|GO:1904153	derlin 3	109.646	16.1455	6.11687	4.18358	86.853	31.5411	49.3048	153.541	226.992	18.6217	14.3743	13.435	14.665	19.6316	5.9176	5.19429	5.31314	6.96978	7.18954	4.276	4.22426	4.30774	4.17453	3.93538
ASHGV40010173	0.000253746	0.00317843	36.995	up	protein_coding	NM_002076	GNS	RefSeq	5144	chr12	-	65107221	65153226	TGCACGCCTCTTTCTGATGAAGTGATTGTAGTAGGTGTCTGTAGCTAGTCTTCAAGACCA	2799	Hs.334534	GO:0005515|GO:0005975|GO:0006027|GO:0008449|GO:0008484|GO:0030203|GO:0042339|GO:0042340|GO:0043202|GO:0044281|GO:0046872|GO:0070062	glucosamine (N-acetyl)-6-sulfatase	529.794	5.15294	7.60244	2.39318	1389.34	235.02	32.9487	176.461	815.202	5.76471	5	5	5	5	9.44145	7.84554	4.66046	7.16817	8.89658	2.62425	2.33744	2.34218	2.33708	2.32495
ASHGV40007081	0.000686839	0.00516058	5.11363	up	protein_coding	NM_012200	B3GAT3	RefSeq	1679	chr11	-	62382767	62389647	AGAAGGACCCACCACCACCAGGGACCCAAGGAGTCGTCTACTTTGCTGACGATGACAACA	26229	Hs.502759	GO:0000139|GO:0005515|GO:0005794|GO:0005801|GO:0005975|GO:0006024|GO:0006024|GO:0006486|GO:0015012|GO:0015018|GO:0015020|GO:0016020|GO:0016021|GO:0030203|GO:0030204|GO:0043085|GO:0044281|GO:0046872|GO:0050650|GO:0050651|GO:0070062|GO:0072542|GO:0090316	beta-1,3-glucuronyltransferase 3	9298.16	713.092	12.294	9.93969	14823.7	12201.9	4058.65	2359.7	13046.9	667.067	556.004	719.788	461.771	1160.83	12.7365	13.1562	11.7269	11.0531	12.7974	9.58505	9.87434	10.4782	9.43673	10.3241
ASHGV40015106	0.00213322	0.0100995	5.65429	up	protein_coding	NM_001303095	ISG20L2	RefSeq	2738	chr1	-	156691682	156698231	TTATGCCTTTTGGTCTTGAGTAATTAACAGCATCCTCTTCCACGCTCAGAAGTGTTCTGG	81875	Hs.301904	GO:0004527|GO:0005515|GO:0005654|GO:0005730|GO:0042254|GO:0044822|GO:0090305	interferon stimulated exonuclease gene 20kDa like 2	196.108	27.9744	7.09006	4.59072	357.921	216.173	118.48	129.825	158.14	63.149	12.941	6.94805	32.5128	24.3209	7.65067	7.7221	6.66364	6.72991	6.68401	6.09032	4.06994	3.22255	5.35333	4.21745
ASHGV40023634	0.00062334	0.00493105	3.10408	up	protein_coding	NM_012283	KCNG2	RefSeq	1401	chr18	+	77623667	77659816	GTCACCTCCATCTTCCACACCTTTTCGCGCTCCTACTCCGAGCTCAAGGAGCAGCAGCAG	26251	Hs.247905	GO:0005251|GO:0005886|GO:0006112|GO:0006813|GO:0007268|GO:0008016|GO:0008076|GO:0016021|GO:0034765|GO:0044281|GO:0050796|GO:0051260|GO:0070062|GO:0071805	potassium channel, voltage gated modifier subfamily G, member 2	10842.4	1577.7	12.6781	11.0439	19369.9	6552.76	6169.45	6380.84	15738.8	3032.52	834.231	1032.13	1386.34	1603.29	13.1751	12.2137	12.3691	12.5195	13.1129	11.8324	10.4605	11.0097	11.1334	10.7834
ASHGV40020051	0.00736258	0.0224122	5.13615	up	protein_coding	NM_000625	NOS2	RefSeq	4206	chr17	-	26083791	26127555	AGTCAGAGTCACCATCCTCTTTGCGACAGAGACAGGAAAATCAGAGGCGCTGGCCTGGGA	4843	Hs.709191	GO:0001666|GO:0001912|GO:0002227|GO:0003958|GO:0004517|GO:0005102|GO:0005506|GO:0005515|GO:0005516|GO:0005622|GO:0005634|GO:0005737|GO:0005777|GO:0005829|GO:0005829|GO:0006527|GO:0006801|GO:0006809|GO:0006954|GO:0007263|GO:0007596|GO:0007623|GO:0009617|GO:0010181|GO:0010629|GO:0018119|GO:0020037|GO:0030863|GO:0031284|GO:0034617|GO:0034618|GO:0042127|GO:0042177|GO:0042742|GO:0042742|GO:0042803|GO:…	nitric oxide synthase 2	71.5794	5.65688	4.87844	2.51776	260.128	16.5998	14.2102	33.9561	33.0035	5	5	5	6.49568	6.78872	7.24724	4.26041	3.3329	4.94204	4.60963	2.32966	2.33744	2.34218	2.97961	2.59991
ASHGV40022780	0.0159138	0.0390539	6.45718	up	protein_coding	NM_006111	ACAA2	RefSeq	1952	chr18	-	47309873	47340251	CCCCCACACCACAGACCCGCGCCGCCGACGACCCAGCAGCCGCCATGGCTCTGCTCCGAG	10449	Hs.200136	GO:0003988|GO:0005515|GO:0005739|GO:0005739|GO:0005743|GO:0006631|GO:0006695|GO:0044822|GO:0070062|GO:0071456|GO:1901029|GO:1902109	acetyl-CoA acyltransferase 2	26656.2	2577.8	13.9015	11.2106	50714.1	32331.4	9146.61	5920.3	35168.7	6582.76	1812.14	199.133	1953.58	2341.38	14.8661	14.822	12.9583	12.4007	14.4606	12.9196	11.5893	8.54534	11.6415	11.3573
ASHGV40040756	0.00350066	0.01376	6.59092	up	protein_coding	NM_001102566	PCP4L1	RefSeq	1480	chr1	+	161228516	161255240	AACTCTCCTCTCCTGGTCAGCTGTAACCCCTGCCGCAGAGCCCGGCAACTTTCAGCTGTC	654790	Hs.433150		Purkinje cell protein 4 like 1	15523.5	933.169	12.925	10.2045	34614.1	19089.6	4673.36	3088.92	16151.4	1068.74	1205.9	227.606	1149.28	1014.32	14.1743	13.9054	11.9425	11.4453	13.1575	10.3132	10.9887	8.7567	10.8386	10.1254
ASHGV40018464	0.00967496	0.0272626	4.00399	up	protein_coding	NM_002832	PTPN7	RefSeq	3772	chr1	-	202116140	202130716	TACCAGTTCCTGCACCACACTTTGGCCCTGTATGCAGGCCAGCTGCCTGAGGAACCCAGC	5778	Hs.402773	GO:0004725|GO:0005515|GO:0005737|GO:0005829|GO:0005856|GO:0006470|GO:0009898|GO:0035335|GO:0035335	protein tyrosine phosphatase, non-receptor type 7	7579.83	793.6	11.8339	9.83244	16705.9	7200.21	2044.44	1979.31	9969.34	1782.38	458.693	221.074	746.681	759.18	12.9328	12.3673	10.7079	10.7923	12.3691	11.0405	9.5803	8.71404	10.1415	9.68584
ASHGV40050963	0.000174706	0.00276473	5.94084	up	protein_coding	NM_152416	NDUFAF6	RefSeq	1804	chr8	+	96037213	96070944	CGAGTGGATTTTGATATATTCCACCCATCTTTACAGCAGAAGAATACATTACTTCCATTA	137682	Hs.729144	GO:0005634|GO:0005634|GO:0005737|GO:0005743|GO:0009058|GO:0016740|GO:0032981	NADH:ubiquinone oxidoreductase complex assembly factor 6	885.175	88.6261	9.22644	6.65577	827.979	532.462	1085.91	681.984	1297.53	116.566	120.011	35.8292	99.5553	71.1691	8.74538	8.88126	9.81689	9.15796	9.53071	6.98031	7.53155	5.85202	7.03547	5.87952
ASHGV40034268	0.00158162	0.00843008	5.9232	up	protein_coding	NM_005283	XCR1	RefSeq	1373	chr3	-	46062290	46068979	TTCGTGGGGGTCAAGTTCCGCACACACCTGAAACATGTTCTCCGGCAGTTCTGGTTCTGC	2829	Hs.248116	GO:0004950|GO:0005829|GO:0005886|GO:0005887|GO:0006935|GO:0006954|GO:0007186|GO:0007187|GO:0007204|GO:0051209|GO:0070098|GO:0070098	chemokine (C motif) receptor 1	228.466	22.8737	7.08088	4.5145	370.708	127.041	68.317	136.175	440.089	11.7172	16.3442	32.6831	11.7845	41.8395	7.69548	7.02675	5.81017	6.7939	8.07809	3.59209	4.42136	5.70282	3.85576	5.00047
ASHGV40008552	0.0329429	0.0672251	2.41877	up	protein_coding	NM_000329	RPE65	RefSeq	2608	chr1	-	68894506	68915642	ATTCATACCCATCAGAACCCATCTTTGTTTCTCACCCAGATGCCTTGGAAGAAGATGATG	6121	Hs.2133	GO:0001523|GO:0001786|GO:0001895|GO:0005783|GO:0005886|GO:0006776|GO:0007601|GO:0007603|GO:0016020|GO:0016853|GO:0031090|GO:0031210|GO:0042572|GO:0042572|GO:0046872|GO:0050908|GO:0052884|GO:0052885|GO:1901612	retinal pigment epithelium-specific protein 65kDa	233.383	49.3325	7.124	5.84973	116.036	63.8601	119.779	429.935	437.306	43.724	39.597	39.7152	44.0279	79.5983	6.24023	6.13588	6.68057	8.49163	8.07169	5.53467	5.80475	6.01528	5.81867	6.07528
ASHGV40020266	0.000501835	0.00442083	5.37679	up	protein_coding	NM_139280	ORMDL3	RefSeq	2169	chr17	-	38077295	38083884	CTTATCCCCAAGCTGCCCCAGCTCCACGGAGTCCGGATTTTTGGAATCAATAAGTACTGA	94103	Hs.514151	GO:0005515|GO:0005783|GO:0006672|GO:0016021|GO:0035339|GO:0090156	ORMDL sphingolipid biosynthesis regulator 3	203.96	25.2812	7.18017	4.75343	142.128	171.919	381.269	232.367	92.1186	28.8226	17.0638	17.7525	19.1621	43.605	6.49513	7.44596	8.36107	7.59948	5.99922	4.90864	4.47993	4.74524	4.56679	5.06653
ASHGV40055322	0.00449172	0.0159792	14.4054	up	protein_coding	NM_001144000	AGAP5	RefSeq	2426	chr10	-	75434032	75457554	CCGTTGAAGTTGGTGAGGACCTCCACATGCACCACATTCGTGACCAGGAGATGCCTGAAG	729092	Hs.651147	GO:0005096|GO:0043547|GO:0046872	ArfGAP with GTPase domain, ankyrin repeat and PH domain 5	530.063	48.7358	8.39021	4.54167	678.46	252.136	233.38	507.733	978.607	175.789	13.2648	5	40.0807	9.54469	8.47721	7.94214	7.65455	8.72662	9.15051	7.59573	4.10759	2.34218	5.65625	3.00662
ASHGV40008768	6.89271e-05	0.00196288	17.7757	up	protein_coding	NM_053056	CCND1	RefSeq	4304	chr11	+	69455872	69469242	AACTTCCTGTCCTACTACCGCCTCACACGCTTCCTCTCCAGAGTGATCAAGTGTGACCCG	595	Hs.523852	GO:0000082|GO:0000082|GO:0000122|GO:0000278|GO:0000307|GO:0000320|GO:0001889|GO:0001934|GO:0003714|GO:0004672|GO:0005515|GO:0005622|GO:0005634|GO:0005654|GO:0005654|GO:0005829|GO:0005923|GO:0006325|GO:0006351|GO:0006468|GO:0006974|GO:0007219|GO:0007595|GO:0008134|GO:0010039|GO:0010165|GO:0010243|GO:0010971|GO:0016020|GO:0016538|GO:0017053|GO:0019899|GO:0019901|GO:0030178|GO:0030857|GO:0030968|GO:…	cyclin D1	7532.1	163.613	11.792	7.64012	16840.4	7392.76	1502.33	2288.16	9636.86	285.717	104.412	102.288	186.337	139.312	12.9552	12.4093	10.2508	11.0078	12.3367	8.35558	7.33578	7.50966	7.96801	7.03158
ASHGV40021601	0.002633	0.0115116	2.8217	up	protein_coding	NM_013975	LIG3	RefSeq	3722	chr17	+	33307516	33332088	ATTGCTGGACATCTTCACTGGGGTGCGGCTTTACTTGCCACCCTCCACACCAGACTTCAG	3980	Hs.100299	GO:0000795|GO:0003677|GO:0003909|GO:0003910|GO:0003910|GO:0003910|GO:0005515|GO:0005524|GO:0005634|GO:0005654|GO:0005654|GO:0005737|GO:0005739|GO:0005739|GO:0006266|GO:0006273|GO:0006281|GO:0006284|GO:0006288|GO:0006288|GO:0006302|GO:0006303|GO:0007005|GO:0007049|GO:0008270|GO:0033151|GO:0043504|GO:0045910|GO:0051301|GO:0070421|GO:0071897|GO:0090298|GO:0097681	ligase III, DNA, ATP-dependent	157.256	39.844	6.93625	5.43968	159.45	173.622	186.12	143.684	123.405	71.9235	27.4981	26.6802	41.9768	31.1415	6.64783	7.4576	7.32584	6.87849	6.3715	6.28423	5.21538	5.37542	5.74341	4.57997
ASHGV40039446	0.0327102	0.0668991	7.66456	up	protein_coding	NM_032557	USP38	RefSeq	7081	chr4	+	144106069	144145027	GGAGACCCACCTCTACAGAAAGAACTTATGGATGCTATAACAAAAGACAATAAACTATAT	84640	Hs.480848	GO:0004197|GO:0004843|GO:0016579|GO:0043161|GO:0061136	ubiquitin specific peptidase 38	221.319	9.19397	6.19236	3.25416	7.89096	15.5924	198.686	369.39	515.036	6.87284	7.06448	6.19943	9.54573	16.2873	2.8393	4.16439	7.42534	8.26351	8.26927	2.85246	3.14173	3.03942	3.54319	3.69397
ASHGV40046466	0.00408245	0.0149833	34.9244	up	protein_coding	ENST00000596600	AC096582.1	GENCODE	498	chr7	-	45902683	45906045	TACGTGCTTCAGAACATTGAGGAAGCCACCCAGCATGAGCTCACCATCGAAGATGACTGA					741.109	5.6967	7.69033	2.56417	80.5353	600.142	2453.91	553.902	17.0563	7.55715	5	5	5.92638	5	5.82867	9.04513	10.9637	8.85578	3.75834	2.97466	2.33744	2.34218	2.84164	2.32495
ASHGV40018797	0.00200472	0.00976791	16.4196	up	protein_coding	NM_003366	UQCRC2	RefSeq	2226	chr16	+	21964384	21994981	ATGCCACCATCCACAGTCCTTCAGCAGATTGATTCAGTGGCTAATGCTGATATCATAAAT	7385	Hs.528803	GO:0004222|GO:0005515|GO:0005739|GO:0005743|GO:0005750|GO:0006119|GO:0006122|GO:0008270|GO:0009060|GO:0016485|GO:0022904|GO:0032403|GO:0043209|GO:0044237|GO:0044281|GO:0070062	ubiquinol-cytochrome c reductase core protein II	3207.97	146.533	10.5131	6.47572	7736.12	3820.43	900.887	666.281	2916.12	552.483	35.4046	36.8664	56.527	51.384	11.8144	11.4699	9.53951	9.11389	10.6277	9.32718	5.62225	5.898	6.19975	5.33141
ASHGV40010590	0.00633295	0.0203149	4.59525	up	protein_coding	NM_000432	MYL2	RefSeq	855	chr12	-	111348623	111358404	TAGCCATGTGGCTGCCCCATTTATCCACCTCCATCTTCTTTGCAGCCTGGGTGGCTATGG	4633	Hs.75535	GO:0003785|GO:0005509|GO:0005515|GO:0005829|GO:0005856|GO:0006942|GO:0008307|GO:0009791|GO:0015629|GO:0016459|GO:0030016|GO:0030017|GO:0030049|GO:0030308|GO:0031672|GO:0032036|GO:0042694|GO:0048747|GO:0055003|GO:0055010|GO:0060047|GO:0060048	myosin light chain 2	5302.59	466.632	11.3264	9.12628	13429	2080.33	1772.66	2190.42	7040.56	692.413	139.907	678.446	283.921	538.473	12.6213	10.6666	10.5036	10.948	11.8926	9.64066	7.76292	10.3873	8.64957	9.19091
ASHGV40031986	5.25656e-05	0.00168234	25.2424	up	protein_coding	NM_001290224	TPTE	RefSeq	2489	chr21	-	10906186	10990943	TTGTGTTATTCTAGCAGCTGAACACACCCCAGGCTCTTCTGCCCGGCAGTGGCTCTGGAA	7179	Hs.122986	GO:0004725|GO:0006470|GO:0007165|GO:0008138|GO:0016021|GO:0035335|GO:0035335	transmembrane phosphatase with tensin homology	3971.19	124.837	11.3079	6.65014	3570.36	3550.18	2885.11	2868.11	6982.17	395.58	53.7299	32.1981	72.2206	70.4578	10.729	11.3789	11.2084	11.3403	11.8829	8.83362	6.30309	5.68309	6.57334	5.85756
ASHGV40034905	0.00769655	0.0231162	15.9371	up	protein_coding	NM_014602	PIK3R4	RefSeq	5078	chr3	-	130397777	130465696	CAGCCAGCCAACAATGTCTGGGATTTTTATTGTATATGTTATAGAGGTGAGAAATGTAAA	30849	Hs.149032	GO:0002224|GO:0004672|GO:0004674|GO:0005515|GO:0005524|GO:0005643|GO:0005770|GO:0005776|GO:0005829|GO:0005930|GO:0006468|GO:0006468|GO:0006623|GO:0006644|GO:0006661|GO:0008286|GO:0016020|GO:0016236|GO:0030242|GO:0031410|GO:0032465|GO:0032801|GO:0034162|GO:0034271|GO:0034272|GO:0035032|GO:0042149|GO:0043552|GO:0044281|GO:0045087|GO:0045324|GO:0071561	phosphoinositide-3-kinase regulatory subunit 4	389.096	5.94313	6.63423	2.63991	23.8892	12.6256	144.875	392.124	1371.97	7.01427	7.58387	5	5	5.11752	4.37107	3.85513	6.96253	8.35062	9.6318	2.87964	3.25298	2.34218	2.33708	2.38768
ASHGV40010114	4.02316e-05	0.00145438	20.4931	up	protein_coding	NM_005371	METTL1	RefSeq	1311	chr12	-	58162350	58165914	CTGGATGTGCACTCATTTCGAAGAGCACCCACTGTTTGAGCGTGTGCCTCTGGAGGACCT	4234	Hs.42957	GO:0000049|GO:0005515|GO:0005634|GO:0005654|GO:0005730|GO:0005737|GO:0006400|GO:0008176|GO:0008176|GO:0030488|GO:0036265|GO:0036265|GO:0043527	methyltransferase like 1	276.159	12.0005	7.54517	3.18811	379.998	202.414	178.791	151.654	467.936	31.0567	5	5	5.91652	13.0291	7.72264	7.64026	7.26524	6.94926	8.14846	5.01959	2.33744	2.34218	2.83921	3.40212
ASHGV40050575	0.0181587	0.0429323	4.20303	up	protein_coding	NM_178819	GPAT4	RefSeq	6328	chr8	+	41435706	41482520	CCACCCAGTAACACATCATTTCAGTACCTGCTATTAATGGTCTTTTGATAAATAATCACT	137964	Hs.355753	GO:0002071|GO:0003841|GO:0004366|GO:0005783|GO:0005783|GO:0005789|GO:0006631|GO:0006637|GO:0006644|GO:0006654|GO:0006656|GO:0007595|GO:0008610|GO:0016020|GO:0016021|GO:0016024|GO:0019432|GO:0019432|GO:0019432|GO:0040014|GO:0044255|GO:0044281|GO:0046339|GO:0046474	glycerol-3-phosphate acyltransferase 4	81.0255	11.8692	5.50351	3.43208	228.247	35.7159	23.4381	39.3068	78.4198	5.63668	24.1736	5	14.9747	9.56101	7.09628	5.3775	4.12841	5.13117	5.78417	2.59964	5.00727	2.34218	4.20322	3.00809
ASHGV40042661	0.0473205	0.0887275	2.02851	up	protein_coding	NM_000811	GABRA6	RefSeq	2519	chr5	+	161112657	161129598	GCCCCACCCACAGTGACAATATCAAAAGCTACTGAACCTTTGGAAGCTGAGATTGTTTTG	2559	Hs.90791	GO:0004890|GO:0005237|GO:0005254|GO:0005886|GO:0005887|GO:0006810|GO:0007165|GO:0007214|GO:0007268|GO:0007268|GO:0008503|GO:0030054|GO:0034220|GO:0034707|GO:0042391|GO:0042493|GO:0043005|GO:0045202|GO:0045211|GO:0050877|GO:0055085|GO:1902476|GO:1902711	gamma-aminobutyric acid (GABA) A receptor, alpha 6	2432.62	712.281	10.6724	9.652	2876.17	1550.59	2917.17	2427.85	2391.34	1715.04	248.201	363.695	543.024	691.451	10.4092	10.262	11.2218	11.0973	10.3718	10.9945	8.58434	9.46356	9.66907	9.54854
ASHGV40043561	8.1678e-09	1.8452e-05	220.848	up	protein_coding	NM_001013732	PTCHD4	RefSeq	2850	chr6	-	47845763	48036425	TATGCATCTCCATCATCACAGCAGCAGGGATCTTCTTCATCACCGATGGAAAGTACAACT	442213	Hs.659409	GO:0003674|GO:0005575|GO:0007165|GO:0008150|GO:0008158|GO:0016021	patched domain containing 4	2379.11	5.86008	10.3636	2.5767	5690	1699.41	1431.4	977.228	2097.54	5	5	6.52324	5	7.77715	11.3638	10.3873	10.1839	9.693	10.19	2.32966	2.33744	3.11903	2.33708	2.76029
ASHGV40030506	0.00649247	0.0206463	4.57908	up	protein_coding	NM_152611	LRRN4	RefSeq	2982	chr20	-	6021191	6034726	TTCTGTCGCCACACACATCTTTCAAGATACTCCACATCTACAGGTCCTTCTGTTCCAGAA	164312	Hs.741648	GO:0005887|GO:0007616|GO:0008542|GO:0070062	leucine rich repeat neuronal 4	52590.9	8977.01	15.3898	13.1947	69527.3	41764.7	36021.3	37206.5	78434.8	9688.9	13426.5	989.208	10649.5	10130.9	15.4749	15.3044	15.3205	15.0927	15.7564	13.4611	14.3155	10.9368	13.9351	13.325
ASHGV40003103	2.57425e-08	2.6544e-05	77.1949	up	protein_coding	NM_001042705	IQCJ	RefSeq	1565	chr3	+	158787040	158984096	CAGCACACCCTTTGCCAGGGCCCCTGTTGGGAAGATTCATCCTTACATCTCTTGGAGGTT	654502	Hs.570685		IQ motif containing J	5706.57	40.698	11.7537	5.48328	8293.16	6589.73	3435.24	2456.95	7757.74	29.1839	42.078	29.8764	26.7565	75.5953	11.9325	12.2235	11.4679	11.1169	12.0279	4.92834	5.90399	5.55457	5.04449	5.985
ASHGV40040251	0.0150299	0.0372916	2.14915	up	protein_coding	NM_021147	CCNO	RefSeq	1485	chr5	-	54526980	54529545	GTGGCTGCAGACTGCTTCCAGCTGCTTGGGGTCACCTCCTTGCTCATCGCTTGCAAACAG	10309	Hs.3041	GO:0004844|GO:0005654|GO:0005737|GO:0006284|GO:0007049|GO:0042384|GO:0042493|GO:0051301|GO:1903251	cyclin O	28.574	11.3075	4.60299	3.49922	26.0387	30.4385	33.7234	16.3327	36.3366	14.9114	5	9.25499	12.4563	14.9148	4.4869	5.14178	4.70001	3.93833	4.74791	3.9439	2.33744	3.70188	3.93721	3.57567
ASHGV40041273	0.0130274	0.0336637	2.29936	up	protein_coding	NM_001142306	C5orf60	RefSeq	1208	chr5	-	179068544	179072047	TTGGGGTCTCCATCATCCCTGAGCTCCTCCAAGCCACGAGAGCCTCTGTGTCCCCTGAAG	285679	Hs.558748	GO:0005515|GO:0016021	chromosome 5 open reading frame 60	1039.34	207.333	9.27269	8.07146	1613.32	435.884	505.777	724.526	1917.21	308.086	134.619	213.782	220.811	159.365	9.66137	8.6304	8.74538	9.24929	10.077	8.47598	7.70373	8.66868	8.25988	7.24903
ASHGV40028338	0.00275055	0.0117661	5.68845	up	protein_coding	NM_015963	THAP4	RefSeq	2245	chr2	-	242523819	242576725	TGCATCGCATCCCACTCCATCGCCAGGATCTCCTTCGCCAAGGAGCCCCACGTAGAGCAG	51078	Hs.435759	GO:0003677|GO:0046872	THAP domain containing 4	6196.08	627.878	11.9076	9.3996	11015.7	5239.22	4072.09	3380.51	7272.91	1219.19	675.997	91.2583	666.99	485.953	12.3774	11.8926	11.7309	11.5949	11.9425	10.5159	10.1525	7.33108	9.979	9.01958
ASHGV40046827	9.19246e-05	0.00218149	2.01463	up	protein_coding	NM_001134450	TMEM130	RefSeq	3065	chr7	-	98444110	98467673	TTGCGTGGGGCTGTTGGCCTGGATCATCCATCCATCTGTACAGTTCAGCCACTGCCACAA	222865	Hs.270753	GO:0000139|GO:0016021	transmembrane protein 130	44583.9	13559.9	15.1241	14.1136	64180.1	40691.6	30720.4	35011.4	52316.1	12462.2	15954.1	10383.6	12950.5	16049.1	15.2874	15.2626	15.0268	15.0268	15.0167	13.7593	14.4901	14.1704	14.2213	13.9267
ASHGV40036579	0.0221076	0.0499012	7.5896	up	protein_coding	NM_012219	MRAS	RefSeq	4609	chr3	+	138066489	138124377	TGCCAAGGACCCACCTCTCAATGTCGACAAAGCCTTCCATGACCTCGTTAGAGTAATTAG	22808	Hs.527021	GO:0003924|GO:0005525|GO:0005622|GO:0005622|GO:0005886|GO:0007265|GO:0007275|GO:0007517|GO:0030036|GO:0030742|GO:0070062	muscle RAS oncogene homolog	394.134	17.1549	7.12692	4.2029	25.3486	24.2507	356.736	621.315	943.02	20.8544	13.3086	10.7653	15.3548	25.4912	4.44827	4.821	8.26104	9.01015	9.09417	4.4341	4.11358	3.94301	4.24012	4.28369
ASHGV40025923	0.00082104	0.00573413	2.98958	up	protein_coding	NM_030973	MED25	RefSeq	2361	chr19	+	50321535	50340237	TGCATCCACCACCTGCCCAGTCCTGGCCCGCACAACTTCCCCCTCGGGCTCCACTGCCAG	81857	Hs.656639	GO:0000122|GO:0005515|GO:0005654|GO:0006367|GO:0008134|GO:0010467|GO:0035563|GO:0042974|GO:0044798|GO:0045944|GO:0046965|GO:0048147|GO:0071158|GO:2001178	mediator complex subunit 25	9132.03	1299.72	12.3692	10.7893	16666.7	9012.4	4512.07	3450.84	12018.1	2227.18	952.67	958.101	891.494	1469.16	12.9295	12.7128	11.8995	11.627	12.6774	11.3743	10.6434	10.8841	10.3962	10.6484
ASHGV40011014	6.58137e-05	0.00188964	9.57076	up	protein_coding	NM_015509	NECAP1	RefSeq	2600	chr12	+	8234806	8250373	TTTTAGATTTGGATTCTCCTGCTCCTGTCACGACACCAGCACCAACTCCAGTTTCTGTAA	25977	Hs.555927	GO:0005886|GO:0005905|GO:0006897|GO:0015031|GO:0030125	NECAP endocytosis associated 1	10243.9	472.294	12.5773	9.31871	12845.9	17705.1	8625.06	3243.74	8799.74	583.613	618.87	231.359	494.617	433.011	12.5606	13.7296	12.86	11.5228	12.2137	9.41123	10.0147	8.78181	9.5509	8.83494
ASHGV40050672	0.00280782	0.0118945	2.67521	up	protein_coding	ENST00000520251	RP11-386G21.2	GENCODE	376	chr8	+	56076682	56077287	GCCCCAGACCAGCCCTACAGGAGTTTGCTCCAAGCGCCACTGGCCTGGCCCAGCACACAG					11300.4	2270.31	12.928	11.5084	9187.54	11277.8	10237.5	9459.58	16339.6	4994.24	1420.39	1244.27	1511.52	2181.12	12.0971	13.0662	13.1433	13.1455	13.1879	12.5517	11.2283	11.2913	11.239	11.2315
ASHGV40030028	0.00639897	0.0204512	2.56615	up	protein_coding	NM_003812	ADAM23	RefSeq	6236	chr2	+	207308367	207485854	AAACTGTCTCTTTTGGAAATAATGTCAAAGAACACCTTTCACCACCTGTCAGTAAACGGG	8745	Hs.591643	GO:0004222|GO:0005178|GO:0005515|GO:0005576|GO:0005887|GO:0006508|GO:0007155|GO:0007417|GO:0008237|GO:0008270	ADAM metallopeptidase domain 23	33.8133	8.68087	4.60829	3.24868	61.6448	13.347	20.4048	25.9444	47.7257	9.22725	8.66357	5.50753	11.587	8.41902	5.51704	3.93489	3.89568	4.57104	5.12279	3.25249	3.46278	2.84555	3.8316	2.85099
ASHGV40035683	0.000108611	0.00232403	2.20088	up	protein_coding	NM_144633	KCNH8	RefSeq	5106	chr3	+	19190016	19577135	AAGTTAGACCGCTATTCCCAACACAGTACTATCGTCCTGACTCTGCTCATGTCCATGTTT	131096	Hs.475656	GO:0000155|GO:0000160|GO:0005249|GO:0005622|GO:0005886|GO:0005887|GO:0007268|GO:0023014|GO:0034765|GO:0042391|GO:0071805	potassium channel, voltage gated eag related subfamily H, member 8	61.8628	21.0504	5.67113	4.53305	70.3333	65.3245	57.1187	46.3693	70.1683	24.1226	14.2219	17.4326	18.4898	30.985	5.66892	6.16538	5.53937	5.34663	5.63535	4.65564	4.20906	4.71448	4.51264	4.5734
ASHGV40009423	5.95162e-05	0.00178985	3.93754	up	protein_coding	NM_001042603	KDM5A	RefSeq	10836	chr12	-	389222	498621	CCTCCTTCCTTCATAATGAGCTACAAACTACCAATGGAGGATCTTAAAGAGACCAGTTAG	5927	Hs.76272	GO:0003677|GO:0003682|GO:0003700|GO:0003713|GO:0005515|GO:0005634|GO:0005654|GO:0005654|GO:0005730|GO:0005737|GO:0006325|GO:0006366|GO:0007275|GO:0008270|GO:0016568|GO:0016706|GO:0019907|GO:0032922|GO:0045893|GO:0055114|GO:1901726	lysine (K)-specific demethylase 5A	1376.95	173.793	9.76807	7.79078	2008.98	1882.75	984.212	649.835	1358.97	179.921	145.702	129.883	138.297	275.162	9.95383	10.5336	9.66794	9.07857	9.60639	7.63403	7.81592	7.87734	7.52504	8.10156
ASHGV40031168	1.07343e-05	0.000772095	3.08604	up	protein_coding	NM_015894	STMN3	RefSeq	2441	chr20	-	62271057	62284963	CCTACTGTAATATGCACCCATCTCATCCACGTAGTAAAGTGAACTTAAAAATTCAATCAA	50861	Hs.639609	GO:0005737|GO:0005737|GO:0005794|GO:0007019|GO:0007399|GO:0015631|GO:0019904|GO:0030424|GO:0030426|GO:0031110|GO:0031122|GO:0031175|GO:0031175|GO:0035021|GO:0043005|GO:0043087|GO:0051493|GO:0051493	stathmin 3	20051.9	3227.1	13.7777	12.1519	32715.3	19465.7	16212.4	12481.1	19384.8	4908.95	2860.53	1985.03	2831.42	3549.56	14.0554	13.9427	13.9186	13.5327	13.4391	12.5353	12.2373	11.973	12.141	11.8731
ASHGV40044063	0.00314599	0.0127539	16.5662	up	protein_coding	NM_014702	KIAA0408	RefSeq	8124	chr6	-	127759550	127780535	TTTCTCTTTAAGACAGCTAGCCATCCACTTTCTTCCACTGCTAATTGACCAGTGGTCGAG	9729		GO:0005515	KIAA0408	447.832	7.32759	7.01959	2.96942	1490.07	220.771	37.771	30.5701	459.976	9.91792	5	7.3121	9.40795	5	9.5322	7.75006	4.88509	4.80452	8.12607	3.35971	2.33744	3.30278	3.52221	2.32495
ASHGV40005013	0.00205139	0.00991861	9.47874	up	protein_coding	NM_000141	FGFR2	RefSeq	4654	chr10	-	123237843	123357972	ATGCCTTACGAACCATGCCTTCCTCAGTATCCACACATAAACGGCAGTGTTAAAACATGA	2263	Hs.533683	GO:0000122|GO:0001525|GO:0001657|GO:0001701|GO:0001837|GO:0002053|GO:0003148|GO:0003149|GO:0004713|GO:0005007|GO:0005007|GO:0005007|GO:0005515|GO:0005524|GO:0005576|GO:0005634|GO:0005654|GO:0005737|GO:0005794|GO:0005886|GO:0005887|GO:0005938|GO:0006915|GO:0007173|GO:0007267|GO:0007409|GO:0007528|GO:0008201|GO:0008284|GO:0008284|GO:0008284|GO:0008286|GO:0008543|GO:0008543|GO:0008543|GO:0008543|GO:…	fibroblast growth factor receptor 2	574.954	38.6996	8.37765	5.13296	1163.44	121.928	350.564	528.966	709.869	37.1461	12.9355	98.3115	18.1418	26.9629	9.18857	6.9656	8.2415	8.7904	8.70219	5.29314	4.0693	7.45094	4.48645	4.36496
ASHGV40035042	0.0449454	0.0853291	5.68998	up	protein_coding	NM_020353	PLSCR4	RefSeq	3312	chr3	-	145910123	145968966	TCCATCCTGTCCGGTATCAGCCTGGCAAATATCCTATGCCAAATCAGTCTGTTCCAATAA	57088	Hs.477869	GO:0005509|GO:0005515|GO:0005886|GO:0016021|GO:0017121|GO:0017121|GO:0017124|GO:0017128|GO:0017128|GO:0019899|GO:0042609|GO:0070062|GO:0071222	phospholipid scramblase 4	1428.5	184.228	9.80649	7.29806	2222.29	783.724	779.804	1239.58	2117.11	9.03221	238.861	256.905	187.739	228.601	10.0724	9.36576	9.30347	10.0808	10.21	3.22376	8.52503	8.95246	7.9779	7.81116
ASHGV40030273	0.00423718	0.0153535	4.30001	up	protein_coding	ENST00000409905	AC106876.2	GENCODE	643	chr2	+	233877323	233880595	CACTCTGTCCCAGAGAGCCCACAGCCAAAAACTTCGTCCTGTCCTGGAAAAGCTTCACTG					193.714	28.1132	6.95118	4.84684	104.273	51.1681	156.234	253.365	403.529	18.4141	32.3161	10.888	39.3045	39.6432	6.12108	5.85202	7.08378	7.73166	7.96737	4.25898	5.46384	3.96254	5.62543	4.9234
ASHGV40050305	0.0112647	0.0303101	2.33057	up	protein_coding	NM_181723	MICU3	RefSeq	3987	chr8	+	16884746	16980148	ACAGTCCAGAAGTACCCCACTTTCAAATCCTGCCTGAAGAAAGAACTTCACAGCAGATAA	286097	Hs.403594	GO:0005509|GO:0005739|GO:0016021	mitochondrial calcium uptake family member 3	36.8721	12.1093	4.83287	3.61219	71.5892	23.3605	37.6486	22.232	29.5301	5.88506	10.0358	12.677	8.32991	23.6187	5.68999	4.7685	4.87966	4.36175	4.46447	2.64804	3.68214	4.20859	3.34597	4.17621
ASHGV40038112	0.0441708	0.0840872	3.03097	up	protein_coding	NM_000901	NR3C2	RefSeq	5915	chr4	-	148999914	149363672	TTCTGCTTCTACACCTTCCGAGAGTCCCATGCGCTGAAGGTAGAGTTCCCCGCAATGCTG	4306	Hs.163924	GO:0003700|GO:0003707|GO:0005496|GO:0005515|GO:0005654|GO:0005789|GO:0006355|GO:0006367|GO:0007165|GO:0008270|GO:0010467|GO:0043235|GO:0043401|GO:0043565	nuclear receptor subfamily 3 group C member 2	100.545	16.5853	5.68459	4.08481	19.0493	18.5745	59.8397	152.043	253.218	20.282	11.0839	8.93462	13.9783	28.6477	4.07727	4.43726	5.6126	6.9535	7.34233	4.39494	3.83271	3.64038	4.10365	4.45236
ASHGV40045346	0.0483982	0.0899767	3.22363	up	protein_coding	NM_002526	NT5E	RefSeq	4086	chr6	+	86159301	86205509	ATCCTCCCAAACTTCCTGGCCAATGGTGGAGATGGGTTCCAGATGATAAAAGATGAATTA	4907	Hs.153952	GO:0000166|GO:0005737|GO:0005886|GO:0005886|GO:0006144|GO:0006164|GO:0006195|GO:0006196|GO:0006206|GO:0006259|GO:0006470|GO:0006470|GO:0006470|GO:0006470|GO:0007159|GO:0007420|GO:0008198|GO:0008253|GO:0008253|GO:0009986|GO:0010044|GO:0016020|GO:0031225|GO:0044281|GO:0046086|GO:0046135|GO:0046889|GO:0050728|GO:0055086|GO:0070062|GO:0097060	5'-nucleotidase, ecto (CD73)	54.9301	10.3409	4.90361	3.21493	151.059	40.14	13.1664	15.6633	54.6214	5	15.8127	5.00512	5.32585	20.561	6.57955	5.54193	3.21763	3.88195	5.29701	2.32966	4.36897	2.68925	2.69082	3.99594
ASHGV40032247	0.00272435	0.011726	2.35448	up	protein_coding	NM_006052	DSCR3	RefSeq	3252	chr21	-	38595725	38639833	CTGCTTCACCCTGACCACCTCATCACGGAGAACTTCCCGCTGAAGCTCTGCAGGATATAG	10311	Hs.369488	GO:0003674|GO:0005634|GO:0006886|GO:0008150|GO:0008565	Down syndrome critical region 3	885.737	178.531	9.10505	7.86963	1600.07	458.746	404.142	755.286	1210.44	237.335	143.827	184.06	147.837	179.594	9.64529	8.69446	8.43741	9.30662	9.44145	8.08674	7.80015	8.41705	7.62474	7.4195
ASHGV40001431	0.00290836	0.012158	14.5622	up	protein_coding	ENST00000498285	RP11-599B13.6	GENCODE	460	chr17	-	8054133	8066293	TGATTTGCGCCATCATCCTCATCATCATCATAGGTACTGGCTGTGATCGAACTTCTCAAC					2495.13	60.2357	9.7938	5.92964	6674.17	2791.13	282.117	306.879	2421.37	35.6753	88.2514	20.4997	109.082	47.6699	11.5949	11.0713	7.92996	7.98866	10.3842	5.22345	7.07671	4.96431	7.17006	5.21369
ASHGV40008520	0.00935427	0.0265816	2.26515	up	protein_coding	NM_145017	PPP1R32	RefSeq	1558	chr11	+	61248584	61258400	TCAGCTGACCCCTTCTACCAGAACACACCTCACAGCAGCCGCTGCGTGGCACACAGCTGA	220004	Hs.729003	GO:0005515|GO:0019902	protein phosphatase 1 regulatory subunit 32	43159.2	13642.3	15.0608	13.8812	62321.5	38565.9	29167.5	33246.3	52494.9	28820.6	5487.61	4982.24	15517.2	13403.7	15.2372	15.1724	14.9113	14.9561	15.0268	14.9034	13.1594	13.2277	14.4274	13.6878
[truncated: 206 more rows]

## Sheet: down_T_vs_C
# Fold Change cut-off: 2.0 # P-value cut-off: 0.05 # Condition pairs: T_vs_C # Column A: ProbeName it represents probe name. # Column B: P-value, P-value calculated from unpaired t-test. # Column C: FDR, FDR is calculated from Benjamini Hochberg FDR. # Column D: Fold Change, the absolute ratio (no log scale) of normalized intensities between two conditions. # Column E: Regulation, it depicts whic…
T_vs_C 2.0 fold down regulated mRNAs
[truncated: 1,338 more rows]
